# Supplementary material for: Sarcopenia and frailty among older Chinese adults: Findings from the CHARLS study
Source: PLoS One. 2024 Nov 7;19(11):e0312879. doi: 10.1371/journal.pone.0312879 (PMC11542859; doi:10.1371/journal.pone.0312879)
Supplement: S1 Data — (XLSX) [file pone.0312879.s004.xlsx]

## Sheet: 20260626mi
AGE	RESIDENCE	SMOKING	BL_HGB	BL_TG	BL_CREA	BL_HDL	BL_LDL	BL_CHO	BL_HBALC	GENDER	EDUCATION	MARITAL	SBP	DBP	HEIGHT	WEIGHT	BMI	CHRONIC_DISEASE_HYPERTENSION_04	CHRONIC_DISEASE_DYSLIPIDEMIA_04	CHRONIC_DISEASE_DM_04	CHRONIC_DISEASE_CANCER_04	CHRONIC_DISEASE_LUNG_04	CHRONIC_DISEASE_LIVER_04	CHRONIC_DISEASE_HEART_04	CHRONIC_DISEASE_STROKE_04	CHRONIC_DISEASE_KIDNEY_04	CHRONIC_DISEASE_GASTRIC_04	CHRONIC_DISEASE_EMOTION_04	CHRONIC_DISEASE_MEMORY_04	CHRONIC_DISEASE_ARTHRITIS_04	CHRONIC_DISEASE_ASTHMA_04	DRINKING	FRAILTY	FRAILTY_CAT	MISSING	MUSCLE_STRENGTH	PHYSICAL_PERFORMANCE	ASM	ASM_HEIGHT	TIME_CHAIR	GAIT_SPEED	MUSCLE_STRENGTH_WEAK	SARCOPENIA	POSSIBLE_SARCOPENIA	CESD_10
61	1	0	16.2	1.3	50.2	1.17	2.24	4.45	5.5	2	0	1	124.667	70	146.3	47.4	22.1457	0	0	0	0	0	0	0	0	0	0	0	0	0	0	0	0.0406746	Robust	0	29.75	0	11.6003	5.41977	6.62	2.845	0	0	0	6
64	1	0	16.6	0.79	73.9	1.34	3.31	5.12	5.9	1	0	1	152.667	85.6667	161.6	59.3	22.7076	0	0	0	0	0	0	0	0	0	0	0	0	1	0	1	0.072479	Robust	2	35.075	0	19.5801	7.49777	8.87	1.845	0	0	0	4
64	1	0	15.8	2.39	91.1	1.4	2.79	5.42	5.8	1	8	1	132	74	153.6	47.6	20.1755	0	0	0	0	0	0	0	0	0	0	0	0	1	0	0	0.10119	Prefrail	0	31.25	0	16.466	6.9792	5.87	2.78	0	0	0	17
70	1	0	14.2	1.67	66.4	1.44	4.35	6.82	6.6	2	8	1	108.667	57.6667	150	43.2	19.2	0	0	0	0	0	0	1	0	0	1	0	0	1	0	0	0.3	Frail	1	23.15	0	10.8526	4.82338	8.41	3.06	0	0	0	20
72	1	0	16.8	1.29	92.4	1.86	2.23	4.65	6	1	8	1	163.667	88.6667	159.1	52	20.543	1	0	0	0	0	0	0	0	0	0	0	0	0	0	1	0.185714	Prefrail	1	45.05	0	17.6077	6.95604	6.41	2.875	0	0	0	19
60	1	0	14.6	0.79	44.1	1.47	2.9	4.89	6.3	2	8	1	150.667	86.3333	148.4	55.5	25.2014	0	0	0	0	0	0	0	0	0	0	0	0	0	0	0	0.0785714	Robust	1	20.025	0	13.4253	6.09616	7.88	3.59	0	0	0	6
69	1	0	14.3	0.71	58.3	0.93	2.29	3.72	5.6	1	8	1	139.333	76.6667	160	45.5	17.7734	1	0	0	0	0	0	0	0	0	0	0	0	0	0	0	0.215278	Prefrail	0	10.225	1	16.5605	6.46895	13.31	4.875	1	1	1	7
61	1	0	15.9	2.22	69	1.22	2.44	4.94	6.3	2	8	1	193	102.333	154.6	60.4	25.2707	1	0	0	0	0	0	0	0	0	0	0	0	1	0	1	0.129592	Prefrail	1	34.35	0	14.9974	6.27476	8.03	2.73	0	0	0	8
70	1	0	15.6	0.77	80.3	1.12	1.82	3.45	6.2	1	8	1	109.667	61.3333	166.9	55.1	19.7806	0	0	1	0	0	0	0	0	0	0	0	0	1	0	0	0.128571	Prefrail	1	36.85	0	19.1146	6.86203	9.53	3.45	0	0	0	6
68	1	0	12.4418	0.80375	98.6179	1.22064	2.38794	3.74251	5.28469	2	8	2	128.333	60.3333	153	47.1	20.1205	0	0	0	0	1	0	0	0	0	0	0	0	1	0	0	0.209325	Prefrail	0	24	0	12.0003	5.12636	10.57	3.185	0	0	0	24
65	1	0	15.1177	1.27489	65.9576	1.13666	2.35885	4.16005	5.97033	2	8	1	126.667	68.6667	144.5	41.2	19.7316	0	0	0	0	0	0	0	0	0	0	0	0	1	0	0	0.128571	Prefrail	1	29.375	0	10.0631	4.81943	8.28	2.655	0	0	0	23
63	1	0	17.1	1.31	62.3	1.29	2.72	4.7	6.1	1	8	1	124	69.3333	163.6	55.3	20.6613	1	0	0	0	0	0	1	0	1	0	0	0	1	0	0	0.238095	Prefrail	0	43.65	0	19.0591	7.12091	7.1	2.295	0	0	0	21
63	0	0	14.1	1.81	71.8	1.21	2.07	4.46	5.6	2	8	2	113.333	66.6667	145.4	45.4	21.4747	0	0	0	0	0	0	1	0	1	1	0	0	1	0	0	0.205357	Prefrail	0	21.025	0	11.044	5.22393	7.66	1.995	0	0	0	22
79	0	0	16.8	0.9	70.2	1.61	2.28	4.59	7	2	8	2	171.667	91	152.7	60.8	26.0751	1	0	0	0	0	0	0	0	1	0	0	0	1	1	0	0.22479	Prefrail	2	7.95	1	14.2053	6.09217	14	3.71	1	0	1	15
64	0	0	14.7	2.91	50.3	1.23	3.41	6.05	6	2	8	2	143.333	85.3333	148.7	56.4	25.5069	1	1	1	0	0	0	0	0	0	0	0	0	1	0	0	0.169118	Prefrail	2	26.7	1	13.4831	6.09772	9.28	2.675	0	0	0	18
68	0	0	14.3105	2.0231	68.7102	0.731294	1.54006	3.18327	5.63993	2	8	2	154	98	140.8	54.2	27.3397	1	0	0	0	0	0	1	0	1	0	0	0	1	1	0	0.191837	Prefrail	1	27.225	0	12.0652	6.08596	9.06	3.7	0	0	0	2
61	0	0	11.0609	1.13978	50.6951	1.52666	4.56531	6.62124	5.66096	2	8	1	101.667	67.3333	157	42.4	17.2015	0	0	0	0	0	0	1	0	1	1	0	0	0	0	0	0.155102	Prefrail	1	25.625	0	11.7802	4.77918	10.5	2.92	0	0	0	7
62	0	0	14.5	1.61	105.4	0.97	2.27	4	6.8	1	8	1	145.333	84	160.1	60.8	23.7203	1	0	0	0	0	0	0	1	0	0	0	0	0	0	0	0.105102	Prefrail	1	32.45	1	19.7831	7.71812	10.94	4.155	0	0	0	8
77	0	2	16.9676	3.68078	98.7382	0.724681	1.66531	3.44118	5.91973	1	8	1	176	81.6667	163	60.6	22.8085	1	0	0	0	0	0	0	0	0	0	0	0	0	0	0	0.15873	Prefrail	0	29.825	1	19.4998	7.33931	NA	13.345	0	0	0	6
67	0	0	14.7704	1.2722	52.9571	1.34062	1.89075	3.95942	7.38384	2	8	1	137.333	75.3333	138.4	40.2	20.9872	0	0	0	0	0	0	0	0	0	0	0	0	0	0	0	0.0112245	Robust	1	16.35	1	9.1434	4.77348	12.56	4.885	1	1	1	1
60	0	0	15.8	1.59	84.3	1.38	1.98	4.06	5.2	1	2	1	131	76.6667	158.9	48.5	19.2085	0	0	0	0	0	0	0	0	1	0	0	0	0	0	1	0.094246	Robust	0	40.05	0	17.3548	6.8734	8.07	2.925	0	0	0	11
76	0	0	12.3763	1.91859	69.5925	1.58601	4.29469	6.43366	5.04371	2	8	2	117	68.3333	153	38.5	16.4467	0	0	0	0	0	0	0	0	0	0	0	0	0	0	1	0.0992063	Robust	0	21.125	0	10.0445	4.29087	9.1	5.345	0	0	0	18
62	0	0	16.4329	2.72	59.2	1.27	3.47	6.53	6	2	0	1	150	87	153.3	57	24.2544	0	0	0	0	0	0	0	0	0	1	0	0	0	0	0	0.1	Robust	1	28.45	0	14.1651	6.02747	9.87	2.64	0	0	0	13
64	0	0	15.2043	4.62634	60.4305	0.932238	2.25035	4.95439	6.14406	2	8	1	136	94.3333	153.9	74.4	31.412	1	1	1	0	0	0	0	0	0	1	0	0	0	0	0	0.214286	Prefrail	1	28.025	0	17.5135	7.39428	7.5	2.31	0	0	0	NA
63	0	1	15.7001	2.47765	113.154	0.698591	2.34468	3.95172	5.74997	1	8	1	162.667	87.3333	174	83.7	27.6457	1	1	0	0	0	0	1	0	0	0	0	0	1	0	0	0.384694	Frail	1	24.05	1	25.6531	8.47308	NA	NA	1	0	1	20
61	1	0	12.6	1.84	73.8	1.25	4.03	6.4	5.9	2	8	1	120.667	67.6667	154.2	43.7	18.3786	0	0	0	0	1	0	1	0	0	0	0	0	1	0	0	0.191837	Prefrail	1	25.45	0	11.7315	4.93384	9.41	3.17	0	0	0	21
65	1	1	17.3	5.65	71.4	0.76	2.26	5.63	6.1	1	8	1	117.333	65.6667	164.4	67.5	24.9747	1	1	0	0	0	1	1	0	1	1	0	0	1	0	0	0.25105	Frail	2	39	0	21.4253	7.92726	5.25	2.73	0	0	0	18
65	1	0	13.9	2.35	60	1.42	3.06	5.39	5.7	2	8	1	124	81	150.5	52.1	23.002	1	1	0	0	1	0	0	0	0	0	0	0	1	0	0	0.209325	Prefrail	0	25.075	0	12.8088	5.65504	8.93	4.22	0	0	0	13
62	1	0	13.5	0.96	47	1.56	3.42	5.52	5.9	2	8	2	125.667	78	148.9	51.6	23.2734	0	0	0	0	0	0	0	0	0	0	0	0	1	0	0	0.127551	Prefrail	1	19.5	1	12.6521	5.70654	14.59	3.735	0	0	0	13
64	1	0	13	2.46	74.4	1.35	2.47	5.22	6.8	2	8	2	97	58	151.4	52.1	22.7293	0	0	0	1	0	1	0	0	1	1	0	0	1	0	0	0.356122	Frail	1	26.05	0	12.9421	5.64616	9.91	2.965	0	0	0	23
68	1	2	12.5	0.5	127.9	0.91	1.75	2.91	6.3	1	8	1	163.667	90	158.8	51.7	20.5017	1	0	0	0	0	0	0	0	0	1	0	0	1	0	0	0.186508	Prefrail	0	34.675	0	17.6657	7.00535	9.94	2.92	0	0	0	23
62	1	0	13.6	0.62	60.3	1.81	3.44	5.57	5.6	2	8	1	132	65.3333	153	42.4	18.1127	0	0	0	0	0	0	0	0	0	0	0	0	1	0	1	0.10102	Prefrail	1	19	1	11.3152	4.8337	13.44	2.95	0	1	0	16
65	1	0	13	1.64	72.7	1.52	4.34	6.89	6.2	2	8	2	135	85	153.4	43.9	18.6558	0	0	0	0	0	0	0	0	0	1	0	0	1	0	0	0.188776	Prefrail	1	17.5	1	11.5365	4.90256	10.56	3.72	1	0	1	12
74	1	2	14.846	0.983855	90.8006	1.20719	3.02625	4.97715	5.58471	1	8	1	143	75.3333	158.8	53.7	21.2948	0	0	0	0	1	0	1	0	0	0	0	0	1	0	0	0.212302	Prefrail	0	25.75	0	17.8297	7.07038	7.28	2.745	1	0	1	19
76	1	0	12.4859	2.63559	112.699	1.19827	3.94107	6.12775	8.39713	2	8	1	156.333	72	135.2	30.4	16.6311	0	0	1	0	0	0	1	0	1	1	0	0	1	0	0	0.332653	Frail	1	7.125	1	6.5766	3.59789	15.06	6.865	1	1	1	10
80	1	0	13.5967	0.973272	87.3661	1.87499	3.82561	5.97707	6.78018	2	0	2	96	54	140	38.3	19.5408	0	0	0	0	0	0	0	0	0	0	0	0	0	0	0	0.140756	Prefrail	2	21.5	1	8.4669	4.31985	20.64	5.495	0	1	0	NA
67	1	0	16.7	5.65	71.3	0.65	2.45	5.75	11	2	8	2	192	97.6667	149.3	62.3	27.9491	1	0	0	0	0	0	0	0	0	0	0	0	0	0	0	0.136555	Prefrail	2	21.2	1	14.575	6.53866	13.78	3.55	0	0	0	15
70	0	0	15.8	1.46	83	2.11	3.33	6.04	5.8	1	8	1	161.667	84	165.8	60.7	22.081	0	0	0	0	0	0	0	0	0	0	0	0	1	0	1	0.104082	Prefrail	1	34.5	1	20.0777	7.30373	9.4	2.455	0	0	0	4
66	1	0	17.7	3.64	78.6	1.17	2.26	5.04	6.1	1	2	1	93.3333	59.3333	173.6	64.8	21.5018	0	0	0	0	0	0	0	0	0	1	0	0	1	0	1	0.157143	Prefrail	1	30.125	0	21.8516	7.25076	11.87	3.62	0	0	0	4
66	1	0	15	2.07	77.2	1.2	3.57	5.75	5.5	2	2	1	132.667	73.3333	147.1	42.9	19.8259	1	0	0	0	0	0	0	0	0	0	0	0	1	0	0	0.183532	Prefrail	0	14.375	1	10.6324	4.91367	16.67	3.325	1	0	1	14
79	1	0	16.5	1.02	66.3	1.6	2.14	4.31	5.3	2	8	2	135.333	74	141.8	31	15.4173	1	0	0	0	0	0	0	0	0	0	0	0	0	0	1	0.21627	Prefrail	0	12.75	1	7.2876	3.62437	14.82	3.97	1	1	1	3
66	1	0	14.9	1.71	55.4	1.44	4.67	6.83	5.9	2	8	1	120.333	74.3333	139.4	44	22.6426	0	1	0	0	0	1	0	0	0	1	0	0	1	0	0	0.263889	Frail	0	17.375	1	10.0208	5.15676	6.91	2.235	1	0	1	14
75	1	0	12.3	0.83	41.7	1.33	3.24	4.96	6.3	2	8	2	105.333	56	141.5	33.4	16.6814	0	0	0	0	0	0	0	0	0	1	0	0	0	0	0	0.131944	Prefrail	0	11	0	7.8667	3.92898	NA	3.33	1	1	1	23
66	1	0	16.6071	2.52321	73.0979	1.14103	1.98801	4.23487	5.56045	2	8	1	116	77.3333	150.8	32.2	14.1597	0	0	0	0	0	0	0	0	0	0	0	0	0	0	0	0.132653	Prefrail	1	17.5	1	8.9632	3.94149	14.35	2.245	1	1	1	12
66	1	0	16.6601	0.698656	70.3082	1.79371	4.00181	5.52795	6.38525	1	8	1	97	67.3333	166.6	47	16.9335	0	0	0	0	0	0	0	0	0	0	0	0	0	0	0	0.284722	Frail	0	29.775	0	17.6672	6.36528	7.5	1.72	0	0	0	23
63	1	0	14.9	1.57	55.3	1.49	2.54	4.88	6.1	2	8	1	132	78.3333	151.3	51.9	22.672	1	0	0	0	0	0	0	0	0	0	0	0	0	0	0	0.161765	Prefrail	2	14.375	1	12.9298	5.64825	18.25	3.465	1	0	1	NA
64	1	0	14.4	0.78	66	0.96	1.74	3.11	5.6	1	8	1	169	93	161.3	51.5	19.7942	0	0	0	0	0	1	0	0	0	0	0	0	1	0	0	0.332653	Frail	1	31	1	18.0426	6.93474	NA	7.185	0	0	0	NA
60	1	0	18.1	3.93	98.5	1.49	2.83	5.95	5	1	8	2	185	89	162.1	50.3	19.1426	1	0	0	0	1	0	0	0	0	0	0	0	0	0	1	0.160204	Prefrail	1	30.25	0	18.0446	6.86722	10.6	3.07	0	0	0	8
61	1	2	18.6	3.13	88.2	1.98	1.79	4.75	5.3	1	8	1	114.667	75.3333	159.6	55.8	21.9063	0	0	0	0	0	0	0	0	0	0	0	0	0	0	1	0.0456349	Robust	0	31	0	18.8016	7.38124	10.19	3.015	0	0	0	0
75	1	0	17.1	3.57	113.5	1.21	3.28	5.86	6.8	1	8	1	171.667	92.6667	158.8	56.6	22.4448	1	0	0	0	0	0	0	1	0	1	0	0	1	0	0	0.353175	Frail	0	15.875	1	18.3524	7.27766	13.81	3.485	1	0	1	18
67	1	0	14.4	5.46	64	1.19	3.53	6.88	6.2	2	8	1	179.333	92.6667	154.6	45.4	18.9949	0	0	0	0	0	0	0	0	0	0	0	0	0	0	0	0.127976	Prefrail	0	19	1	11.8804	4.97064	15.5	4.11	0	0	0	22
69	1	0	14.6	2.6	74.4	1.33	2.69	5.14	5.1	2	8	2	100	53.6667	154.5	42.3	17.7208	0	0	0	0	0	0	0	0	1	1	0	0	1	0	1	0.178571	Prefrail	0	19.75	1	11.1974	4.69094	15.22	2.905	0	1	0	20
61	1	0	16.9	0.71	82.1	1.53	2.06	3.88	4.8	1	8	1	129.667	76.3333	166.8	49.9	17.9353	0	0	0	0	0	0	0	0	1	0	0	0	1	0	0	0.0979592	Robust	1	27.25	0	18.4333	6.62538	7.82	2.675	1	1	1	12
61	1	0	16	1.2	59.5	1.38	3.84	5.77	5.5	2	8	1	120.667	66.3333	158	50.6	20.2692	0	0	0	0	0	0	0	0	0	0	0	0	1	0	0	0.0992063	Robust	0	25.25	0	13.4698	5.39569	9.09	2.675	0	0	0	5
70	1	2	15.6	0.79	66.2	2.07	2.21	4.69	5.1	2	8	1	103.667	71	152.7	38.2	16.3827	1	0	0	0	1	0	0	0	1	0	0	0	1	0	0	0.350198	Frail	0	17.125	0	10.1765	4.36436	9.97	3.095	1	1	1	3
78	1	0	13.8944	1.78623	121.284	1.54812	1.26497	3.49872	6.35409	1	8	1	98.3333	56	164.1	47.9	17.7876	1	0	0	0	0	0	0	0	1	0	0	0	1	0	1	0.543651	Frail	0	25.625	1	17.1294	6.36099	12.31	3.47	1	1	1	12
69	1	0	14.1	1.28	75.1	1.82	3.61	6.01	6	2	8	1	106.667	57	133.5	34.7	19.47	0	0	0	0	0	0	0	0	0	0	0	0	0	0	0	0.242063	Prefrail	0	13.875	1	7.4836	4.19902	10.13	4.235	1	1	1	17
71	1	0	15.2	1.41	99	1.73	3.95	6.29	5.5	1	8	1	106	61	151.5	48.9	21.3051	0	0	0	0	0	0	0	0	1	1	0	0	0	0	0	0.315126	Frail	2	28.125	0	16.2332	7.0726	8.43	2.55	0	0	0	NA
77	1	0	17	1	77.5	1.42	3.34	5.31	6.4	1	8	1	123.333	69.6667	158.9	58.8	23.2879	0	0	0	0	0	0	0	0	0	0	0	0	1	0	1	0.072449	Robust	1	22.125	1	18.7137	7.4116	12.13	3.955	1	0	1	17
70	1	0	11.4	1.91	58.8	1.48	3.67	6.22	5.5	2	8	1	152	92.3333	144.9	54.7	26.0526	1	1	0	0	0	0	0	0	0	0	0	0	1	0	0	0.215306	Prefrail	1	19.875	1	12.5264	5.96609	12.44	2.675	0	0	0	9
71	1	0	13.6	4.2	71.8	1.14	1.69	4.15	5.4	2	8	1	111	67.3333	153.8	42.1	17.7979	0	0	0	0	0	0	0	0	0	0	0	0	0	0	1	0.046627	Robust	0	20.075	0	11.0099	4.65448	7.56	2.965	0	0	0	9
68	1	2	15.2666	1.831	89.3044	1.25708	2.38125	5.3268	6.52232	1	8	1	105	59.3333	163.8	49.3	18.3747	0	0	0	0	1	0	0	0	0	0	0	0	0	0	0	0.214286	Prefrail	1	22.875	1	17.7375	6.61096	13	3.745	1	1	1	21
61	1	0	15.1	1.22	66.8	1.63	4.33	6.57	5.3	2	8	1	117.333	78.6667	146.4	63.2	29.4873	0	0	0	0	0	0	1	0	0	0	0	0	1	0	0	0.178571	Prefrail	0	23.5	0	14.6604	6.84012	9.72	2.845	0	0	0	22
65	1	0	15.2	0.84	61.2	1.77	2.43	4.66	5.7	1	8	1	102.667	62	157.4	40.5	16.3473	0	1	0	0	0	1	0	0	1	1	0	0	1	0	0	0.216327	Prefrail	1	17.75	0	15.4653	6.24236	8.47	2.375	1	1	1	9
61	1	0	11.6	1.08	46.8	1.23	2.69	4.5	5.7	2	8	1	106.667	62.3333	143.2	37.1	18.0921	0	0	0	0	0	0	0	0	0	0	0	0	1	0	0	0.12996	Prefrail	0	16.25	1	9.2807	4.52579	14.81	NA	1	1	1	10
74	1	0	11.4552	1.34308	72.1023	1.62592	3.35448	5.71192	6.49017	2	8	2	127	66.3333	152	48	20.7756	0	0	0	0	0	0	0	0	1	1	0	0	1	1	0	0.214286	Prefrail	1	25	0	11.845	5.12682	10.53	4.32	0	0	0	29
78	1	0	15.9	0.56	74.6	1.53	2.24	4.21	5.8	1	8	1	150.667	78.6667	155.3	54.2	22.4728	1	0	0	0	0	0	0	0	0	1	0	0	1	0	1	0.193878	Prefrail	1	28.625	0	17.4037	7.21604	6.37	3.44	0	0	0	6
76	1	0	13.5155	2.39692	82.3363	1.22121	5.70335	7.5422	8.2741	2	8	1	148.333	67.6667	142.5	34.7	17.0883	1	0	0	0	1	0	0	0	0	1	0	0	1	0	0	0.150794	Prefrail	0	16.875	0	8.1876	4.03206	9.41	2.615	1	1	1	7
73	1	0	11.4506	1.16177	78.2963	1.25988	2.77836	4.43143	5.77351	2	8	1	129	72.3333	141.9	38.6	19.17	0	0	0	0	0	0	0	0	0	1	0	0	1	0	0	0.267857	Frail	0	18.5	0	8.9871	4.46329	8.69	2.78	0	0	0	13
74	1	0	15.7	2.81	69.8	1.31	3.11	5.76	6.7	2	8	2	144.333	74.3333	147.5	50.5	23.2117	0	0	0	0	0	0	0	0	0	0	0	0	0	0	0	0.186508	Prefrail	0	17.625	0	11.846	5.44487	10.01	3.72	1	0	1	16
60	1	0	16.4	1.77	60.1	1.26	3.58	5.79	6.4	2	8	1	123.333	75	144.4	41.4	19.8548	0	0	0	0	0	0	0	0	0	1	0	0	1	0	0	0.102041	Prefrail	1	21.75	0	10.276	4.92822	9.91	NA	0	0	0	5
62	1	0	11.1619	1.45406	70.6735	1.27008	2.3632	4.29362	5.56467	1	2	1	145.667	84	149.5	52	23.266	1	0	0	0	1	0	0	0	0	1	0	0	1	1	1	0.391837	Frail	1	13.375	0	16.9505	7.58403	11.65	6.655	1	0	1	18
80	1	0	16.4	1.02	84.9	1.06	2.7	4.13	5.5	1	8	2	150.667	68	156.3	48.6	19.8938	1	0	0	0	0	0	0	0	0	1	0	0	1	0	0	0.285714	Frail	2	21.25	0	16.3559	6.69509	7.08	4.225	1	1	1	NA
66	1	0	14.4	1.52	79.5	1.54	3.68	5.97	6	2	8	1	145.333	94	150.4	48.1	21.2642	0	0	0	0	0	0	0	0	0	0	0	0	0	0	0	0.0462185	Robust	2	19	0	11.9891	5.30018	11.89	3.515	0	0	0	8
71	0	0	16.4	3.61	77.2	1.37	2.84	6.22	6.1	2	8	1	142	82.6667	152.4	61.6	26.5223	1	0	0	0	0	0	0	0	0	0	0	0	1	0	0	0.290675	Frail	0	17.5	1	14.6236	6.29628	14.6	3.235	1	0	1	8
69	1	0	14.8	2.09	75.3	1.28	2.65	4.92	5.8	2	8	1	177.333	102	149.9	58.5	26.0347	1	0	0	0	0	0	0	0	0	0	0	0	1	0	0	0.184694	Prefrail	1	27.375	0	13.8318	6.15567	11.97	2.595	0	0	0	28
68	1	0	12.0306	1.41728	78.7652	1.06405	1.62241	3.63644	5.47784	1	8	1	109.667	59.6667	167.1	49.2	17.6203	0	0	0	0	0	0	0	0	1	1	0	0	0	0	0	0.197479	Prefrail	2	38.125	0	18.0713	6.47197	10.78	2.845	0	0	0	27
66	1	0	10.0036	0.875545	87.7918	1.14468	1.9576	3.34617	6.56563	2	8	1	106.667	68	146.2	54	25.2638	0	0	0	0	1	1	0	0	0	1	0	0	1	0	0	0.375	Frail	0	15	1	12.6784	5.93157	13.53	2.14	1	0	1	14
60	1	0	13.5	2.89	87.3	1.2	2.85	5.87	5.8	2	8	1	93.6667	56.3333	151	50.5	22.1482	0	0	0	0	0	0	0	0	0	0	0	0	1	0	0	0.104082	Prefrail	1	20.25	1	12.7385	5.58682	5.97	0.025	0	0	0	11
66	0	2	16.1	1.91	92.2	1.16	7.39	9.81	6.2	1	8	1	114.333	71.6667	162.1	58.9	22.4155	0	0	0	0	0	0	0	0	0	0	0	0	0	0	1	0.0157563	Robust	2	38.9	1	19.4824	7.41441	8.25	0.025	0	0	0	2
78	1	0	14.6	0.95	69.5	1.71	2.3	4.55	5.2	1	8	2	149.667	59.6667	158.5	51.4	20.46	1	0	0	0	1	0	1	0	0	0	0	0	0	0	1	0.237103	Prefrail	0	21.25	1	17.2057	6.84879	11.09	0.02	1	0	1	17
62	1	0	13.9	1.31	93.1	1.08	2.68	4.44	5.9	1	8	2	112.667	62.3333	170	60.3	20.8651	1	1	1	0	0	0	0	0	0	1	0	0	0	0	1	0.190816	Prefrail	1	45.25	1	20.7459	7.17851	6.78	0.03	0	0	0	15
60	1	0	15	1.75	71.8	1.53	2.65	4.82	5.3	2	8	2	142.333	83.6667	154.2	63.5	26.7058	0	0	0	0	0	0	0	0	0	0	0	0	1	0	1	0.21131	Prefrail	0	21.125	1	15.5899	6.55654	10.34	0.04	0	0	0	11
62	1	0	12.8	1.04	75.7	2.3	2.23	5.21	5.9	2	0	1	106.667	70.6667	141.6	38.4	19.1516	0	0	0	0	0	0	0	0	0	0	0	0	1	0	0	0.0798319	Robust	2	21.5	1	9.3234	4.64994	6.47	0.035	0	1	0	22
66	1	0	14.5	2.43	81.2	1.27	3.6	6.04	5.6	1	8	1	128.333	79	153.1	41.2	17.5771	0	0	0	0	0	0	0	0	1	0	0	0	1	0	0	0.155754	Prefrail	0	34.875	1	15.1033	6.44349	9.72	0.04	0	1	0	25
77	1	0	14.5	1.71	74.4	1.27	2.04	3.97	5.9	2	2	1	165.667	75	149.3	41	18.3935	0	0	0	0	0	0	0	0	0	0	0	0	1	0	0	0.217347	Prefrail	1	17.5	1	10.0941	4.52843	23.32	8.935	1	1	1	5
76	1	0	14.2	1.62	78	1.48	3.16	5.48	5.9	1	8	1	133	74	166.2	50.6	18.3184	0	0	0	0	0	0	0	0	0	1	0	0	1	0	0	0.125992	Prefrail	0	29.375	1	17.9492	6.49805	7.81	0.02	0	1	0	3
63	1	0	15.1	1.18	62.8	1.29	2.41	4.33	6.2	2	8	0	101.667	61.6667	145.3	43.5	20.6043	0	0	0	0	0	0	0	0	0	0	0	0	0	0	0	0.012605	Robust	2	32.125	1	10.6666	5.05237	5.03	0.03	0	0	0	10
61	1	0	15.8738	4.61603	70.3116	1.07751	3.40031	5.82679	7.53537	2	8	1	130.333	80.6667	144.4	42.8	20.5262	1	0	0	0	1	0	0	0	0	1	0	0	1	0	0	0.214286	Prefrail	1	19.75	0	10.5092	5.04005	10.3	3.85	0	0	0	8
62	1	1	14.6	2.43	98.5	1.04	2.6	4.9	6	1	2	2	108.333	62.6667	149.2	45	20.2151	0	0	0	0	0	0	0	0	0	0	0	0	0	0	1	0.0173469	Robust	1	31.75	1	15.5674	6.99324	12.78	6.195	0	0	0	7
82	1	2	15.7674	1.24717	101.71	0.973371	1.55442	3.51959	5.69317	1	8	1	130	66	147.2	47.6	21.968	1	0	0	0	0	0	0	0	0	1	0	0	0	0	0	0.308163	Frail	1	22.65	1	15.1152	6.97587	NA	7.565	1	0	1	18
77	1	0	14.1	1.06	41.6	1.48	3.55	5.48	5.9	2	8	1	165	87	154.9	37.4	15.5872	0	0	0	0	1	0	0	0	0	0	0	0	1	1	0	0.65	Frail	1	16.75	1	9.9985	4.16708	15.18	4.345	1	1	1	18
69	1	0	14.6725	0.818971	69.0863	1.69033	3.35065	5.54977	5.21982	1	8	1	95.3333	52.3333	169.5	57.8	20.1182	0	0	1	0	1	0	0	0	1	1	0	0	1	0	0	0.334694	Frail	1	28.875	1	19.9509	6.94421	13.62	2.33	0	0	0	29
64	1	0	15.2695	2.21726	59.4653	1.03247	3.03205	5.09044	6.95219	2	8	1	101	62.3333	155	60.9	25.3486	1	1	0	0	0	0	0	0	1	0	0	0	1	0	0	0.269841	Frail	0	11.125	1	15.0257	6.25419	10.6	2.375	1	0	1	12
85	1	0	12.6	1.55	78.5	1.32	3.98	5.92	5.5	2	8	2	120.333	67.6667	145.5	47.7	22.5316	1	0	0	0	1	0	0	0	0	1	0	0	0	0	0	0.165306	Prefrail	1	13.25	1	10.6846	5.04699	14.5	2.265	1	0	1	NA
84	1	0	12.9	1	82.3	1.26	2.58	4.47	5.4	2	0	2	124.667	62.3333	147.9	41.1	18.7891	1	0	0	0	0	0	0	0	0	0	0	0	1	0	0	0.24898	Prefrail	1	11.875	1	9.7046	4.43651	14.19	8.33	1	1	1	NA
62	1	0	17.6	0.84	72	1.74	3.11	5.16	5.1	1	8	1	122	75	164.2	68.7	25.4806	0	0	0	0	0	0	0	0	0	0	0	0	1	0	0	0.0408163	Robust	1	46.25	0	21.7465	8.06572	9.78	2.31	0	0	0	9
80	1	0	16.2	1.82	87.3	1.27	3.09	4.96	4.9	1	3	1	146	72.3333	157.3	51.3	20.7329	0	0	0	0	1	0	0	0	0	1	0	0	0	0	1	0.183673	Prefrail	1	32.375	0	16.984	6.86408	10.6	3.28	0	0	0	14
62	1	0	11.6281	2.63857	59.9448	1.35724	4.57025	7.51043	6.7053	2	0	1	148.333	77.6667	145.1	47.7	22.656	0	0	0	0	0	0	0	0	0	0	0	0	1	0	0	0.0952381	Robust	0	17.95	0	11.4928	5.45872	9.82	3.125	1	0	1	6
72	1	0	16.5285	1.99174	75.8282	1.25804	1.96918	4.71557	6.52088	1	8	1	110.333	60.6667	153.7	58.4	24.7209	0	0	0	0	0	0	0	0	0	0	0	0	0	0	0	0.100198	Prefrail	0	23.6	0	18.2651	7.73169	6.75	3.125	1	0	1	6
65	1	0	16.4	1.69	71.5	1.38	3.17	5.7	5.4	2	8	1	182	90	148.7	55.8	25.2355	0	0	0	0	0	0	0	0	0	0	0	0	0	0	0	0.022449	Robust	1	25.75	0	13.3303	6.02862	7.37	3.14	0	0	0	3
60	1	0	15.5	2.9	51.8	1.38	3.55	6.43	7.4	2	8	1	132	74	151.5	52.8	23.0043	0	0	0	0	0	0	0	0	0	1	0	0	1	0	0	0.104082	Prefrail	1	26.5	0	13.2359	5.76671	6.65	2.315	0	0	0	9
61	1	2	15.7	0.99	80.2	1.46	3.42	5.48	5.7	1	8	1	156.333	72.3333	163.6	58	21.6701	0	0	0	0	0	0	0	0	0	0	0	0	0	0	1	0.0142857	Robust	1	41.25	0	19.6542	7.34326	5.72	2.005	0	0	0	4
64	1	2	15.7769	2.13746	57.306	0.856298	3.20313	5.34836	5.50448	1	2	1	117.333	57.3333	151.2	55.4	24.2329	0	0	0	0	1	0	0	0	0	1	0	0	1	0	0	0.213265	Prefrail	1	19.475	0	17.7146	7.74868	7.69	2.86	1	0	1	10
62	1	0	14.9	2.8	69.4	1.43	3.56	6.36	5.6	2	0	1	159	88	149.4	59.9	26.8365	0	0	0	0	1	0	0	0	1	1	0	0	1	0	0	0.180556	Prefrail	0	30.25	0	14.3075	6.41007	7.34	2.675	0	0	0	11
60	1	0	15.6	1.01	56.1	1.87	3.49	5.96	6	2	8	1	115.667	65	152.8	57.6	24.6704	0	0	0	0	0	0	0	0	0	1	0	0	1	0	0	0.105159	Prefrail	0	20.625	0	14.3014	6.12536	9.74	2.46	0	0	0	1
84	1	0	15	1.95	112.5	0.81	2.41	4.24	6.7	1	2	2	160.333	67	164.3	71.4	26.4498	0	0	0	0	0	0	0	0	0	0	0	0	0	0	0	0.0459184	Robust	1	27.5	0	21.4643	7.95136	NA	2.54	1	0	1	6
76	1	0	12.5	0.84	138.7	1.34	3.68	5.39	5.4	1	8	1	154	72	148.1	50	22.7961	1	0	0	0	0	0	0	0	0	0	0	0	1	0	0	0.134694	Prefrail	1	25.5	0	15.8967	7.24764	9.6	3.42	1	0	1	NA
73	1	0	13.6	0.79	106.9	1.41	2.96	4.58	5.4	1	2	2	146	82.6667	149.9	52.7	23.4535	1	0	0	0	0	0	0	0	0	1	0	0	1	0	1	0.336735	Frail	1	31.875	1	16.7214	7.44165	12.09	4.385	0	0	0	15
68	1	0	13.2	1.2	42.5	1.71	3.18	5.36	7.6	2	8	2	117	70	153.2	61	25.9904	0	0	0	0	0	0	0	0	0	0	0	0	1	0	0	0.155754	Prefrail	0	34.25	0	14.7044	6.26513	8.75	3.75	0	0	0	30
70	1	0	12.2	1.09	71.2	1	1.96	3.31	5.4	1	8	1	112.333	67.3333	152.6	48.1	20.6555	0	0	0	0	0	0	0	0	0	1	0	0	1	0	1	0.161224	Prefrail	1	34.875	0	16.2335	6.97113	9.03	3.36	0	0	0	3
63	1	0	10.7	1.57	54.8	1.52	3.04	5.09	5.5	2	8	1	110.333	62	145.8	41.9	19.7106	0	0	0	0	0	0	0	0	0	1	0	0	1	0	0	0.0714286	Robust	2	25.25	0	10.4113	4.89767	7.75	3.175	0	0	0	6
63	1	0	12	0.92	31.5	1.36	2.85	4.64	5.6	2	2	1	130	78.3333	144.1	48.9	23.5495	0	0	0	0	0	0	0	0	0	0	0	0	0	0	0	0.0714286	Robust	0	24.5	0	11.5804	5.57694	8.21	2.985	0	0	0	6
75	0	0	14.8051	2.58079	78.6938	1.25938	3.69906	6.11448	7.08051	2	8	1	137.667	91.6667	142	40.1	19.8869	0	0	0	0	1	0	0	0	0	0	0	0	1	0	0	0.134694	Prefrail	1	21.25	1	9.2133	4.56918	13.21	5.845	0	1	0	NA
71	0	0	13.2	1.75	54.1	1.19	3.3	5.05	5.9	2	8	1	154.333	71.6667	143.7	56.6	27.4096	0	1	0	0	1	0	0	0	0	0	0	0	0	0	0	0.164286	Prefrail	1	27	0	12.7277	6.16363	11.15	3.415	0	0	0	27
73	0	0	14.7	0.67	96.9	1.52	2.64	4.46	5.9	1	8	1	109	61.3333	153.5	48.1	20.414	0	0	0	0	0	0	0	0	0	0	0	0	0	0	0	0.0469388	Robust	1	32.25	1	16.2188	6.88338	12.78	4.19	0	0	0	19
82	0	0	12.3	2.65	71.2	1.45	3.89	6.4	6.1	2	8	2	130.667	73.6667	147.9	50.2	22.9492	0	0	0	0	0	0	0	0	0	0	0	0	1	0	0	0.163265	Prefrail	1	22.125	1	11.5349	5.27324	14.96	4.14	0	0	0	28
67	1	0	11.8	1.39	56.4	1.69	3.63	5.85	5.7	2	8	2	139.667	76.3333	149.9	73.4	32.6658	0	0	0	0	1	1	0	0	0	0	0	0	1	0	0	0.160204	Prefrail	1	29	1	16.7815	7.4684	12.66	3.265	0	0	0	NA
61	1	0	12	1.71	53.1	1.52	2.82	4.96	5.5	2	2	1	118.333	61.3333	151.2	41.5	18.1528	0	0	0	0	0	0	0	0	0	1	0	1	1	0	0	0.265873	Frail	0	24	1	10.9859	4.80543	10.62	5.265	0	1	0	11
63	1	0	12.6	0.99	74.5	1.71	3.88	6.1	5.6	1	8	1	107	66.3333	154.6	47.6	19.9154	0	0	0	0	0	0	0	0	0	1	0	0	1	0	0	0.155754	Prefrail	0	16.375	0	16.61	6.94945	9.07	3.925	1	0	1	5
67	1	0	12.6	1.64	116.7	1.08	2.3	4	5.7	1	2	2	115	65	146.7	28.7	13.3359	0	0	0	0	0	0	0	0	1	1	0	0	0	0	0	0.132653	Prefrail	1	29.75	0	11.969	5.56157	8.13	3.93	0	0	0	17
63	0	0	16.1546	1.50024	76.8846	1.26963	2.75184	5.2956	6.04895	1	8	2	133	80.6667	150.1	56.5	25.0777	0	0	0	0	0	0	0	0	0	0	0	0	0	0	1	0.0456349	Robust	0	37	0	17.8462	7.92108	7.03	4.69	0	0	0	0
66	1	0	10.9	0.72	47.2	1.26	1.75	3.45	5.6	2	8	2	115	65	143.5	39.4	19.1334	0	0	0	0	0	0	0	0	0	0	0	0	0	0	0	0.0795918	Robust	1	16.75	1	9.5717	4.64821	12.12	3.28	1	1	1	30
60	1	0	13.3077	2.73583	60.9446	1.36716	3.25235	6.23415	5.63978	2	0	1	94.3333	59	151.9	48	20.803	0	0	0	0	0	0	0	0	0	1	0	0	0	0	0	0.10119	Prefrail	0	30.25	0	12.3523	5.35343	5.31	3.175	0	0	0	9
74	1	2	12.9659	0.68782	111.236	1.26337	2.08851	3.89781	6.23107	1	2	1	126.333	63	160.5	48.4	18.7886	0	0	0	0	0	0	0	0	0	0	0	0	1	0	0	0.0714286	Robust	1	31.5	0	16.9887	6.59493	8.59	2.515	0	0	0	10
61	1	0	11.6	0.8	47.1	1.5	1.73	3.69	6.3	2	8	1	108.333	74	147.9	51.3	23.4521	0	0	0	0	1	0	1	0	0	0	0	0	1	0	0	0.278571	Frail	1	23.875	0	12.5242	5.7255	7.06	3.545	0	0	0	9
78	1	0	11.9	0.9	73	1.57	2.17	4.26	6.6	1	8	1	131	71	152	46.8	20.2562	1	0	1	0	0	0	0	0	0	0	0	0	0	0	1	0.186508	Prefrail	0	35.125	0	15.6224	6.76177	9.38	5.025	0	0	0	6
68	1	0	13.8	1.14	73.8	1.63	3.32	5.45	5.3	2	0	1	132	91	155.5	57.7	23.8624	1	0	0	0	0	0	0	0	0	0	0	0	0	0	0	0.156122	Prefrail	1	31.5	0	14.3136	5.91954	8.37	4.05	0	0	0	28
69	1	0	12.5	1.01	50.8	1.82	3.5	5.72	5.8	2	0	2	151.667	92.3333	149.8	56.8	25.3119	1	0	0	0	0	0	0	0	0	0	0	0	0	0	0	0.0795918	Robust	1	32.5	0	13.493	6.01291	6.44	2.545	0	0	0	10
60	0	0	14.4	1.35	78.1	1.34	4.02	5.86	6.2	1	8	1	164	95.3333	151.8	52.7	22.87	1	0	0	0	0	0	0	0	0	0	0	0	1	0	0	0.164286	Prefrail	1	42.125	0	17.4057	7.5535	6	2.465	0	0	0	13
68	1	0	13.4	0.7	51.5	1.63	3.52	5.41	6	2	0	1	131	83	142.5	57.6	28.3657	0	0	0	0	0	0	0	0	0	0	0	0	0	0	0	0.107143	Prefrail	1	23	1	12.9033	6.35435	6.03	2.865	0	0	0	12
67	1	0	13.9	0.82	97.6	2.07	3.41	6.05	6.1	1	8	1	150.333	91	154.6	53.1	22.2165	0	0	0	0	1	0	0	0	0	0	0	0	0	0	1	0.160204	Prefrail	1	43.25	0	17.5235	7.33165	6.13	3.095	0	0	0	14
73	0	2	10.9	0.42	81.9	1.25	1.43	2.97	6.6	1	8	2	107	72.6667	159.6	49.8	19.5508	0	0	1	0	1	0	0	1	0	0	0	0	1	0	0	0.159184	Prefrail	1	36	0	17.1996	6.75231	10.16	3.045	0	0	0	1
69	0	0	12.3	1.12	52.9	2.06	4.08	6.68	5.4	2	8	1	109	70	138.5	40.8	21.2697	0	0	0	0	1	0	0	0	0	1	0	0	1	0	1	0.129592	Prefrail	1	28.25	0	9.1959	4.79396	6.47	2.42	0	0	0	6
68	0	0	13.4	0.77	54.3	2.49	2.8	5.81	6.2	2	8	1	135	76	149.8	49.8	22.1925	0	0	0	0	0	0	0	0	0	0	0	0	0	0	1	0.0416667	Robust	0	35.375	0	12.179	5.42735	7.72	2.81	0	0	0	6
72	0	0	11.3	1.48	65.2	1.2	3.62	5.51	5.9	1	8	1	138.333	70.6667	161.8	57	21.773	0	0	0	0	0	0	0	0	0	0	0	0	1	1	0	0.0682773	Robust	2	42.125	0	18.8616	7.20479	7.22	2.52	0	0	0	3
62	1	0	17.6469	1.83427	56.5109	1.35952	3.07647	5.17918	5.6074	1	2	1	150	106.333	156.2	44.2	18.1159	0	0	0	0	1	0	0	0	0	0	0	0	1	0	0	0.334694	Frail	1	41.25	0	16.162	6.62419	5.75	2.97	0	0	0	6
60	1	0	14.4	1.1	81.1	1.14	2.76	4.48	5.5	1	8	1	116.333	75.6667	160.8	47.3	18.2932	0	0	0	0	0	0	0	0	0	1	0	0	0	0	0	0.127551	Prefrail	1	38	0	17.3265	6.70099	8.63	2.685	0	0	0	9
60	1	0	15.2	1.55	73.8	1.6	2.37	4.61	6.2	1	2	0	109.333	76.3333	166	58.9	21.3747	0	0	0	0	0	0	0	0	0	0	0	0	1	0	0	0.163265	Prefrail	1	47.75	0	20.1217	7.30211	7.84	2.92	0	0	0	18
64	1	0	12.1	0.89	54.1	1.69	2.38	4.45	5.9	2	8	1	130.333	63.6667	151.8	47.8	20.7436	1	0	0	0	0	0	0	0	0	0	0	0	0	0	0	0.0504202	Robust	2	24.75	1	12.155	5.27487	12.38	5.48	0	0	0	5
65	1	0	14.2	0.67	76.3	1.46	3.14	4.92	6.1	1	8	1	132	96.3333	157.6	57.9	23.3113	0	0	0	0	1	0	0	0	0	0	0	0	0	0	0	0.106092	Prefrail	2	39.25	0	18.8449	7.5872	9.07	4.355	0	0	0	NA
61	1	0	12.3	0.9	62.6	1.46	3.67	5.5	6.4	2	2	1	104	63.6667	136.4	50.8	27.3045	0	0	0	0	0	0	0	0	0	0	0	0	0	0	0	0.0479592	Robust	1	26.25	0	11.1972	6.0184	7.19	3.6	0	0	0	6
61	1	2	14.3	0.81	72.4	1.41	2.97	4.73	5.9	1	2	1	96.6667	57.6667	154	44.2	18.6372	1	0	1	0	0	0	0	0	1	0	0	0	1	0	0	0.159184	Prefrail	1	39.25	0	15.9636	6.73115	5.19	3.28	0	0	0	10
68	1	0	14	0.91	88.5	1.52	3.21	5.19	6.3	1	8	1	118.333	63.6667	158.8	57.7	22.881	0	0	0	0	0	0	0	0	1	0	0	0	1	0	0	0.128151	Prefrail	2	40.75	0	18.8237	7.46456	8.44	2.885	0	0	0	14
67	1	0	11.5	0.79	58.2	2.03	2.53	5.06	5.4	2	8	1	113	62	142.3	51.9	25.6305	0	0	0	0	0	0	0	0	0	1	0	0	1	0	0	0.245918	Prefrail	1	23.25	1	11.8188	5.83665	12.1	5.39	0	0	0	11
60	1	0	14.6	0.93	72.6	1.51	3.2	5.23	5.6	1	3	1	120	74.3333	53.1	53.1	188.324	0	0	0	0	0	0	0	0	0	0	0	0	1	0	1	0.104082	Prefrail	1	31.125	0	6.922	24.5495	8.35	4.705	0	0	0	NA
74	1	0	13.1	1.01	61.3	1.69	3.02	5.36	5.3	2	0	2	168.333	92	138.5	44.3	23.0943	1	0	0	0	0	0	0	0	0	0	0	0	1	0	0	0.220408	Prefrail	1	24	1	9.6864	5.04967	8.05	5.805	0	0	0	12
72	1	2	15.3	0.77	77.9	1.92	1.28	3.87	5.1	1	2	1	106.667	72.3333	159.7	42.4	16.6248	0	0	0	1	0	0	0	0	0	0	0	0	1	0	1	0.100198	Prefrail	0	33.25	0	15.8191	6.20257	8.19	3.01	0	0	0	8
71	1	0	13	2.17	64	1.41	2.82	5.26	5.6	2	2	1	130.333	81.3333	143.3	51.7	25.1767	1	0	0	0	0	0	0	0	0	0	0	0	1	1	0	0.187755	Prefrail	1	19.75	1	11.7392	5.71671	9.97	5.77	0	0	0	12
74	1	2	12.2	0.78	78.9	2.28	2.4	5.29	5.6	1	8	1	119	55	160.8	46.5	17.9838	1	0	0	0	1	0	1	0	1	0	0	0	1	0	0	0.214286	Prefrail	1	29.875	1	16.6541	6.44094	12.22	4.46	0	1	0	9
74	1	0	11	1.09	57.4	1.55	2.69	4.61	5.5	2	8	2	172	95	139.1	41.3	21.345	1	0	0	0	0	0	0	1	0	1	0	0	1	0	0	0.363265	Frail	1	31.5	1	9.1716	4.74014	9.93	5	0	1	0	26
65	1	0	11.9	1.2	48.2	1.55	2.57	4.59	5.5	2	8	1	105.667	62	133.5	42.6	23.9027	1	0	1	0	0	1	0	1	1	1	1	1	1	0	0	0.512897	Frail	0	29.75	0	9.1563	5.13757	10.03	3.345	0	0	0	28
65	1	0	11.7	0.45	69.1	1.16	1.36	2.81	5.6	1	8	1	146.333	91	161.4	48.4	18.5797	0	0	0	0	1	1	0	0	0	1	0	0	1	0	1	0.210204	Prefrail	1	39.5	0	17.418	6.68638	7.57	3.37	0	0	0	24
80	1	0	14	0.62	64.9	1.67	3.09	4.89	6	2	0	2	154	93.6667	133	39	22.0476	0	0	0	0	0	0	0	0	0	0	0	0	0	0	0	0.046627	Robust	0	19.75	1	7.853	4.43948	13.44	3.265	0	1	0	0
64	0	0	15.9693	0.816098	48.6583	2.07095	3.18302	5.47444	6.96785	2	8	1	132	74	150.8	51.3	22.5587	0	0	0	0	0	0	0	0	0	0	0	0	1	0	0	0.0694444	Robust	0	25.75	0	12.7235	5.59505	8.91	4.655	0	0	0	2
61	1	0	15.1736	1.65	78.6	1.26	2.75	4.73	5.6	1	8	1	101.333	69.3333	167.4	60.1	21.4469	0	0	0	0	1	0	0	0	0	0	0	0	0	1	0	0.0653061	Robust	1	36.125	0	20.4661	7.30338	8.69	2.87	0	0	0	10
60	1	0	11.7129	3.65	79.1	1.12	2.33	4.19	6.1	2	0	1	96.3333	55	146	34.2	16.0443	0	0	0	0	0	0	0	0	0	1	0	0	1	0	1	0.159184	Prefrail	1	15.25	1	9.0576	4.2492	14.6	5.775	1	1	1	24
71	1	0	12.0639	1.73	80.1	1.47	4.31	6.25	5.8	2	0	1	130.667	64.3333	139.9	46.1	23.554	0	0	0	0	0	0	0	0	0	0	0	0	1	0	0	0.130952	Prefrail	0	15.425	1	10.2946	5.25986	12.68	3.94	1	0	1	9
71	1	0	12.8923	1.44	58.7	1.96	0.98	3.47	6	1	8	1	152	87.3333	154.1	48.1	20.2554	0	0	0	0	0	0	0	0	0	0	0	0	1	0	1	0.0428571	Robust	1	31	0	16.357	6.88808	9.44	3.53	0	0	0	7
62	0	0	14.4101	1.73	78.8	1.35	3.44	5.26	7.2	1	8	1	134.667	70.3333	163	63.3	23.8248	0	0	0	0	0	0	0	0	0	0	0	0	0	0	0	0.0479592	Robust	1	33.875	1	20.5759	7.74433	14.75	2.3	0	0	0	4
63	0	0	13.2495	4.84	51.3	0.84	2.46	4.63	6.1	2	8	1	114.667	68.3333	149.9	55.2	24.5661	0	0	0	0	0	0	0	0	0	0	0	0	1	0	1	0.193878	Prefrail	1	21.075	1	13.4169	5.97103	11.34	4.41	0	0	0	10
63	1	0	14.6414	3.11	55.6	1.43	2.62	5.47	6	2	8	1	159	82	146.5	48.3	22.5046	1	0	0	0	1	0	0	0	1	1	0	0	1	0	0	0.347222	Frail	0	17.85	1	11.7214	5.4614	12.41	7.03	1	0	1	14
71	1	0	13.3979	1.12726	103.216	1.1917	2.83196	5.06543	7.16463	2	8	1	124	50.3333	136.9	29.7	15.8471	0	0	0	0	1	0	0	0	0	1	0	0	1	1	0	0.358163	Frail	1	12.25	0	6.8084	3.63277	NA	NA	1	1	1	21
69	1	0	14.4948	2.14671	68.9829	1.21773	1.76185	3.86037	5.41227	1	8	1	140	78	158.1	56.7	22.684	1	0	0	0	0	0	0	0	0	1	0	0	1	0	0	0.106092	Prefrail	2	33.5	0	18.5188	7.40882	7.81	3.305	0	0	0	5
62	1	0	15.4118	2.32	53.9	1.46	2.83	5.07	5.9	2	0	1	147.667	82.6667	154.9	63.6	26.5066	0	0	0	0	0	0	0	0	0	0	0	0	1	0	0	0.155754	Prefrail	0	26.625	1	15.6101	6.50583	9.59	3.515	0	0	0	22
66	1	0	12.2063	2.93015	49.2805	1.13764	2.87293	5.5827	5.69426	2	8	2	116.333	67.6667	143.1	48.2	23.5379	1	0	0	0	0	0	0	0	0	1	0	0	1	0	0	0.185516	Prefrail	0	11.625	1	11.2273	5.48272	9.63	3.19	1	0	1	17
61	1	0	12.0917	1.74175	65.1738	1.32233	2.40934	4.91626	6.14329	2	0	1	105	62.6667	147.3	43	19.8181	0	0	0	0	1	0	0	0	0	1	0	0	1	0	1	0.242063	Prefrail	0	15.5	1	10.8581	5.00436	10.69	5.19	1	0	1	14
64	1	0	12.3	1.79	41.1	0.96	2.35	4.03	5.9	2	8	1	152	77	141.4	46.1	23.057	0	0	0	0	0	0	0	0	0	1	0	0	1	0	0	0.295635	Frail	0	13.5	1	10.7141	5.35867	NA	7.58	1	0	1	23
65	1	0	13.5801	1.23183	109.258	1.05955	1.3226	3.07956	6.137	1	8	1	123.333	60.6667	156	48.7	20.0115	1	0	0	0	0	0	0	0	0	0	0	0	1	0	1	0.325397	Frail	0	32.075	0	16.8981	6.94366	11.5	5.75	0	0	0	12
64	1	0	14.9	1.67231	66.0392	1.21447	2.43782	4.44914	5.4	2	8	1	121.667	71.6667	148.5	52.9	23.9885	1	0	0	0	0	0	0	0	0	1	0	0	1	0	0	0.122024	Prefrail	0	21.35	0	12.7862	5.79814	9.97	4	0	0	0	1
64	1	0	13	1	56.3	1.28	1.62	3.3	5.4	1	8	1	115.333	61.3333	163.9	71.1	26.4674	0	0	0	0	0	0	0	0	0	0	0	0	1	0	0	0.0674603	Robust	0	16.75	0	22.1036	8.22821	7.47	3.715	1	0	1	2
60	1	2	15.2	0.71	65.8	1.21	1.75	3.23	5.4	1	8	2	160.667	89	163.3	76.2	28.5748	0	0	0	0	0	0	0	0	0	0	0	0	1	0	0	0.0798319	Robust	2	24.825	0	23.1717	8.68931	9.87	4.39	1	0	1	15
60	1	0	12.8638	1.95004	62.8962	1.28657	3.30232	5.33591	5.93488	2	8	1	90.6667	67	147.3	50.5	23.2748	0	0	0	0	1	0	0	0	0	1	0	0	1	0	0	0.363265	Frail	1	14.05	0	12.3426	5.68854	8.93	3.61	1	0	1	27
73	1	0	13.3277	1.76953	64.0945	1.07616	2.93939	4.85203	5.80255	2	0	1	132	74	143.1	45	21.9752	1	0	0	0	0	0	0	0	0	1	0	0	1	0	0	0.401261	Frail	2	10.1	1	10.3507	5.05464	NA	6.765	1	0	1	NA
74	1	0	14.385	0.956923	72.9502	1.68149	3.48171	5.77498	6.6901	1	0	2	141	81.3333	156	54.1	22.2304	1	0	1	0	1	0	0	0	0	0	0	0	1	0	0	0.341387	Frail	2	7.125	0	17.6073	7.23508	NA	17.31	1	0	1	NA
67	1	0	13.7126	0.796667	63.8312	1.04119	3.88197	4.79804	5.49793	1	8	1	97	59	164.1	54.2	20.1271	0	0	0	0	0	0	0	0	0	0	0	0	1	0	1	0.105159	Prefrail	0	26	1	18.7523	6.96366	12.31	3.825	1	0	1	14
78	1	0	12.1799	2.23671	44.9484	1.23277	2.18013	4.43172	5.79477	2	8	1	171	95.6667	142.5	42.4	20.8803	0	0	0	0	0	0	0	0	0	0	0	0	1	0	0	0.0734127	Robust	0	7.05	1	9.5997	4.72746	17.41	13.17	1	1	1	0
77	1	0	14.4833	1.15	102.3	1.13	3.62	5.02	6	1	8	1	142.667	83.3333	163.5	64.3	24.0533	0	0	0	0	0	0	0	0	0	0	0	0	1	0	0	0.103061	Prefrail	1	16.45	1	20.2674	7.58163	21.82	5.315	1	0	1	1
67	1	0	12.4928	1.57709	96.4695	1.40133	2.00796	4.59274	5.58071	2	8	2	143.333	86	150.6	50	22.0455	0	0	0	0	0	0	0	0	0	0	0	0	1	0	1	0.306122	Frail	1	18	1	12.3402	5.44092	NA	NA	0	0	0	24
69	1	0	21.4428	1.83019	57.6804	1.30639	4.09601	6.28983	6.1205	2	2	2	146.333	78.6667	149.6	53.6	23.9498	1	0	0	0	0	0	0	0	0	1	0	0	1	0	0	0.235119	Prefrail	0	19.5	1	12.854	5.74348	12.53	3.39	0	0	0	13
72	1	0	15.2933	1.86	58.6	1.08	2.41	4.26	5.8	2	8	2	112	72	145.1	48.8	23.1785	0	0	0	0	0	0	0	0	0	1	0	0	1	0	0	0.128968	Prefrail	0	15.25	1	11.3351	5.38382	9.96	5.565	1	0	1	27
66	0	1	12.6163	1.79472	64.6674	0.879846	2.16892	4.12554	6.80466	2	8	2	110	66.6667	146.2	50.2	23.486	0	0	0	0	1	0	0	0	0	1	0	0	1	0	0	0.363265	Frail	1	16.675	1	11.945	5.58845	NA	5.41	1	0	1	NA
73	1	0	14.0915	0.739285	62.127	1.58952	3.46135	5.07671	5.10677	2	8	1	116.333	72	132.6	41.6	23.6595	0	0	0	0	1	0	0	0	0	1	0	0	1	1	0	0.388776	Frail	1	12.1	0	8.571	4.87466	9.32	5.135	1	1	1	3
76	1	0	12.0408	0.589041	39.4383	2.19189	3.18546	5.74447	6.17113	1	8	1	139.667	87	161	45.6	17.5919	1	0	1	0	1	0	0	0	0	1	0	0	1	0	0	0.247959	Prefrail	1	28.65	0	16.4278	6.33764	8.4	7.03	0	0	0	8
62	0	0	16	2.57	52.8	1.62	3.29	6.15	5.6	2	2	1	127	73.3333	156.3	55.4	22.6773	0	0	0	0	0	0	0	0	0	0	0	0	0	0	0	0.044898	Robust	1	23.875	0	14.1773	5.80331	11.22	2.735	0	0	0	NA
79	0	0	12.5	0.88	68.2	1.63	2.68	4.58	6	1	2	1	100	53	171.8	64.9	21.9886	0	0	0	0	0	0	0	0	0	0	0	0	0	0	1	0.0406746	Robust	0	29	1	21.1973	7.18182	14.53	3.06	0	0	0	4
69	0	0	11.5	3.58	56	1.13	3.31	5.79	6.1	2	3	1	129.667	78	154.1	63.7	26.8247	1	1	0	0	0	0	0	0	0	0	0	0	0	0	0	0.125	Prefrail	0	16.375	0	15.2848	6.43657	8.6	2.8	1	0	1	12
69	0	0	14.6	0.81	111.4	1.56	3.23	5.13	6.1	1	8	2	143	77.3333	156.3	49.5	20.2622	0	0	0	0	0	0	0	0	0	0	0	0	0	0	0	0.0673469	Robust	1	31.75	0	16.9366	6.93279	8.5	2.58	0	0	0	9
65	0	0	11.9	1.64	79.5	1.68	2.68	5.25	6.4	2	8	1	154.667	89.6667	157.4	66.4	26.8015	1	1	0	0	0	0	1	1	1	0	0	1	1	0	0	0.232143	Prefrail	0	29	1	16.307	6.5821	6.72	2.56	0	0	0	6
68	0	0	16.8	2.42	81.4	1.23	3.72	5.78	6.3	1	3	1	100.667	63.3333	168.5	59.7	21.0269	0	1	0	0	1	0	1	0	0	0	0	0	1	0	1	0.156122	Prefrail	1	33.5	0	20.2476	7.13138	5.82	3.025	0	0	0	6
66	0	0	15.8	1.87	67.3	1.21	2.74	4.75	6.2	2	2	1	148	73.6667	155	77.7	32.3413	1	0	1	0	0	0	0	0	0	0	0	0	1	0	0	0.186735	Prefrail	1	22.5	1	18.1941	7.57299	9.72	4.735	0	0	0	NA
64	1	0	14.8	1.03	89.3	1.36	2.46	4.29	5.9	1	2	1	130	86.3333	155.5	51.8	21.4224	0	0	0	0	0	0	1	0	1	1	0	0	0	0	1	0.156746	Prefrail	0	21.25	0	17.4799	7.229	11.9	5.575	1	0	1	17
76	1	0	11.2864	2.53	65.2	1.53	2.83	5.13	7.4	2	8	1	154.667	66.3333	149.2	55.9	25.1116	1	0	0	0	0	0	0	0	0	0	0	0	0	0	1	0.102041	Prefrail	1	15.25	0	12.9961	5.83815	9.37	5.495	1	0	1	8
80	1	0	14.1	1.77	72.4	1.82	1.93	4.55	6.3	1	8	1	131	62.3333	151.5	52.2	22.7429	0	0	0	0	0	0	0	0	0	0	0	0	0	0	1	0.0178571	Robust	2	22.5	1	16.5371	7.205	13.53	4.275	1	0	1	6
71	1	0	14.7036	2.01393	79.1935	1.14143	2.31986	4.62519	5.74311	1	8	1	119	64.3333	159.3	54.1	21.3189	1	0	0	0	0	0	0	0	0	0	0	0	0	0	0	0.181548	Prefrail	0	28.5	1	18.0714	7.12132	12.25	4.395	0	0	0	15
76	1	0	15.6	0.6	67.8	2.14	3	5.65	6.3	2	8	2	154.333	83.6667	146.3	46.6	21.7719	0	0	0	0	0	0	0	0	0	0	0	0	1	0	0	0.107143	Prefrail	1	23.5	1	10.8909	5.08833	14.85	3.42	0	0	0	20
60	1	0	20.3	2.17	73.1	2.07	3.05	5.91	7.3	1	8	1	114.667	77	153.8	80.6	34.0739	0	1	0	0	0	0	0	0	0	0	0	0	1	0	1	0.0714286	Robust	2	31.625	0	23.0044	9.72519	5.94	4.52	0	0	0	4
71	1	0	16.3393	0.72	53.1	1.68	2.89	4.9	5.9	2	8	2	132	74	128.1	28.1	17.1241	0	0	0	0	0	0	0	0	0	0	0	0	0	0	0	0.122024	Prefrail	0	6	1	5.558	3.38704	16.41	4.845	1	1	1	18
67	1	0	15.5439	0.869245	63.1735	1.31898	2.24524	4.17176	6.43774	2	8	1	136	81	149.6	40.4	18.0517	0	1	0	0	0	0	1	0	0	1	0	0	1	0	1	0.180556	Prefrail	0	17.75	1	10.3804	4.63822	13.22	4.785	1	1	1	16
66	1	0	13.0706	1.28383	57.9896	1.55823	3.50483	5.85275	5.26501	1	8	1	126.667	67	156.2	62.5	25.6164	0	0	0	0	0	0	0	0	0	0	0	0	0	0	1	0.0102041	Robust	1	32.75	0	19.5459	8.01113	8.19	2.6	0	0	0	7
74	0	0	13.5	1.45	82.9	0.93	3.21	4.82	5.5	2	8	1	118.333	67	155.1	55.4	23.0296	0	0	0	0	0	0	0	0	0	0	0	0	1	0	0	0.0694444	Robust	0	19.125	1	13.6049	5.65551	11.44	5.285	0	0	0	2
60	0	0	16.7	3.2	80.4	1.01	3.61	5.98	6.8	1	8	1	124	70	170.2	95.4	32.9328	0	1	0	0	0	0	0	0	0	0	0	0	0	0	0	0.0693878	Robust	1	42	0	27.6156	9.53313	8.81	3.815	0	0	0	0
80	0	0	14	1.68	70.5	1.63	4.78	7.31	6.6	2	2	1	133	67.6667	144.4	51.5	24.6986	0	0	0	0	0	0	0	0	0	0	0	0	0	0	0	0.104082	Prefrail	1	22.625	1	11.4853	5.50818	13.94	4.845	0	0	0	20
69	0	1	14.2	0.66	94.5	2.18	2.19	4.7	6.5	1	2	1	132	74	156.8	54.6	22.2075	1	0	0	0	0	0	0	0	0	0	0	0	1	0	1	0.125992	Prefrail	0	27.625	0	17.9744	7.31076	9.75	3.81	1	0	1	8
65	1	0	13.9	2.13	68.3	1.56	5.31	7.46	6	2	8	1	150.333	83.6667	157.2	57.2	23.1468	1	0	0	0	0	0	0	0	1	0	0	0	1	0	0	0.180556	Prefrail	0	32.625	0	14.51	5.87168	11.22	2.705	0	0	0	22
81	1	0	13.3	2.22	77.4	1.78	2.61	5.36	5.7	2	0	2	158.667	82.6667	140.8	50.8	25.6247	0	0	0	0	0	0	0	0	0	1	0	0	0	0	0	0.0765306	Robust	1	18.625	1	10.928	5.51233	9.06	3.8	0	0	0	NA
73	0	0	14.6	2.25	54.8	1.19	3.5	5.83	8	2	8	2	170.333	88	155.4	68.3	28.2826	0	0	0	0	0	0	0	0	0	1	0	0	0	0	0	0.0541126	Robust	3	18.75	0	16.1637	6.69328	9.6	4.56	0	0	0	NA
64	1	0	14.1	1.86	52.2	0.97	3.27	5.12	10.7	1	8	1	135	71.6667	171.8	58.2	19.7186	0	1	1	0	0	0	0	0	0	0	0	0	1	0	0	0.183532	Prefrail	0	31.375	1	20.4592	6.93174	16.44	3.26	0	0	0	10
69	0	1	21.7	0.93	64.2	1.33	3.05	4.8	7.1	1	2	2	120.667	78.3333	166.7	67.8	24.3982	1	0	0	0	0	0	0	0	0	0	0	0	1	0	1	0.125	Prefrail	0	37.125	1	21.5813	7.76616	14.78	4.455	0	0	0	6
73	0	0	12.1	0.79	63.6	1.36	2.95	4.81	6.3	1	2	1	128.333	78	168.5	51.7	18.2092	0	0	0	0	0	0	0	0	0	0	0	0	0	0	0	0.0472689	Robust	2	40.375	0	18.5186	6.52241	9.06	3.64	0	0	0	3
70	0	0	14.2	2.22	63	1.66	5.31	7.85	6.1	2	2	1	172.333	93.6667	150.2	52.3	23.1826	0	0	1	0	0	0	0	0	0	0	0	0	1	0	0	0.267347	Frail	1	22.375	0	12.6303	5.59853	7.44	3.45	0	0	0	16
70	1	0	12.474	0.657094	73.7077	1.36382	3.99216	5.37216	5.48988	2	2	1	135.667	71	151.2	58.3	25.5015	1	1	0	0	0	0	0	0	0	0	0	0	0	0	0	0.0922619	Robust	0	20.375	1	13.8953	6.07805	11.75	2.675	0	0	0	5
74	1	0	14.1	1.71	83	1.13	5.4	7.2	5.5	1	2	1	141	86.6667	164.8	48.5	17.8578	0	0	0	0	0	0	0	0	0	0	0	0	1	0	0	0.0755102	Robust	1	40.25	0	17.4681	6.43178	9.06	2.8	0	0	0	5
63	1	0	17.5	2.35	82.1	1.33	2.63	4.7	6.1	1	2	1	126	80.6667	165.8	72.9	26.5191	0	0	0	0	0	0	0	0	0	0	0	0	0	0	1	0.0989796	Robust	1	48.375	0	22.6913	8.25449	8.22	2.765	0	0	0	10
65	1	0	14.2299	1.29807	54.0517	1.02583	3.761	5.42402	6.88804	1	8	0	141.667	86.6667	166.1	54.9	19.8991	0	0	0	0	0	0	0	0	0	0	0	0	1	0	0	0.072449	Robust	1	44.15	0	19.1754	6.95033	9.13	3.87	0	0	0	18
74	1	0	19.3	2.69	84.3	1.59	2.2	4.7	5.5	1	8	2	189.667	104.333	159.8	47.9	18.7578	1	0	0	0	1	0	0	0	0	0	0	0	1	0	1	0.126984	Prefrail	0	41.25	1	16.8173	6.58571	6.85	3.015	0	1	0	5
62	1	0	15.8	0.68	91.7	1.41	2.82	4.54	5.7	1	2	2	124.333	91.3333	162.4	51.6	19.5649	0	0	0	0	1	0	0	0	0	0	0	0	1	0	1	0.176587	Prefrail	0	38.875	0	18.2536	6.92112	10.15	3	0	0	0	12
61	1	0	13.2	1.41	60.7	1.11	2.3	4.14	6.3	2	8	1	91.3333	59.3333	154.9	58.9	24.5478	0	0	0	0	0	0	0	0	0	1	0	0	1	0	0	0.127976	Prefrail	0	28.5	0	14.74	6.1432	8.25	3.38	0	0	0	5
70	1	2	14.3	0.66	64.9	1.66	2.38	4.52	6.2	1	2	1	145.333	88	165.2	46.8	17.1485	0	0	0	0	0	0	0	0	0	1	0	0	1	0	0	0.127976	Prefrail	0	39.375	1	17.3308	6.35036	10.12	2.815	0	1	0	3
64	1	0	14.5	3.18	54.9	2.06	3.64	6.98	6.3	2	8	1	151.667	97	141.5	55.5	27.7192	0	0	0	0	0	0	0	1	0	1	0	0	1	0	0	0.128571	Prefrail	1	21	0	12.539	6.26253	6.43	3.64	0	0	0	17
67	1	0	11.2	0.92	131.7	1.22	1.62	3.3	10.2	1	8	1	82.3333	49.3333	158.5	40.3	16.0416	0	0	1	0	0	0	0	0	0	0	0	0	0	0	0	0.214286	Prefrail	0	24.75	0	15.4704	6.15805	11.37	3.395	1	1	1	18
61	1	0	13.6	2.36	45.3	1.69	2.28	4.86	5.3	2	8	1	148.667	79.6667	160.6	68.3	26.4807	1	0	0	0	0	0	0	0	0	0	0	0	0	0	0	0.122024	Prefrail	0	28.125	1	17.1641	6.65472	17.56	3.935	0	0	0	12
79	1	0	14.8	0.73	77.8	1.61	2.6	4.58	6	1	8	2	144.333	84	171.2	62.4	21.2901	1	0	0	0	0	0	0	0	1	0	0	0	1	0	1	0.243878	Prefrail	1	28.875	1	20.6506	7.04572	14.09	2.995	0	0	0	16
80	1	0	12.8	0.82	64.1	1.76	2.9	5.11	6	2	0	2	134	79.6667	151.1	36.8	16.1183	1	0	0	0	0	0	1	0	1	1	0	0	1	0	0	0.29898	Frail	1	23	0	9.3651	4.10189	9.47	3.185	0	0	0	22
66	1	0	16	1.13	60.8	1.05	2.02	3.59	6.8	1	8	1	132.667	77.6667	166.3	84.3	30.482	1	1	1	0	1	0	1	1	1	0	0	0	1	1	0	0.326531	Frail	1	45.5	0	24.834	8.97971	NA	3.06	0	0	0	11
63	1	0	12.9	2.27	58.1	1.18	1.67	4.37	5.6	2	0	2	133.333	74.3333	156.2	54.4	22.2965	0	1	0	0	0	0	0	0	0	1	0	0	1	0	0	0.184694	Prefrail	1	28.5	0	13.9366	5.71209	11.44	4.175	0	0	0	NA
70	1	0	15.2	1.36	95.9	1.49	3.14	5.18	5.7	2	8	2	165.333	88.6667	151.5	44.9	19.5624	1	0	0	0	0	0	0	0	0	0	0	0	1	1	0	0.138655	Prefrail	2	25.5	0	11.3412	4.94121	11.93	2.795	0	0	0	NA
68	1	0	15	0.71	72	1.62	2.73	4.67	5.6	1	8	1	132	74	159.5	57.2	22.4841	1	0	0	0	0	0	0	0	1	0	0	0	1	0	1	0.105042	Prefrail	2	37.5	0	18.8021	7.39069	7.79	2.39	0	0	0	0
78	1	0	12.7	1.45	76.8	0.95	3.85	5.41	5.8	1	8	1	125.333	67.6667	159.4	55.2	21.7251	0	0	0	0	0	0	0	0	0	0	0	0	0	0	0	0.100198	Prefrail	0	26.25	1	18.0354	7.09821	14.84	3.85	1	0	1	11
62	1	0	16.5841	2.25769	48.0612	1.27216	2.37006	4.61038	5.4422	2	2	1	118	73.3333	144.5	38	18.199	0	0	0	0	0	0	0	0	0	0	0	0	0	0	0	0.0979592	Robust	1	28.25	1	9.5565	4.57681	11.59	4.235	0	1	0	23
61	1	0	13.5954	1.50022	47.8134	1.37331	2.4334	4.88445	6.21593	1	2	1	116.667	69	154.6	55.7	23.3043	0	0	0	0	0	0	0	0	0	0	0	0	0	0	0	0.094246	Robust	0	42.25	0	18.2473	7.63448	10.06	2.97	0	0	0	8
67	1	0	12.4	1.82	60.2	1.71	2.6	4.98	5.8	2	2	1	124	64.3333	155.5	44.2	18.2794	0	0	0	0	0	0	0	0	0	0	0	0	1	0	0	0.0744898	Robust	1	27	0	11.7451	4.85731	8.87	3.675	0	0	0	3
70	1	0	15.9	0.93	75.8	1.38	2.05	3.86	5.9	1	2	1	125.667	67.3333	156.2	53.2	21.8047	0	0	0	0	0	0	0	0	0	0	0	0	1	0	0	0.0714286	Robust	1	35.25	0	17.603	7.21481	10.97	2.65	0	0	0	6
70	1	0	15.2	2.03	95.6	1.22	4.05	6.03	8.3	2	8	1	120.333	81	155.5	56.7	23.4489	1	0	1	0	0	0	1	0	0	0	0	0	0	0	0	0.15873	Prefrail	0	29.5	1	14.0466	5.80912	12.44	3.535	0	0	0	8
74	1	0	14.9	0.86	77.3	1.84	2.23	4.47	6.2	1	8	1	134.333	61	164.3	56.3	20.8561	1	0	0	0	0	0	1	0	0	0	0	0	0	0	0	0.0714286	Robust	1	41	0	18.92	7.00884	8	2.565	0	0	0	0
72	1	0	14.066	1.52	57.2	1.57	2.77	4.94	6.9	2	8	2	151.333	56.6667	139.8	51.6	26.4019	1	0	0	0	0	0	0	0	0	1	0	0	0	0	1	0.109244	Prefrail	2	17.125	1	11.3084	5.78611	12.5	5.7	1	0	1	20
63	0	0	14.379	5.65	68	0.72	1.49	3.82	6.1	1	0	1	148.667	69	158	56.5	22.6326	1	0	0	0	0	0	0	0	0	0	0	0	1	0	0	0.128968	Prefrail	0	33.625	0	18.6915	7.48738	9.87	6.6	0	0	0	1
66	1	0	13.539	4.17	54.9	1.2	2.58	5.37	5.3	2	8	2	181	84	155.7	66	27.2249	1	0	0	0	0	0	1	0	0	0	0	0	1	0	0	0.129592	Prefrail	1	26	0	16.0109	6.60448	11.6	3.7	0	0	0	3
64	1	0	12.117	2.64	70	1.24	1.96	4.05	5.7	1	8	1	125	73.3333	160	65.4	25.5469	0	0	0	0	0	0	0	0	1	0	0	0	0	0	1	0.0483193	Robust	2	21	1	20.5862	8.04148	11.09	4.25	1	0	1	5
63	1	0	10.951	1.67	77.2	1.32	3.27	5.43	5.6	2	8	1	115.667	67	153.4	52	22.098	0	0	0	0	0	0	0	0	0	0	0	0	0	0	0	0.0734694	Robust	1	18.5	1	13.1738	5.59835	15.79	3.85	0	0	0	3
65	0	0	14.936	2.15	73.6	1.49	3.79	6.26	6.2	2	8	1	124.333	78.6667	151.8	51.4	22.3059	1	0	0	0	0	0	0	0	0	0	0	0	0	0	1	0.0755102	Robust	1	20.75	1	12.8128	5.56033	18.75	4.95	0	0	0	7
81	0	0	13.309	1.92	56.6	1.3	3.46	5.63	4.1	2	0	2	132	74	134.6	43.7	24.1208	1	0	0	0	1	0	0	1	0	0	0	0	0	0	0	0.406746	Frail	0	16.15	1	8.8943	4.90932	NA	NA	1	0	1	5
70	1	0	12.385	1.67	79	1.22	1.87	3.79	5.6	1	2	1	103	64	153.2	48.1	20.494	0	0	0	0	1	0	0	0	0	0	0	0	0	0	0	0.0744048	Robust	0	22.625	0	16.2977	6.94399	10.53	3.77	1	0	1	1
69	1	0	10.753	5.65	77.4	1.03	2.01	5.38	5.6	2	0	1	187.667	91	158.9	57.4	22.7334	0	0	0	0	0	0	0	0	0	1	0	0	0	0	0	0.10102	Prefrail	1	21.125	1	14.5825	5.77543	12.56	3.11	0	0	0	NA
71	0	0	15.139	3.18	81	1.25	2.65	4.91	5.8	1	8	1	137.667	68.6667	159.6	54.4	21.3566	1	0	0	0	0	0	0	0	0	0	0	0	1	0	1	0.125992	Prefrail	0	29	0	18.1614	7.1299	NA	5.55	0	0	0	10
64	0	0	12.945	5.65	57.5	0.82	2.2	4.7	5.7	2	8	1	130	84.6667	145.6	40.9	19.293	0	0	0	0	0	0	0	0	0	0	0	0	0	0	0	0.0438776	Robust	1	15.875	1	10.1599	4.79255	14.69	5.45	1	1	1	8
65	1	0	13.51	3.38	74.1	1.02	1.87	4.07	5.6	2	8	2	120	66.3333	150.4	50.1	22.1484	0	0	0	0	0	0	0	0	0	0	0	0	0	0	0	0.0483193	Robust	2	27	0	12.4121	5.48718	5.84	3.95	0	0	0	9
63	0	0	15.282	2.37	61.6	1.39	2.55	5.03	5.8	2	8	2	124	84	151.7	54.8	23.8127	1	0	0	0	0	0	1	0	0	1	0	0	1	0	0	0.178571	Prefrail	1	19.125	0	13.5323	5.88031	9.8	3.55	0	0	0	4
66	1	0	11.557	1.3	105.4	1.55	2.71	4.9	5.4	1	2	1	112.667	66	160.3	56.4	21.9489	0	0	0	0	0	0	0	0	0	0	0	0	1	0	0	0.101891	Prefrail	2	30	0	18.8073	7.31913	8.8	3.9	0	0	0	NA
65	1	0	10.842	1.76	79.1	1.42	2.02	4.19	5.7	2	0	1	108.667	58.6667	156.6	47.2	19.2468	0	0	0	0	0	0	0	1	0	0	0	0	1	0	0	0.102041	Prefrail	1	23.25	0	12.5158	5.10358	10.1	3.8	0	0	0	2
63	0	0	14.297	1.95	109.7	1.6	2.22	4.6	5.6	1	8	1	123.333	76.3333	163.3	61.2	22.9498	1	0	0	0	0	0	0	0	0	1	0	0	0	0	0	0.094898	Robust	1	41.475	0	20.1657	7.56207	10.5	3	0	0	0	5
65	1	0	13.855	2.93	58	1.3	3.09	5.67	6	2	0	1	139	82.6667	145.4	58.6	27.7184	1	0	0	0	0	0	0	0	0	1	0	0	1	0	0	0.163265	Prefrail	1	22.5	0	13.5176	6.39397	10.7	3.95	0	0	0	7
62	0	0	16.091	4.85	87.9	1.19	2.42	5.91	5.5	1	3	1	137.667	76.6667	161.8	60.7	23.1863	0	0	0	0	0	0	0	0	0	0	0	0	1	0	1	0.0989796	Robust	1	35.35	1	19.9457	7.6189	12.6	3.45	0	0	0	6
73	0	1	13.773	0.8	111.1	1.37	1.99	3.87	5.6	1	8	1	114.333	63	151	39.5	17.3238	0	0	0	0	0	0	0	0	0	1	0	0	1	0	0	0.106122	Prefrail	1	24	0	14.2915	6.26793	11.7	4.4	1	1	1	NA
72	0	0	14.222	1.26	50.4	1.54	3.55	5.84	5.5	2	0	1	124.333	68.3333	135.4	37.4	20.4002	0	0	0	0	1	0	1	0	0	0	1	0	1	0	0	0.378968	Frail	0	15.9	1	8.097	4.41659	NA	5.55	1	1	1	14
60	0	0	15.456	1.4	60.5	1.6	2.4	4.81	6	2	0	1	113.333	71	152	64	27.7008	0	0	0	0	0	0	0	0	0	0	0	0	1	0	0	0.0734694	Robust	1	21.425	1	15.451	6.68759	13.3	3.35	0	0	0	3
63	1	0	12.458	1.18	114.6	1.98	1.68	4.35	5.4	1	2	1	115.333	83.3333	174	59.7	19.7186	0	0	0	0	0	0	0	0	0	0	0	0	0	0	1	0.0416667	Robust	0	43.4	1	21.0211	6.94316	18.5	3.95	0	0	0	3
61	1	0	11.899	1.32	74.4	1.3	4.28	6.49	5.1	2	0	1	111.333	64.6667	154.3	65.4	27.4692	0	0	0	0	0	0	0	0	0	1	0	0	0	0	0	0.178571	Prefrail	0	22.75	1	15.9303	6.69102	13.9	3.5	0	0	0	7
73	1	0	13.0672	1.76	49.1	0.99	3.42	5.23	5.5	2	8	1	143	63.3333	144.4	49.6	23.7874	0	0	0	0	0	0	0	0	0	1	0	0	1	0	0	0.156746	Prefrail	0	7.95	1	11.3776	5.45653	12.91	3.8	1	0	1	7
75	1	0	11.4078	2.38	72.6	0.88	2.57	4.55	5.1	1	8	1	160	89.3333	156.2	49.6	20.3292	1	0	0	0	0	0	0	0	0	1	0	0	0	0	0	0.212245	Prefrail	1	24.625	1	16.7232	6.85421	12.68	5.8	1	0	1	3
80	1	0	12.9062	1.08	71.9	1.44	2.65	4.74	5.7	2	8	2	148	71	143.6	36.1	17.5065	1	0	0	0	0	0	0	0	0	1	0	0	0	0	0	0.380952	Frail	0	14.375	1	8.4275	4.08686	15.8	5.45	1	1	1	9
74	1	0	13.1393	3.71053	67.4157	1.36757	2.10267	4.90976	6.1	2	0	2	142.333	68.6667	146.4	36.5	17.0298	0	0	0	0	0	0	0	0	0	0	0	0	1	0	0	0.163265	Prefrail	1	13.25	0	9.0263	4.21141	NA	5.55	1	1	1	14
67	1	0	14.3285	2.02	92.6	1.26	2.36	4.4	5.5	1	2	1	139	74	160.3	57.4	22.338	0	0	1	0	1	1	1	0	0	0	0	0	0	0	0	0.215306	Prefrail	1	22.5	0	18.9633	7.37984	10.87	3.9	1	0	1	8
70	1	0	13.4852	2.69	74.3	1.08	2.31	4.41	5.6	2	0	1	188	86.3333	149.8	48.2	21.4795	0	0	0	0	1	0	0	0	0	0	0	0	0	1	0	0.183532	Prefrail	0	10	1	11.7962	5.25676	15.25	5.45	1	0	1	5
70	1	0	15.339	5.54	73.1	1.04	1.93	5.49	5.7	2	8	2	115	70	148.5	47.1	21.3584	1	0	0	0	0	1	0	0	0	0	0	0	1	0	0	0.277551	Frail	1	9.25	1	11.4448	5.18986	22.84	6.35	1	0	1	11
63	1	0	17.3574	1.38	69.9	1.51	3.01	5.21	5.3	1	2	1	138.667	87	152.4	43	18.5139	0	0	0	0	1	0	0	0	0	1	0	0	1	0	1	0.185516	Prefrail	0	25.25	0	15.4868	6.66794	9.31	3.15	1	1	1	4
61	1	0	14.1113	2.75	57.5	1.29	2.9	5.34	5.3	2	0	1	110.333	76.6667	150.3	41.9	18.548	0	0	0	0	0	0	0	0	0	1	0	0	1	0	0	0.130612	Prefrail	1	19.25	1	10.9668	4.8547	13.4	4.15	0	1	0	1
63	1	0	15.161	2.47	92	0.93	2.6	4.69	4.9	1	8	1	108.667	61.6667	163.7	68.4	25.5246	0	0	0	0	0	0	0	0	0	0	0	0	0	0	0	0.0734694	Robust	1	30.375	1	21.5981	8.05969	16.9	4.9	0	0	0	8
62	1	0	10.487	2.77	60.7	1.12	3.39	5.54	5.7	2	8	1	126	60.3333	146.6	47.7	22.1948	0	0	0	0	0	0	0	0	0	0	0	0	0	0	0	0.0693878	Robust	1	21	1	11.6533	5.42227	12.56	5.5	0	0	0	9
61	1	0	16.0668	0.85	92.9	1.56	1.71	3.84	5.2	1	0	1	109.333	59	155.5	43.7	18.0726	0	0	0	0	0	0	0	0	0	0	0	0	0	0	1	0.0795918	Robust	1	33.625	0	16.0276	6.62838	8.16	2.78	0	0	0	NA
61	1	0	14.2366	1.82112	60.8915	2.03543	4.77698	8.27942	5.50636	2	8	1	118	69	142	52	25.7885	0	0	0	0	0	0	1	0	0	0	0	0	1	0	0	0.0989796	Robust	1	23.675	0	12.028	5.96509	10.5	2.69	0	0	0	7
60	1	0	15.5	1.44	86.3	1.67	3.79	6.05	6.2	1	8	1	127.333	69.6667	165.3	56.7	20.7509	0	0	0	0	0	0	0	0	0	0	0	0	1	0	1	0.0673469	Robust	1	37.25	0	19.6222	7.18128	11.09	2.33	0	0	0	4
71	1	2	19.0801	4.44049	112.309	1.24109	1.68467	4.07448	6.53156	1	8	2	117.333	66.6667	157.4	47.4	19.1324	0	0	0	0	0	0	0	0	1	1	0	0	1	0	0	0.434874	Frail	2	32.775	0	16.575	6.69028	NA	12.56	0	0	0	NA
83	1	0	10.0336	0.546139	68.999	1.81938	2.20082	4.05712	4.25993	2	8	1	132	74	165.8	42.8	15.5695	1	0	0	0	0	0	0	0	1	1	0	0	1	0	0	0.432773	Frail	2	9	1	11.985	4.35982	26.34	6.2	1	1	1	20
65	1	0	14.9	0.7	74.4	1.7	3.32	5.53	6.1	1	8	1	144.667	73.6667	160.1	51.3	20.014	0	0	0	0	0	0	0	0	1	0	0	0	1	0	1	0.188776	Prefrail	1	27.95	0	17.8386	6.9595	6.44	2.83	1	0	1	0
61	1	0	13.3	1.74	82	1.52	3.27	5.54	5.5	2	8	1	172.667	91.6667	147	50.1	23.1848	1	0	1	0	0	0	1	0	0	1	0	0	1	0	0	0.324405	Frail	0	22.825	0	12.1963	5.64408	8.13	4.19	0	0	0	9
66	1	0	12.3	1.34	53.1	1.51	2.54	4.76	6.2	2	8	1	138.333	64	154.9	53.4	22.2556	1	0	0	0	0	0	0	0	0	0	0	0	0	0	0	0.0756303	Robust	2	24.925	0	13.4935	5.6237	8.78	2.905	0	0	0	8
79	1	2	15.6	1.22	74	1.9	2.63	5.2	6	1	8	1	132	60.3333	152.3	38.5	16.5982	0	0	0	0	0	0	0	0	0	0	0	0	0	0	1	0.0456349	Robust	0	23.125	0	14.0156	6.04243	9.81	3.395	1	1	1	4
74	1	0	11.9	0.94	87.7	1.42	2.72	4.65	5.7	2	8	1	122	76.3333	157.2	43.5	17.6029	0	0	0	0	0	0	0	0	0	0	0	0	1	0	0	0.25102	Frail	1	24.725	1	11.5329	4.66695	13	12.47	0	1	0	NA
74	1	0	13	3.23	136.8	1.04	4.05	6.52	6.3	1	8	1	142.333	82.3333	166.3	64	23.1417	0	1	0	0	0	0	0	0	0	0	0	0	1	0	0	0.157738	Prefrail	0	23.15	1	20.6201	7.45601	15.47	6.64	1	0	1	7
81	0	0	12.6	3.7	71.9	1.61	3.93	6.87	6	2	8	2	124.667	65.6667	141.3	55.4	27.7476	1	0	0	0	0	0	0	0	0	0	0	0	0	0	0	0.0744898	Robust	1	19.625	0	11.8693	5.94485	11.1	5.5	0	0	0	3
65	1	0	14.9	5.65	51.4	0.91	1.55	4.83	6.3	2	8	1	185.333	98.3333	149.3	52.2	23.4181	1	0	0	0	0	0	0	0	0	0	0	0	0	0	0	0.0938776	Robust	1	26.25	0	12.6997	5.69736	8.06	3.69	0	0	0	14
65	1	1	15.8	4.48	103.2	1.07	2.9	5.67	6	1	8	1	160.333	91	162.1	61.5	23.405	0	0	0	0	0	0	0	0	0	0	0	0	0	0	1	0.00918367	Robust	1	34.425	1	20.0212	7.61946	8.31	2.31	0	0	0	6
62	0	0	14	2.33	57.9	1.26	2.21	4.55	6.4	2	8	1	150	80.3333	149.9	60.3	26.8358	1	0	0	0	1	0	1	0	0	1	0	0	1	0	0	0.201389	Prefrail	0	27.125	0	14.4382	6.42554	6.5	2.41	0	0	0	7
60	0	0	13.4	1.35	72.6	1.02	3.9	5.64	5.9	1	8	1	155.333	95	160.3	52.9	20.5868	1	0	0	0	1	0	0	0	1	1	0	0	1	0	0	0.362245	Frail	1	22.5	0	18.3538	7.14264	6.4	2.5	1	0	1	19
64	1	0	15.1	0.92	77.4	1.72	3.4	5.75	5.5	1	8	1	142	80.6667	164.4	49.8	18.4258	0	1	0	0	0	0	0	0	1	0	0	0	0	0	0	0.0938776	Robust	1	30.525	0	18.0462	6.67701	9.41	3.73	0	0	0	3
66	1	0	14.7	0.97	66.1	1.97	3.02	5.54	5.6	1	8	1	131.667	64	147.9	46.8	21.3949	0	0	0	0	0	0	0	0	0	0	0	0	1	0	1	0.0693878	Robust	1	36.375	0	15.6277	7.14428	7.78	2.36	0	0	0	6
61	1	0	13.6	2.07	82.2	1.43	3.15	5.44	6.1	1	8	1	116	69	158.4	56.8	22.638	0	0	0	0	0	0	0	0	0	1	0	0	0	0	1	0.0755102	Robust	1	40.1	0	18.8662	7.51924	7.66	2.015	0	0	0	1
76	1	0	12.7	1.8	70.9	1.58	4.29	6.78	6	2	8	1	152	65.6667	154	44.1	18.595	0	0	0	0	0	0	0	0	0	0	0	0	0	0	0	0.132653	Prefrail	1	29	1	11.2323	4.73617	6.22	4.03	0	1	0	16
68	1	0	15.1	1.7	70.6	1.26	2.51	4.56	5.9	2	8	1	167	106.667	150.5	63	27.8143	1	0	0	0	0	0	0	0	0	0	0	0	1	0	0	0.10102	Prefrail	1	13.7	0	14.8015	6.53481	7.66	2.515	1	0	1	3
68	1	0	16.7	0.88	110.8	1.24	2.77	4.35	5.8	1	8	1	138	72.6667	166.5	69.1	24.9258	0	0	0	0	1	0	0	0	0	0	0	0	0	1	1	0.15873	Prefrail	0	34.475	1	21.8478	7.88096	7.28	2.045	0	0	0	3
76	1	0	10.4819	1.13052	61.4833	1.70935	2.93158	5.31837	8.58787	2	8	2	142.333	83.3333	147.6	42	19.2786	0	0	0	0	0	0	0	0	0	0	0	0	0	0	0	0.265873	Frail	0	20.475	1	10.1422	4.65543	31.94	8.27	0	1	0	3
62	1	1	15.2	0.82	80.6	1.7	2.26	4.33	5.7	1	2	1	170.333	84.3333	163.8	55	20.4991	0	0	0	0	0	0	0	0	0	0	0	0	0	0	1	0.0693878	Robust	1	37.6	0	19.0596	7.10372	5.91	2.485	0	0	0	9
62	1	0	11.1154	1.3	69.8	1.17	1.38	3.56	5.6	2	0	1	107	53.6667	146.7	35.2	16.3562	0	0	0	0	0	0	0	0	0	0	0	0	1	0	0	0.0819328	Robust	2	21.25	0	9.2515	4.29885	6.14	3.535	0	0	0	NA
66	1	0	12.9558	1.04	126.1	1.78	4.22	6.58	5.5	1	2	1	164.667	109.667	163.4	54	20.2251	1	0	0	0	0	0	0	0	0	0	0	0	1	0	1	0.125992	Prefrail	0	30.875	1	18.6758	6.9948	10.99	2.89	0	0	0	14
68	1	0	13.5278	1.05	76.2	1.71	2.44	4.74	6.2	1	8	2	174	87.3333	162.2	48	18.2448	0	0	0	0	0	0	0	0	0	0	0	0	0	0	0	0.072449	Robust	1	33.45	1	17.3154	6.58159	13.6	4.185	0	1	0	17
67	1	0	17.5301	2.44229	92.4098	0.996413	1.87621	3.88731	6.3693	1	8	1	112.333	73	166.3	42.8	15.476	0	0	0	0	0	0	0	0	1	1	0	0	1	0	0	0.18254	Prefrail	0	35.2	0	16.7875	6.07018	7.1	3.445	0	0	0	6
62	1	0	12.1222	1.16171	37.9851	1.07887	2.35267	4.15622	6.16245	2	8	1	174.667	102	148.7	44.2	19.9894	1	0	0	0	0	0	1	0	0	1	0	0	0	0	0	0.216327	Prefrail	1	27.375	0	11.2025	5.06632	6.93	4.94	0	0	0	13
65	1	0	12.4217	0.76	86.2	2.51	3.72	6.74	5.4	1	3	1	149	85.3333	162.4	50.9	19.2995	0	0	0	0	0	0	0	0	0	0	0	0	0	0	1	0.215306	Prefrail	1	32.25	0	18.0075	6.82781	7.64	2.455	0	0	0	11
65	1	0	12.06	0.96	84.1	1.82	4.69	7.11	6.4	2	0	1	99	54.3333	145.2	38.4	18.2137	0	0	0	0	0	0	0	0	0	1	0	0	0	0	0	0.276531	Frail	1	18.75	0	9.5976	4.55228	7.71	3.275	0	0	0	15
73	1	0	15.6486	3.66916	101.167	1.24774	2.42916	5.71749	7.29815	2	8	2	158	82.3333	149.5	42.6	19.0602	0	0	0	0	0	0	0	0	0	0	0	0	0	0	0	0.197479	Prefrail	2	13.225	1	10.5723	4.73028	12.81	4.17	1	1	1	24
65	1	0	13.8792	1.50473	87.0159	1.14442	2.9573	5.41509	5.86268	2	8	2	146.667	77	149.2	37.1	16.6662	0	0	0	0	1	0	0	0	1	0	1	1	1	0	1	0.265873	Frail	0	8.25	1	9.7747	4.39102	16.75	11.2	1	1	1	0
65	1	0	12.7936	0.819863	70.4063	1.24098	2.32811	4.11608	5.39857	1	8	1	156	92.3333	166.1	80.6	29.2143	1	0	0	0	0	1	0	0	0	1	0	0	0	0	1	0.15873	Prefrail	0	32.5	0	24.1355	8.74817	9.44	2.87	0	0	0	14
68	1	0	15.2764	1.37	72.9	1.52	3.42	5.45	6	2	0	1	135.667	69	156.3	50	20.4669	0	0	0	0	1	0	0	0	0	1	0	0	1	0	0	0.246939	Prefrail	1	21.5	0	12.9131	5.28582	11.62	3.7	0	0	0	21
77	1	0	11.329	0.5018	77.8468	1.42069	2.14667	3.94791	6.00334	1	2	1	97	60	155.8	36.4	14.9957	0	0	0	0	1	0	0	0	0	0	0	0	1	0	0	0.360204	Frail	1	17.875	0	14.0588	5.7918	11	5.095	1	1	1	14
73	1	0	13.3297	2.31111	78.4044	1.0054	1.63548	3.68338	6.1617	1	8	1	118.667	74	162.4	51.8	19.6407	0	0	0	0	0	0	0	1	0	0	0	0	1	0	1	0.136735	Prefrail	1	21.375	0	17.8852	6.78144	9.13	4.185	1	1	1	7
73	1	0	15.2892	1.49985	67.8609	1.1796	3.4056	5.15016	6.19899	2	8	1	142	73.3333	148.4	42.6	19.3438	0	0	0	0	0	0	0	0	0	0	0	0	0	0	0	0.243878	Prefrail	1	18.375	1	10.4546	4.74722	15.47	4.185	0	1	0	19
79	1	1	12.4833	1.28748	75.5677	1.32104	2.75161	4.83977	5.45178	1	0	1	153	71.3333	163.6	53.7	20.0635	0	0	0	0	0	0	0	0	0	0	0	0	1	0	0	0.197479	Prefrail	2	14.25	0	18.1583	6.78436	NA	3.515	1	1	1	NA
80	1	0	11.5302	0.775715	85.2655	1.16631	1.88433	3.92017	5.82973	2	0	1	134.667	68.6667	143.5	38.6	18.7449	0	0	0	0	0	0	0	0	0	0	0	0	1	0	0	0.162245	Prefrail	1	24.05	1	8.8993	4.32167	12.35	4.685	0	1	0	11
61	1	0	14.7	0.53	85.4	1.35	1.89	3.64	5.4	1	8	1	99	59	155.9	51.5	21.1892	0	0	0	0	0	1	0	0	1	1	0	0	1	0	0	0.181548	Prefrail	0	34.875	1	17.5758	7.23141	9.48	2.94	0	0	0	3
76	1	0	12.6	1.29	58.8	1.05	3.12	5.02	5.6	2	0	2	129	70.6667	156.7	53.2	21.6657	0	0	0	0	0	0	1	0	0	0	0	0	0	0	0	0.133673	Prefrail	1	20.5	1	13.2775	5.40727	12.66	4.265	0	0	0	NA
77	0	0	12.4605	1.38797	68.9028	1.2969	4.21498	6.17522	7.58657	2	0	1	185.333	88.6667	143.5	42.7	20.736	1	0	0	0	0	0	1	0	0	1	0	0	1	0	0	0.189796	Prefrail	1	16.775	0	9.8016	4.75985	10.6	6.71	1	1	1	5
79	1	0	13.1	0.87	64.5	1.19	3.19	5.08	5.5	2	0	2	138.667	77	145	46	21.8787	0	0	0	0	0	0	0	0	0	0	0	0	1	0	0	0.124008	Prefrail	0	11.625	1	10.525	5.00595	12.06	6.215	1	0	1	3
63	1	0	14.9247	2.11849	69.364	1.12858	3.13424	5.17246	7.46604	1	8	1	117	68	168.9	60.7	21.2779	0	0	0	0	0	0	0	0	0	0	0	0	1	0	1	0.123469	Prefrail	1	31.5	0	20.6684	7.24515	8.09	3.285	0	0	0	3
61	1	0	13.5	2.34	60	1.14	2.74	5.41	5.9	2	0	2	124	83	155.6	52.4	21.6427	0	0	0	0	0	0	0	0	0	0	0	0	0	0	0	0.0438776	Robust	1	25.875	0	13.5604	5.60084	8.37	3.545	0	0	0	6
72	0	0	13.8	1.74	83.4	1.1	3.79	5.65	5.8	1	8	1	164.667	109	169.6	67.4	23.4319	1	0	0	0	0	0	1	0	0	1	0	0	0	0	1	0.160204	Prefrail	1	33.375	1	21.7034	7.54529	9.28	3.345	0	0	0	11
68	0	0	10.4	1.96	64.7	1.14	2.36	4.38	6.2	2	8	1	114.333	67	157	56.8	23.0435	0	0	0	0	0	0	0	0	0	0	0	0	0	0	0	0.277551	Frail	1	14.875	1	14.3004	5.80161	14.3	3.77	1	0	1	12
72	1	0	13.9	1.29	75.5	1.23	3.34	5.52	6	2	8	2	147.667	84	146.7	58	26.9506	1	0	0	0	0	0	0	0	0	1	0	0	0	0	0	0.0989796	Robust	1	22.875	0	13.2819	6.17163	6.29	3.265	0	0	0	1
64	1	0	13.1	1.34	78.4	0.83	2.08	3.6	6	1	8	1	106	63	169.9	59.1	20.4739	0	0	0	0	0	0	0	0	0	1	0	0	1	0	0	0.149802	Prefrail	0	44.5	0	20.4296	7.07739	8.27	4.05	0	0	0	18
64	1	0	12.9	0.83	68.2	1.5	2.58	4.65	5.8	2	0	1	89	52	160	53.6	20.9375	0	0	0	0	1	0	0	0	0	0	0	0	1	0	0	0.1	Robust	1	29.25	0	14.1518	5.52805	11.52	2.925	0	0	0	0
66	1	0	13.1	1.44	62.3	1.58	4.2	6.9	5.5	2	0	1	114.667	66.6667	153	56.4	24.0933	0	0	0	0	0	0	0	0	0	1	0	0	0	0	1	0.0693878	Robust	1	36.5	0	13.8692	5.92473	7.52	3.845	0	0	0	3
70	1	0	12.1	0.85	99.4	0.82	1.99	3.4	4.6	1	8	1	138.333	69.6667	167.7	63.7	22.6503	0	1	0	1	0	0	0	0	0	0	0	0	0	0	0	0.0962302	Robust	0	43	0	20.86	7.41734	10.49	3.405	0	0	0	7
65	1	0	12	1.24	83.7	0.95	1.35	3.23	5.9	2	8	2	119.333	64.6667	164.5	78.2	28.8985	1	1	0	0	0	0	1	0	0	0	0	0	0	0	0	0.269388	Frail	1	32.25	1	19.3441	7.14853	13.71	3.09	0	0	0	1
63	1	0	13.5	3.1	84.9	0.98	2.84	5.55	6.7	1	8	1	156.667	95	167.2	54.2	19.3877	0	0	0	0	0	0	0	0	0	0	0	0	0	0	1	0.0674603	Robust	0	45.75	0	19.232	6.87942	9.97	3.585	0	0	0	12
64	1	0	11.8	0.84	58.7	1.58	2.28	4.38	6	2	0	1	104.333	62.6667	149	42.6	19.1883	0	0	0	0	0	0	0	0	0	0	0	0	1	0	0	0.154082	Prefrail	1	32.625	1	10.8518	4.88798	11.75	3.375	0	1	0	NA
65	1	0	13.9	1.24	52.6	1.53	3.06	5.6	10	2	8	1	134.667	78.3333	156.6	64.8	26.4236	0	0	0	0	1	0	0	0	0	0	0	0	0	0	0	0.106092	Prefrail	2	33.5	1	15.9126	6.4887	16.53	3.33	0	0	0	NA
71	1	0	9.7	0.93	54.6	0.91	2.62	4.21	5.9	1	8	2	151.667	76.6667	149.8	59.3	26.426	1	0	0	0	0	0	0	0	0	0	0	0	0	0	0	0.193723	Prefrail	3	23.75	0	18.0585	8.04745	NA	5.4	1	0	1	NA
63	1	0	12.1982	1.37317	103.97	0.984228	1.51455	3.37623	4.98921	1	8	1	129	89.6667	165.8	55.7	20.2622	0	0	0	0	0	0	0	0	0	0	0	0	1	0	0	0.0625	Robust	0	56.5	0	19.3717	7.04691	7.61	3.305	0	0	0	3
60	1	0	15.2588	0.788493	83.7943	1.41928	3.1809	5.27907	6.72648	2	8	1	115.333	78.6667	152.9	63.6	27.2046	0	0	0	0	0	0	0	0	0	1	0	0	1	0	1	0.241837	Prefrail	1	36	1	15.4701	6.61726	12.32	2.795	0	0	0	NA
64	1	0	13.5	4.11	54.2	0.63	0.63	2.78	8.2	2	0	1	142.333	78.6667	159.9	76.1	29.7638	0	0	1	0	1	0	1	0	0	0	0	0	1	1	0	0.391837	Frail	1	23	1	18.4836	7.22919	11.16	3.82	0	0	0	NA
66	1	0	15.3	0.81	83.8	2.02	3.05	5.69	5.9	1	0	1	129.667	80.3333	156	45.6	18.7377	0	0	0	0	1	0	0	0	0	0	0	0	0	0	0	0.102041	Prefrail	1	32.875	0	16.2628	6.68261	8.69	2.7	0	0	0	NA
70	1	0	12.8	0.89	62.9	1.31	2.45	4.53	6.5	2	8	1	129.667	80.3333	156.3	59.8	24.4784	0	0	0	0	0	0	0	0	0	0	0	0	0	0	0	0.0753968	Robust	0	36.25	1	14.7305	6.02975	13.83	5.915	0	0	0	4
80	1	2	13.876	0.580917	71.2061	1.01672	2.17495	3.46284	5.69231	1	8	1	119	71.6667	168.5	50.7	17.857	0	0	0	0	0	1	1	0	0	0	0	0	0	0	0	0.176587	Prefrail	0	29.25	1	18.0666	6.36322	13.23	4.965	0	1	0	4
85	1	0	12.7	0.72	127	1.42	1.54	3.52	5.9	1	8	1	129.333	72	163.4	52.7	19.7382	1	0	0	0	0	1	0	0	0	0	0	0	0	0	0	0.161224	Prefrail	1	24.125	1	17.7219	6.63753	19.29	8.495	1	1	1	NA
76	1	1	15.6	0.97	118.9	0.94	3.8	5.29	5.9	1	8	1	145	84.6667	166.4	72.6	26.2198	1	0	0	0	0	0	0	0	0	0	0	0	0	0	0	0.0714286	Robust	1	35.875	1	22.2166	8.02363	10.89	3.19	0	0	0	3
63	1	0	12.6	1.41	55.1	1.18	2.88	4.71	5.8	2	8	1	148.667	75.3333	156.1	54.1	22.202	0	0	0	0	0	0	0	0	0	0	0	0	0	0	0	0.0418367	Robust	1	33.125	0	13.868	5.69125	8.08	3.05	0	0	0	NA
68	1	0	14.6	0.66	73.8	1.12	2.72	4.35	5.5	1	8	1	107	59	164.3	46	17.0405	0	0	0	0	1	0	0	0	0	1	0	0	0	0	0	0.126531	Prefrail	1	43.375	0	17.1541	6.35467	7.85	4.155	0	0	0	11
60	1	0	14.8874	1.88396	33.6532	1.5548	2.13148	5.01695	6.00005	2	8	1	108	70.3333	151.6	62.4	27.151	0	0	0	0	0	0	0	0	0	0	0	0	1	0	0	0.0704365	Robust	0	35.25	1	15.0994	6.56994	11	3.81	0	0	0	5
65	1	0	11.9616	2.66876	37.9836	0.880365	1.37218	3.19542	5.34187	2	8	1	143	83	155.5	57	23.573	0	0	0	0	0	0	0	0	0	0	0	0	0	0	0	0.0416667	Robust	0	30.375	1	14.2895	5.90957	12.12	2.515	0	0	0	6
60	1	0	13.9	0.77	56.9	1.51	4.01	6.12	5.4	2	0	1	122.667	70.6667	157	56.9	23.0841	1	0	0	0	0	0	0	0	0	0	0	0	1	0	0	0.127551	Prefrail	1	35.375	0	14.6157	5.92953	9.88	4.185	0	0	0	4
75	1	0	13.0258	1.01092	77.8389	1.38403	2.13144	3.70466	4.95767	2	0	1	150.333	98.3333	159.5	70.8	27.8299	1	0	0	0	0	0	0	0	0	0	0	0	0	0	0	0.0734694	Robust	1	40.5	0	17.0109	6.68661	7.04	2.95	0	0	0	3
62	1	0	13.8	1.07	71.4	1.22	3.32	5.15	5.8	2	0	1	123.667	84.3333	159.5	62.7	24.646	0	0	0	0	0	0	0	0	0	0	0	0	0	0	0	0.0459184	Robust	1	28.625	1	15.9286	6.26118	9.82	2.53	0	0	0	3
64	1	0	14.1	0.75	76.3	1.19	2.29	3.95	5.5	1	2	1	126.333	76	159.8	59	23.1046	0	0	0	0	0	0	0	0	0	0	0	0	0	0	1	0.0684524	Robust	0	33	0	19.3296	7.56954	8	3.72	0	0	0	0
60	1	1	14.5	0.82	69.9	0.96	1.76	3.2	5.7	1	8	1	110.333	60.6667	163.9	58.2	21.6653	0	0	0	0	0	0	0	0	0	0	0	0	0	0	1	0.00840336	Robust	2	32.4	0	19.7619	7.35649	8.68	3.175	0	0	0	6
84	1	0	11.6	1.85	71	1.38	4.45	7.2	5.9	2	0	2	123.333	59	139.5	33.3	17.1118	0	0	0	0	0	0	0	0	0	0	0	0	0	0	0	0.168067	Prefrail	2	24.35	1	7.3004	3.75144	12.92	4.11	0	1	0	NA
71	1	0	14.7	0.58	76.2	1.46	2.04	4.09	5.7	1	2	1	120.333	68.6667	156.5	41	16.74	0	0	0	0	0	0	0	0	0	1	0	0	1	0	0	0.160204	Prefrail	1	29.075	0	15.2435	6.22381	11.94	2.44	0	0	0	18
63	1	0	10.36	0.77	72.3	1.3	3.6	5.51	6.3	1	8	1	115.667	71.6667	160.5	48.5	18.8275	0	0	0	0	0	0	0	0	0	0	0	0	1	0	0	0.0962302	Robust	0	23.15	0	17.415	6.76042	11.28	2.49	1	1	1	3
63	1	0	12.6	0.83	66.8	1.36	3.05	4.97	6	2	8	1	104.667	67.6667	147.1	41.4	19.1326	0	0	0	0	0	0	0	0	0	1	0	0	0	0	0	0.0693277	Robust	2	22.1	1	10.4539	4.83118	14.34	3.05	0	1	0	NA
68	1	0	11.1	0.91	48.2	1.58	2.32	4.8	5.7	2	8	1	102.667	62	142.8	38.7	18.9782	0	0	0	0	0	0	0	0	0	1	0	0	0	0	0	0.162245	Prefrail	1	22.425	1	9.2877	4.55462	12.65	3.09	0	1	0	13
65	1	0	12.2	0.85	58.6	1.39	2.41	4.54	5.8	2	8	1	106.333	71	150.5	46	20.3088	0	0	0	0	0	0	0	0	0	0	0	0	0	0	0	0.0408163	Robust	1	22.575	1	11.6315	5.13526	13.24	3.87	0	0	0	0
64	1	0	13.5	0.96	62.8	1.32	2.63	4.46	6	2	2	1	107	64	150.5	50.2	22.1631	0	0	0	0	0	0	0	0	0	1	0	0	0	0	0	0.104082	Prefrail	1	26	1	12.4791	5.50948	11.47	3.455	0	0	0	3
60	1	0	13.8	1.29	67.4	1.17	2.18	4.16	5.4	1	8	1	112.333	63.3333	171.4	67.7	23.0445	0	0	0	0	0	0	0	0	1	0	0	0	0	0	0	0.0367347	Robust	1	49.025	0	22.3979	7.62405	9.76	NA	0	0	0	3
63	1	0	11.4	0.93	61.3	1.46	3.16	5.31	6.2	2	8	2	139.333	92.6667	155.1	54.6	22.697	1	0	0	0	0	0	0	0	0	0	0	0	0	0	0	0.133403	Prefrail	2	22.35	1	13.8575	5.76051	12.57	3.255	0	0	0	NA
76	1	0	12.8	1	89.9	0.98	3.25	4.87	5.8	2	0	2	140.667	82.3333	145.6	45	21.2271	0	0	0	0	0	0	0	0	0	0	0	0	0	0	0	0.0798319	Robust	2	15.5	1	10.5072	4.95638	16.09	7.965	1	0	1	NA
77	1	0	12.5	1.04	86.2	0.72	1.98	3.28	6.1	1	8	1	106.667	62.6667	150.1	43.5	19.3076	0	0	0	0	1	0	1	0	0	0	0	0	0	1	0	0.213265	Prefrail	1	24.15	0	14.8192	6.57754	10.9	3.28	1	1	1	3
67	1	0	12.5	0.67	145.8	1.1	1.74	3.33	5.5	1	8	1	100.333	69.3333	169	54.1	18.9419	0	0	0	0	0	1	0	0	0	0	0	0	0	0	1	0.0785714	Robust	1	33.5	0	19.2573	6.74252	9.8	2.455	0	0	0	5
68	1	0	15.2346	3.37066	88.4308	0.774156	1.69368	3.78548	7.26855	2	8	1	128	75.6667	153	50.1	21.402	0	0	0	0	0	0	0	0	0	0	0	0	0	0	0	0.0472689	Robust	2	22.825	1	12.5793	5.3737	14.3	2.64	0	0	0	NA
71	1	2	13.0755	0.779485	76.906	1.35051	2.15675	3.82556	5.81348	1	8	2	111.667	67.6667	172.4	59	19.8508	0	0	0	0	0	1	0	0	0	0	0	0	0	0	0	0.186508	Prefrail	0	35.75	1	20.4188	6.86998	12.19	3.61	0	0	0	3
72	1	0	13.3	0.69	83.2	1.3	1.2	3.14	6.1	1	8	1	136.333	65.3333	160.7	48.6	18.8193	1	0	0	0	0	0	0	1	0	0	0	0	0	0	0	0.126531	Prefrail	1	28.65	0	17.1227	6.63041	8.86	2.045	0	0	0	11
71	0	0	13.1	1.3	90.5	1.11	2.84	4.7	5.4	2	8	1	98	56	150.1	54.1	24.0124	0	0	0	0	0	0	0	0	0	1	0	0	1	0	0	0.101891	Prefrail	2	27.8	0	12.93	5.73901	10.99	2.78	0	0	0	5
64	1	0	12.66	0.68	79.5	0.94	2.65	3.98	5.9	1	8	1	118.333	72.3333	162.4	56	21.2332	0	0	0	0	0	0	0	0	0	0	0	0	0	0	0	0.0653061	Robust	1	37.725	0	19.0288	7.21505	9	4.15	0	0	0	NA
76	1	0	12.4	0.88	49.4	1.54	2.64	4.87	6	2	0	2	98.3333	61	141.6	44.8	22.3435	0	0	0	0	0	0	0	0	0	0	0	0	1	0	0	0.106122	Prefrail	1	15.65	1	10.0406	5.00764	16.24	3.065	1	0	1	3
87	1	0	12.4	1.21	103.4	0.99	2.7	4.37	5.6	1	8	2	109.667	55.6667	157	49.2	19.9602	0	0	0	0	0	0	0	0	0	1	0	0	0	1	1	0.135714	Prefrail	1	26.4	0	16.2876	6.60781	9.38	3.47	1	1	1	NA
75	1	0	14.9	2.13	61.4	1.09	2.99	5.02	5.9	2	8	2	125	81.6667	152.1	75.8	32.765	0	0	0	0	0	0	0	0	0	0	0	0	1	0	0	0.127976	Prefrail	0	19.325	1	17.1841	7.42794	14.56	2.91	0	0	0	0
74	1	0	11.6	0.67	75.4	1.45	2.25	4.27	5.3	1	8	1	126.333	62	153	44.3	18.9243	0	0	0	0	0	0	1	0	0	1	0	0	0	0	0	0.128571	Prefrail	1	27.6	0	15.3949	6.57649	5.74	2.47	1	1	1	3
72	1	0	12.5	0.98	53	1.49	3.63	5.88	7.3	2	8	1	137.333	76.6667	143.5	54.4	26.4177	0	1	0	0	0	0	0	0	1	1	0	0	1	0	0	0.236111	Prefrail	0	18.55	1	12.2447	5.94627	10.74	3.03	0	0	0	12
62	1	0	12.5	1.7	73.9	1.39	2.07	4.29	6	2	8	1	99	56.6667	162.8	50.7	19.1293	0	0	0	0	0	0	0	0	0	1	0	0	1	0	0	0.0704082	Robust	1	26.45	1	13.9657	5.26931	13.39	2.84	0	0	0	5
69	1	0	13.4574	1.85622	52.2687	1.36113	2.88615	4.98171	6.17312	1	8	1	108	60	154.2	44.9	18.8833	0	0	0	0	0	0	0	0	0	0	0	0	1	0	0	0.0763889	Robust	0	30.15	0	15.8241	6.65503	6.9	3.5	0	0	0	3
62	1	0	15	1.11	93.3	1.07	3.27	5.02	6.5	1	8	1	124	72	158.9	57.5	22.773	0	0	0	0	0	0	0	0	0	1	0	0	0	0	0	0.1	Robust	1	27.475	1	19.0178	7.53204	8.61	2.61	1	0	1	15
74	1	0	9.3	1.08	63.3	1.49	3.95	6.02	6.6	2	8	2	103.333	54	155.3	50.8	21.063	0	0	0	0	0	0	0	0	0	0	0	0	0	0	0	0.160204	Prefrail	1	24.25	1	12.7385	5.28172	10.74	2.435	0	0	0	18
73	1	2	14	1.59803	47.6294	1.87046	3.61283	7.0748	5.8	1	8	1	110	68.6667	169	41.1	14.3903	0	0	0	0	1	0	1	0	0	1	0	0	1	1	0	0.32449	Frail	1	31.375	0	16.5263	5.78632	8.67	2.505	0	0	0	7
69	1	0	15.2	0.86	83.2	1.54	3.18	5.64	6.1	1	8	1	131	87.3333	163.1	60.8	22.8558	1	0	0	0	0	0	0	0	1	0	0	0	0	0	0	0.159184	Prefrail	1	14.75	0	19.8451	7.46011	8.21	2.84	1	0	1	6
67	1	0	14.9	1.34	69.1	1.63	3	5.23	7	2	8	1	132.667	95.6667	154	77.7	32.7627	1	0	0	0	0	1	0	0	0	0	0	0	0	1	0	0.179563	Prefrail	0	15	0	18.0501	7.61094	9.71	2.095	1	0	1	8
61	1	0	14.1	1.25	87.7	1.15	2.11	4.1	5.6	1	8	1	92	56	171.9	47	15.9055	0	0	0	0	0	0	0	0	0	0	0	0	0	1	0	0.0952381	Robust	0	18.7	0	18.4193	6.23335	11.53	2.75	1	1	1	3
60	1	0	14.5	0.73	86.7	1.05	2.98	4.62	5.6	1	8	1	130.333	79	158.8	47.3	18.7569	0	0	0	0	1	0	0	0	0	1	0	0	0	0	0	0.220408	Prefrail	1	17.375	0	17.1125	6.78598	11.55	5.2	1	1	1	11
60	1	0	13.6	1.12	130.8	1.71	3.1	5.58	5	2	8	1	127.333	82	158.8	45.1	17.8844	1	0	0	0	0	0	0	0	1	1	0	0	1	0	0	0.212245	Prefrail	1	18.425	0	12.5309	4.96914	10.46	2.905	0	0	0	17
64	1	0	14.6	1.41	68	1.69	3.04	5.53	5.6	2	8	1	121.333	66	161	61.5	23.7259	0	1	0	0	0	0	0	0	0	0	0	0	0	0	0	0.0664683	Robust	0	20.025	0	15.7835	6.08908	9.65	2.45	0	0	0	5
77	1	0	9.7	0.72	62.6	0.69	0.99	2.17	5.9	1	0	1	97	55	162	41.2	15.6988	0	0	0	0	0	0	0	0	0	0	0	0	0	0	0	0.0753968	Robust	0	14.625	0	15.6486	5.96273	8.9	4.25	1	1	1	8
72	1	0	14.7744	0.667389	87.02	1.45177	2.07395	3.73023	5.3218	1	8	1	126	72.6667	155.6	69.2	28.5816	0	0	0	0	0	0	0	0	0	0	0	0	1	0	0	0.157143	Prefrail	1	18	1	20.5528	8.48891	14.4	4.7	1	0	1	4
60	1	0	14.3	0.93	61.7	2.13	3.5	6.22	6.1	2	8	2	124.333	81.3333	148.5	50.2	22.7641	0	0	0	0	0	0	0	0	0	0	0	0	0	0	0	0.0357143	Robust	1	16.2	0	12.4131	5.62895	9.11	2.31	1	0	1	5
65	1	0	13.6	0.79	89.8	1.33	2.18	4.24	6	1	0	1	113.667	56	175.4	56.3	18.2999	0	0	0	1	0	0	0	0	0	0	0	0	0	0	0	0.0979592	Robust	1	33.075	0	20.4407	6.64411	11.82	2.62	0	0	0	12
65	1	0	13.7	1.93	50.4	1.32	2.43	4.72	6.1	2	0	1	142.333	79.3333	152.4	52.8	22.7334	0	0	0	0	0	0	0	0	0	1	0	0	0	0	0	0.137605	Prefrail	2	13	0	13.1472	5.66061	10.57	3.345	1	0	1	NA
62	1	0	13.3	1	81.1	1.12	2.57	4.54	6	2	8	1	119.333	81.6667	162.6	65.1	24.6229	0	0	0	0	0	0	0	0	0	0	0	0	1	0	0	0.0765306	Robust	1	21.125	1	16.7235	6.32537	14.6	3.325	0	0	0	NA
72	1	0	12.7	1.25	88.5	0.81	2.09	3.83	6	1	8	2	110	67.3333	168.6	66.3	23.3238	0	0	0	0	0	0	0	0	0	0	0	0	1	0	0	0.0387755	Robust	1	21.925	1	21.3841	7.52274	12.68	2.92	1	0	1	2
60	1	1	16	1.6	71.3	1.32	3.1	5.35	5.9	1	8	1	110.333	73.6667	154.6	56.6	23.6809	0	0	0	0	0	0	0	0	0	0	0	0	1	0	0	0.04329	Robust	3	26.05	0	18.458	7.72264	7.16	2.905	1	0	1	NA
60	1	0	11.3	2.24	60.4	1.09	2.81	5.17	5.9	2	8	1	109.333	69	144	46.9	22.6177	0	0	0	0	0	0	0	0	0	0	0	0	0	0	0	0.0902778	Robust	0	16.3	1	11.2947	5.4469	12.5	4.06	1	0	1	6
67	1	2	13.4	1.18	91.5	1	2.46	4.31	5.9	1	8	1	125.333	70.3333	163.7	50.7	18.9195	0	0	0	0	0	0	0	0	0	0	0	0	0	0	0	0.0436508	Robust	0	22.75	0	18.034	6.72968	10.57	3.585	1	1	1	3
66	1	0	13.1	0.86	57.6	1.56	5.22	7.4	5.9	2	8	2	140.667	90	157	51.1	20.7311	0	0	0	0	0	0	0	0	0	0	0	0	0	0	1	0.0902778	Robust	0	15.95	0	13.2743	5.38533	10.44	3.875	1	0	1	3
60	0	0	13.2	2.23	68.8	0.99	2.15	4.22	6.4	2	2	1	105.667	65.3333	154	49.7	20.9563	0	0	0	0	1	0	0	0	1	1	0	0	1	0	0	0.241837	Prefrail	1	15.075	0	12.9051	5.44152	11.85	3.22	1	0	1	NA
60	1	0	12.3488	3.12233	81.6343	1.09107	1.97312	4.40167	5.07107	2	8	1	144.333	88.6667	149.8	57.8	25.7575	1	0	1	0	1	0	1	0	1	1	0	0	1	0	0	0.281513	Frail	2	21.65	0	14.019	6.24732	11.03	3.645	0	0	0	NA
66	1	0	13.9152	0.620188	55.9153	1.54702	3.26951	5.03296	6.32278	1	8	1	123.333	69.3333	161.5	56.3	21.5856	0	0	0	0	0	0	0	0	0	1	0	0	0	0	1	0.156746	Prefrail	0	14.025	1	18.9164	7.2526	12.94	4.275	1	0	1	12
83	1	0	13.3	1.06	96.9	1.16	3.33	5.17	5.4	1	8	1	155.333	63.3333	167.1	45.3	16.2235	1	1	0	0	0	0	1	0	1	1	0	0	1	0	0	0.447959	Frail	1	9.9	1	16.7636	6.00364	15.11	5.625	1	1	1	9
64	1	0	11.2952	0.810805	79.6826	1.79254	2.79191	5.34433	5.53864	2	8	1	139.667	81	155.3	53.1	22.0167	1	0	0	0	0	0	0	0	0	0	0	0	0	0	0	0.0734694	Robust	1	24.375	0	13.5524	5.61918	7.22	2.67	0	0	0	6
70	1	0	13.1	1.26	67.2	1.47	3.02	5.21	6	1	8	1	116.667	63.6667	154.6	44.4	18.5765	0	0	0	0	0	0	0	0	0	0	0	0	1	0	0	0.103061	Prefrail	1	19.875	0	15.7334	6.58269	8.63	4.245	1	1	1	12
83	1	0	11.8	1.78	53.4	1.23	2.81	4.95	8.1	2	0	2	134	68.3333	146	54	25.3331	1	1	0	0	1	0	0	0	0	0	0	0	0	0	0	0.134694	Prefrail	1	11.675	1	12.028	5.64271	14.03	5.315	1	0	1	9
60	1	0	14.3	1.89	59.3	1.16	2.62	4.44	6	2	8	1	179	96.6667	155.9	61.7	25.3859	1	1	0	0	0	0	0	0	0	0	0	0	0	0	0	0.131633	Prefrail	1	20.5	0	15.4244	6.34623	11.3	3.005	0	0	0	NA
80	1	0	15.1	2.01	134.3	0.94	2.74	4.6	6.6	1	2	2	169.667	79.6667	167	68.5	24.5617	1	0	0	0	0	0	0	0	1	0	0	0	1	0	0	0.193878	Prefrail	1	15.15	1	21.3415	7.6523	11.98	3.56	1	0	1	11
65	1	2	13.8	0.64	74	1.4	2.22	4	5.9	1	8	1	127.333	83.6667	163	58.1	21.8676	0	0	0	0	0	0	0	0	0	0	0	0	0	0	0	0.012605	Robust	2	28.8	0	19.4613	7.32481	8.89	2.64	0	0	0	7
65	1	0	13.3	1.39	72.9	1.82	1.92	4.57	5.6	2	8	1	150	85	149.1	59.3	26.6747	1	1	0	0	0	1	0	0	0	1	0	0	1	0	0	0.213265	Prefrail	1	25.025	0	14.0486	6.31943	9.68	3.86	0	0	0	6
78	1	0	12.7	1.99	50.8	1.55	2.18	4.54	5.4	2	8	2	133	74.6667	150	51.8	23.0222	0	1	0	0	1	0	0	0	1	1	0	0	1	0	0	0.191837	Prefrail	1	16.325	1	12.2164	5.42951	15.35	3.245	1	0	1	6
61	1	0	12.8	0.88	60.6	1.22	2.03	3.81	5.6	2	8	2	100.333	48.6667	150	44.8	19.9111	0	0	0	0	0	0	0	0	0	0	0	0	1	0	0	0.0388655	Robust	2	13.075	0	11.4944	5.10862	9.13	3.265	1	0	1	6
60	1	1	14.4	1.02	141.6	1.51	2.62	4.65	6	1	8	1	149.667	83.6667	159.2	50.3	19.8464	0	0	0	0	0	0	0	1	0	0	0	0	0	0	1	0.052521	Robust	2	15.4	1	17.7343	6.99726	8.59	3.08	1	0	1	3
62	1	0	14.1	1.43	93.1	1.67	4.28	7.02	6	2	8	2	132	74	152.8	58.1	24.8845	1	1	0	0	1	0	1	0	0	0	0	1	0	0	0	0.197479	Prefrail	2	21.825	0	14.3239	6.135	7.75	3.66	0	0	0	6
65	1	0	14.9	1.9	95	0.98	2.82	5	6.2	1	8	1	119.667	77.3333	170.4	67.8	23.3502	0	1	0	0	0	1	0	0	0	0	0	0	1	0	0	0.165306	Prefrail	1	35.2	0	22.1252	7.61988	8.25	2.56	0	0	0	6
60	1	0	13.9	1.27	53.7	1.74	3.78	6.32	5.8	2	0	1	117	71	143	42.3	20.6856	0	0	0	0	0	0	0	0	0	1	0	0	0	0	0	0.0734694	Robust	1	15.65	1	10.2999	5.03687	5.73	3.16	1	0	1	4
64	1	0	13.8	1.09	68.3	1.35	3.16	5.09	6	1	2	1	138.333	73	160.5	55.7	21.6225	0	0	0	0	0	0	0	0	0	1	0	0	1	0	1	0.072479	Robust	2	25.325	0	18.7676	7.28549	7.81	2.84	1	0	1	7
64	1	0	14.7	3.45	51.9	1.25	2.92	5.71	5.9	2	8	1	138.333	79	154.9	63.5	26.4649	0	0	0	0	0	0	0	0	1	1	0	0	0	0	1	0.103175	Prefrail	0	14.975	0	15.5168	6.46695	11.96	3.47	1	0	1	6
69	1	1	14.1	0.84	106.7	1.09	2.17	3.86	6.2	1	8	1	125.667	69	153.9	54.5	23.0101	1	0	0	0	0	0	0	1	0	1	0	0	0	0	0	0.155754	Prefrail	0	22.6	0	17.6448	7.44971	9.07	3.435	1	0	1	5
74	1	0	13.3	0.79	71.1	2.07	2.95	5.61	6.3	1	8	1	123.667	75.6667	157.6	43.6	17.5539	0	0	0	0	1	0	1	0	0	1	0	0	0	1	0	0.332653	Frail	1	11.1	1	15.752	6.34196	16.44	6.06	1	1	1	21
66	1	0	13.5	1.23	63.6	1.8	4	6.64	6.6	2	8	1	100	60.3333	149	44.8	20.1793	0	0	0	0	0	0	0	0	0	0	0	0	1	1	0	0.108193	Prefrail	2	17.025	0	11.2024	5.0459	10.84	2.765	1	0	1	3
67	1	0	14	0.84	101.8	1.78	1.56	4.03	5.4	1	8	1	141	75.6667	171.5	70.8	24.0716	1	0	0	0	0	0	0	0	0	0	0	0	1	0	1	0.1	Robust	1	33.325	1	22.7479	7.73416	9.86	2.945	0	0	0	3
78	1	0	15.4	1.89	85.6	1.17	2.86	5.09	5.6	1	8	1	116.667	71	170.8	63.1	21.6299	0	0	0	0	0	0	0	0	0	1	0	0	1	0	0	0.0969388	Robust	1	16.7	1	20.7799	7.12308	14.26	3.625	1	0	1	10
76	1	0	14.2	1.41	50.1	1.2	3.2	5.07	10.7	2	8	1	151.667	88	145.2	49.7	23.5735	0	0	0	0	0	0	0	0	0	0	0	0	0	0	0	0.0765306	Robust	1	12.5	1	11.3715	5.39367	11.25	4.485	1	0	1	5
68	0	0	14.5	1.7	63.5	0.96	4.22	5.96	6.5	2	0	1	132	74	153	63.2	26.9982	0	1	0	0	0	0	0	0	1	0	0	0	0	0	0	0.10119	Prefrail	0	16.425	1	15.1076	6.45376	12.75	3.015	1	0	1	6
69	0	0	15.2	1.95	107.8	1.1	3.57	5.75	6.9	1	3	1	148	85.6667	160	66.3	25.8984	1	1	0	0	0	0	1	0	0	0	0	0	0	0	1	0.0987395	Robust	2	18.625	0	20.5749	8.03707	9.22	3.205	1	0	1	9
86	1	0	13.6	1.08	60.6	1.26	2.98	4.75	6	2	8	2	137.667	71.3333	148.2	46.1	20.9896	0	0	0	0	0	0	0	0	0	0	0	0	0	0	0	0.077551	Robust	1	10.505	1	10.6277	4.83886	12.83	5.78	1	1	1	NA
62	1	0	13.3	1.02	52.1	1.34	2.31	4.3	5.7	2	8	2	103	68.3333	153.5	44.5	18.8861	0	0	0	0	0	0	0	0	0	0	0	0	1	0	0	0.0459184	Robust	1	18.825	0	11.774	4.99698	7.71	3.03	0	0	0	5
81	1	0	12.8	1.69	89.1	0.89	2.29	4.09	6.1	1	8	1	138.333	71	161.6	61.7	23.6267	1	0	1	0	1	0	0	0	0	1	0	0	1	0	0	0.244898	Prefrail	1	19.7	0	19.4143	7.43428	10.06	3.455	1	0	1	15
79	1	0	13.3	5.65	48.3	0.89	1.7	5.07	8.5	2	8	1	150	71.3333	155	62.1	25.8481	0	0	1	0	0	0	0	1	0	0	0	0	0	0	0	0.321429	Frail	0	14.925	1	14.7023	6.11958	NA	5.22	1	0	1	6
68	1	0	12.5202	1.98318	75.2791	1.88061	3.19219	6.53059	7.27448	1	8	0	167.333	85	158	53	21.2306	0	0	0	0	0	0	1	0	0	0	0	0	0	0	0	0.130612	Prefrail	1	39.875	1	17.831	7.14269	8.22	3.46	0	0	0	6
88	1	0	12.6	1.53	103.2	1.45	2.37	4.68	5.8	2	8	2	157.333	68	147.4	36.8	16.9376	1	0	1	0	0	0	1	0	0	0	0	0	0	0	0	0.242063	Prefrail	0	5.375	1	8.6732	3.99194	18.45	4.37	1	1	1	26
62	1	2	16	1.75	88.5	1.14	3.99	6.02	6.3	1	8	1	131	88.3333	165.2	61.1	22.3883	0	0	0	0	1	0	0	1	0	0	0	0	0	0	0	0.131633	Prefrail	1	24.875	1	20.3867	7.47011	17.08	4.375	1	0	1	NA
63	1	0	15.7189	0.734551	62.7483	1.68589	6.30822	7.60804	7.68012	2	8	1	119.333	60.3333	143	42.2	20.6367	0	0	0	0	0	0	0	0	0	0	0	0	1	0	0	0.10119	Prefrail	0	23.875	1	10.1696	4.97315	11.11	3.605	0	0	0	9
61	1	0	12.6	3.3	86.3	0.93	1.91	4.81	10.5	2	8	1	184	96	156.9	63	25.5914	1	1	1	0	0	0	0	0	0	0	0	0	0	0	0	0.295635	Frail	0	27.25	1	15.7453	6.39595	NA	6.15	0	0	0	22
60	1	0	16.3282	1.18743	129.871	1.27792	1.82076	3.70681	6.78088	1	8	1	119.333	72	160.4	57	22.1547	0	0	0	0	0	0	0	0	1	0	0	0	0	0	0	0.0976891	Robust	2	40	0	19.1558	7.44546	5.71	2.875	0	0	0	24
85	1	1	11.8	0.83	112.6	1.09	1.75	3.37	5	1	8	2	118.333	74	160.9	58.9	22.7511	0	0	0	0	0	1	0	0	0	1	0	0	1	0	0	0.297619	Frail	0	33.75	1	18.651	7.20427	10.01	5.86	0	0	0	12
62	0	0	12.8	1.04	64.7	1.57	1.9	4.15	6.1	2	0	1	96	59	140	38.9	19.8469	0	0	0	0	0	0	0	0	0	0	0	0	1	0	0	0.0504202	Robust	2	30.625	1	9.2487	4.71872	10.81	3.1	0	1	0	NA
66	0	0	13	2.22	90.9	1.09	3.7	6.16	6	1	8	1	123.333	74.6667	162.3	66.3	25.1696	0	0	0	0	0	0	0	0	0	0	0	0	1	0	0	0.124008	Prefrail	0	36.625	1	20.932	7.94646	16.7	3.85	0	0	0	11
64	1	0	14.1	1.42	177.1	1.24	3.49	5.65	5.9	1	8	1	195.333	101	165.8	67.7	24.6275	1	0	0	0	0	0	0	1	0	1	0	0	0	0	0	0.191837	Prefrail	1	30.625	1	21.6507	7.87595	12.54	3.095	0	0	0	NA
66	1	0	13.7	2.88	75.5	1.21	2.71	5.01	5.9	1	8	1	131.333	70.3333	152.9	49.6	21.2162	0	0	0	0	1	0	0	0	0	0	0	0	1	1	1	0.122024	Prefrail	0	39.75	1	16.7031	7.14467	12.84	2.955	0	0	0	0
60	1	0	13.8	2.3	45.1	1.35	3.82	5.86	6.2	2	8	1	99.6667	55.3333	146	42.7	20.0319	0	0	0	0	0	0	0	0	0	0	0	0	0	0	0	0.1	Robust	1	27.375	0	10.6981	5.01881	7.3	2.98	0	0	0	17
72	0	0	18.1	2.34	92.1	1.49	2.22	4.71	7.2	1	8	1	146	77.6667	168	51.3	18.176	0	0	0	0	0	0	0	1	0	1	0	0	1	0	1	0.197479	Prefrail	2	29.5	1	18.4249	6.5281	17.02	3.355	0	1	0	NA
79	0	0	12.8	1.88	51.1	0.9	1.6	3.82	6.1	2	8	1	144.333	92.6667	149.7	41.5	18.5184	1	0	0	0	0	0	1	0	0	1	0	0	1	0	0	0.353175	Frail	0	26	1	10.1594	4.5334	12.77	4.585	0	1	0	17
66	1	0	12.4	1.66	63.7	1.34	2.24	4.43	6.4	1	8	1	124	63.6667	152.1	47.1	20.3593	0	0	0	0	0	1	1	0	0	1	0	0	0	1	0	0.159184	Prefrail	1	39.05	0	16.135	6.97446	7.18	3.97	0	0	0	8
66	0	0	12.2	1.22	86.2	1.2	3.51	5.52	5.5	1	8	1	112.333	68	154.5	46.9	19.6479	0	0	0	0	0	0	0	0	0	1	0	0	1	0	1	0.180556	Prefrail	0	27.125	0	16.3532	6.85087	11.91	3.465	1	0	1	25
86	0	0	14.3	3.64	75.8	0.65	2.15	4.79	6	2	0	2	146.333	68.6667	140.6	46.7	23.6236	0	0	0	0	1	0	0	0	0	0	0	0	1	0	0	0.277551	Frail	1	18.375	1	9.9303	5.02333	19.12	6.43	0	0	0	9
63	1	0	12.6	2.34	73.5	1.11	2.18	4.74	10.4	2	8	1	166.333	96	150.8	54	23.746	1	0	1	0	0	0	0	0	0	0	0	0	0	0	0	0.218487	Prefrail	2	27.5	1	13.2816	5.84047	14.38	3.505	0	0	0	NA
74	1	0	14.1	1.09	76.1	1.13	2.34	4.18	6	1	8	1	114	67	158.1	52.1	20.8437	0	0	0	0	0	0	1	0	1	0	0	0	0	0	0	0.132937	Prefrail	0	28.875	1	17.446	6.97963	8.15	3.67	0	0	0	14
61	1	0	15.1	0.86	55.7	2.14	3.19	6.18	5.9	2	8	1	120.333	79	163.4	59.1	22.1352	0	0	0	0	0	0	0	0	1	1	0	0	1	0	0	0.15377	Prefrail	0	28.25	0	15.6881	5.87579	9.58	3.635	0	0	0	4
67	0	0	15.5	1.3	108.1	1.08	3.04	4.74	5.7	1	2	1	144	83.6667	151.8	50.1	21.7417	1	0	0	0	0	0	0	0	0	0	0	1	0	0	0	0.210317	Prefrail	0	38.125	1	16.6449	7.22333	12.14	3.125	0	0	0	10
62	0	0	13.5	1.9	66.5	1.28	3.44	5.64	5.9	2	2	1	135.333	72	147.5	63.9	29.3709	0	0	0	0	0	0	0	0	0	0	0	0	0	0	0	0.0664683	Robust	0	29.75	0	14.8762	6.83767	10.19	4.225	0	0	0	14
76	0	0	14.7	3.25	53.4	1.27	3.11	5.71	5.9	2	2	2	147	76	149.3	48.9	21.9376	0	0	0	0	0	0	0	0	0	1	0	0	1	0	0	0.0682773	Robust	2	31.5	0	11.6558	5.22905	8.5	3.72	0	0	0	4
67	0	0	14.1	1.37	80.6	0.98	2.15	3.83	8	1	8	1	115.667	67.6667	156.4	68.3	27.922	0	1	1	0	1	0	0	0	1	0	0	1	0	0	1	0.239087	Prefrail	0	39.5	1	20.6497	8.4419	6.95	3.735	0	0	0	10
60	0	0	12.9	0.98	75.8	1.32	3.51	5.55	6.2	2	8	1	145.667	93.6667	158.3	71.1	28.3732	1	0	1	0	0	0	1	0	0	0	0	0	0	0	0	0.186735	Prefrail	1	33.5	0	17.4954	6.98171	9.81	3.09	0	0	0	20
61	1	0	15.5	2.22	76.8	0.85	2.57	4.67	5.3	1	8	1	120	73	162.6	68.7	25.9846	0	0	0	0	0	0	0	0	0	0	0	0	0	0	0	0.0979592	Robust	1	40.375	1	21.6123	8.17448	14.12	3.545	0	0	0	6
64	0	0	11.5	1.31	64.2	1.23	3.31	5.39	6.1	2	8	2	125.667	67	155.3	50.2	20.8143	0	0	0	1	1	0	0	0	0	0	0	0	1	0	0	0.123469	Prefrail	1	18.25	1	12.9927	5.38712	18.28	4.2	0	0	0	5
77	0	0	12.8	1.73	53.7	1.19	1.85	3.87	6.1	2	0	2	171.333	74.6667	154.3	45.2	18.9848	1	0	0	0	0	0	0	0	0	1	0	0	1	0	0	0.21131	Prefrail	0	27.75	0	11.4397	4.80488	8.11	3.935	0	0	0	17
62	0	0	15.1	1.39	79.8	1.11	2.73	4.58	5.6	1	2	1	111	66.6667	157.6	52.1	20.9761	0	0	0	0	0	0	0	0	0	0	0	0	0	0	0	0.0438776	Robust	1	27.25	0	17.8365	7.1812	9.96	4.165	1	0	1	NA
66	0	0	10.8	1.44	57.4	1.09	4.17	6.08	6.1	2	8	1	104.333	60.6667	145.4	47.1	22.2788	0	1	0	0	0	0	1	0	0	0	0	1	1	0	1	0.235119	Prefrail	0	29.5	1	11.2611	5.32662	8.18	2.685	0	0	0	11
67	1	1	13.4	1.26	117.8	1.13	2.22	4.14	6.1	1	8	1	120.667	71.3333	155.6	56.9	23.5014	1	0	0	0	0	0	1	0	1	1	0	1	1	0	1	0.238776	Prefrail	1	41.875	0	18.3639	7.58483	10.85	3.84	0	0	0	17
67	1	0	13.3	0.87	72.6	1	2.14	3.62	5.5	1	8	1	130.333	70.6667	150	44.1	19.6	0	0	0	0	0	0	0	0	0	0	0	0	0	0	0	0.0420168	Robust	2	30.125	0	15.2943	6.79747	6.29	4.165	0	0	0	6
61	1	0	11	0.88	84.8	1.41	2.6	4.6	6	2	8	1	102.667	57.6667	146.5	46.8	21.8057	0	0	0	0	0	0	1	0	1	0	0	0	1	0	0	0.207143	Prefrail	1	21.125	0	11.5059	5.36099	11.66	3.235	0	0	0	20
67	1	0	13.6	0.99	80.6	1.21	2.19	4.02	6.1	1	8	1	143	83	163.1	80.1	30.111	1	0	0	0	0	0	1	0	0	0	0	0	1	0	0	0.154082	Prefrail	1	45.375	0	23.644	8.88818	10.39	2.895	0	0	0	16
60	1	0	15.2	1.16	83.4	1.34	3.97	5.91	6.2	1	8	1	125.333	75.3333	161.1	47.6	18.3407	0	0	0	0	1	0	0	0	0	0	0	0	1	0	0	0.157143	Prefrail	1	39	1	17.4165	6.71073	9.07	3.64	0	1	0	26
73	1	0	16.3	5.65	43.1	0.73	2.45	7.58	11.1	1	8	1	152.667	74	167	58.1	20.8326	1	0	1	0	0	0	1	0	0	0	0	0	1	0	1	0.185714	Prefrail	1	45	1	19.5933	7.02546	12.16	3.155	0	0	0	7
63	1	0	11.5185	1.2954	43.6083	1.36022	3.29157	5.60942	5.90939	2	8	1	116	64.3333	154.6	58.9	24.6432	0	0	0	0	0	0	0	0	0	0	0	0	1	0	0	0.0714286	Robust	2	35.125	0	14.6339	6.12267	7.27	2.44	0	0	0	4
62	1	0	15.2791	0.912398	68.3616	1.50138	3.68634	5.61773	7.16356	2	8	1	134.667	88	149.3	42.4	19.0216	0	0	0	0	0	0	0	0	0	1	0	0	0	0	0	0.0409664	Robust	2	22.525	0	10.9193	4.89864	11.22	6.265	0	0	0	1
66	1	0	14.5	0.87	69.9	1.05	2.3	4.11	5.7	1	8	1	124	77	153.1	64.1	27.3469	0	0	0	0	0	0	0	0	0	0	0	0	1	0	1	0.0714286	Robust	1	24.5	1	19.523	8.32906	12	5.205	1	0	1	7
65	1	0	12.5323	1.35099	88.2797	1.23847	2.61707	4.73313	5.81319	1	8	1	146.667	90.3333	163.8	58.2	21.6918	0	0	0	0	0	0	0	0	0	0	0	0	0	0	1	0.094246	Robust	0	35	0	19.5662	7.29254	6.81	2.86	0	0	0	11
69	1	0	20.6	0.99	81.6	1.17	2	3.55	5.4	1	8	1	108.667	69.3333	168	64.4	22.8175	0	0	0	0	0	0	0	0	0	0	0	0	0	0	1	0.132653	Prefrail	1	34.25	1	21.0642	7.46322	12.5	3.78	0	0	0	16
70	1	0	14.4	1.69	60.2	1.09	2.53	4.48	6.5	2	8	1	186	102	146.5	52.5	24.4616	0	0	0	0	0	0	0	0	0	0	0	0	0	0	0	0.405754	Frail	0	20.75	1	12.273	5.71841	16.35	7.56	0	0	0	21
60	1	0	14.4822	2.25475	79.16	0.861282	3.24349	5.00893	5.40668	1	8	1	137.667	74.6667	174.5	57.5	18.8833	0	0	0	0	0	0	0	0	1	1	0	0	1	0	0	0.18254	Prefrail	0	35.25	1	20.761	6.81801	13.1	4.495	0	0	0	25
62	1	0	10.5	0.67	51.4	1.08	1.56	3.01	5.3	2	8	1	127.667	77	151	50.8	22.2797	1	0	0	0	1	0	0	0	0	1	0	0	0	0	0	0.220408	Prefrail	1	19.625	0	12.7224	5.57976	9.84	4.705	0	0	0	21
76	1	0	12	0.75	62.9	1.25	2.36	3.89	6	2	8	2	148	90.3333	144	37.1	17.8916	0	0	0	0	0	0	0	0	0	1	0	0	0	0	0	0.191837	Prefrail	1	20.5	1	8.8113	4.24928	14.88	4.115	0	1	0	2
65	1	0	12.4	0.82	88	1.46	2.34	4.14	6.1	2	8	1	117.333	68	153	43.8	18.7108	0	0	0	0	0	0	0	0	0	1	0	0	1	0	0	0.238095	Prefrail	0	20.5	0	11.4744	4.9017	9.5	4.05	0	0	0	14
68	1	0	14.1	1.15	95.6	1.17	2.36	3.98	6.2	1	8	1	125.667	78.6667	166.4	51.2	18.4911	1	0	1	0	0	0	0	0	1	0	0	0	1	0	0	0.411224	Frail	1	30	1	18.3824	6.63889	15.85	4.89	0	1	0	17
65	1	0	15.3	1.28	56.3	1.61	4.41	6.51	6.5	2	8	1	122.333	78	154	56.4	23.7814	0	0	0	0	0	0	0	0	0	0	0	0	1	0	0	0.18254	Prefrail	0	29.75	1	14.0132	5.90875	12.28	3.55	0	0	0	20
60	1	0	13.8855	0.573681	75.6744	1.57699	2.88606	4.50525	6.64133	1	8	1	107	71	171	61	20.8611	0	0	0	0	0	0	0	0	0	0	0	0	1	0	0	0.0714286	Robust	1	37.75	1	21.062	7.2029	10.68	3.98	0	0	0	6
66	1	0	16.2	2.66	79.6	1.26	2.1	4.29	7.4	2	8	2	154.667	87	151.3	70.3	30.7098	1	0	0	0	1	0	0	0	0	1	0	0	1	0	0	0.191837	Prefrail	1	24	1	16.37	7.15107	10.75	2.845	0	0	0	14
64	1	0	19.4	1.17	86.1	1.29	2.61	4.27	5.6	1	8	2	142	97.3333	166	57.7	20.9392	1	0	0	0	0	0	1	0	0	0	0	0	0	0	0	0.0892857	Robust	0	43.625	1	19.7421	7.16436	10.65	2.53	0	0	0	3
66	1	0	15	1.11	77.9	1.28	2.11	3.93	6.2	2	8	2	137.333	80.6667	138.5	38.9	20.2792	0	0	0	0	0	0	0	0	0	0	0	0	1	0	0	0.101891	Prefrail	2	18	1	8.9402	4.66066	13.13	4.585	0	1	0	11
70	1	0	14.3	1.06	69	1.38	2.74	4.47	6.2	2	8	2	123	68	152	59.4	25.7098	0	0	0	0	0	0	0	0	0	0	0	0	0	0	0	0.0969388	Robust	1	17.5	1	14.1932	6.14318	11.63	2.965	1	0	1	20
69	1	0	18.2	1.4	69.7	1.32	2.82	4.62	6.9	2	2	2	166.333	85.3333	154	55.5	23.4019	1	0	0	0	0	0	1	0	0	1	0	0	1	0	0	0.302041	Frail	1	28	1	13.6915	5.77311	11.25	4.78	0	0	0	7
64	1	0	14.6126	0.561043	52.6484	1.70767	2.13788	4.24352	6.42823	1	8	1	121.667	69	166.2	54.5	19.7303	0	0	0	0	1	0	1	0	1	1	0	0	1	0	1	0.193878	Prefrail	1	23.5	1	19.1459	6.93128	18.84	6.845	1	0	1	6
62	1	0	19.4	2.52	66.1	1.35	3.2	5.59	6.2	2	8	1	128.667	99.6667	157.5	76.9	31.0003	1	0	0	0	1	0	0	0	0	1	0	0	1	0	0	0.417347	Frail	1	20.375	1	18.4552	7.43974	15.72	5.655	0	0	0	15
66	1	0	16.4	1.79	80.9	1.09	2.36	3.96	5.7	1	8	2	143	94	162	60.1	22.9005	1	0	0	0	1	0	1	0	0	0	0	0	1	1	1	0.185714	Prefrail	1	33.125	1	19.7033	7.50774	8.16	3.145	0	0	0	8
63	1	0	13.35	1.00766	61.4764	1.03064	2.65111	4.43974	7.84621	2	8	1	130.667	70	153	54.3	23.1962	0	0	0	0	1	0	0	1	0	0	0	0	1	0	0	0.210317	Prefrail	0	27	1	13.5749	5.79901	19.53	4.435	0	0	0	6
67	1	0	11.4	1.68	59.2	1.35	2.41	4.38	5.6	2	8	2	128.333	69.6667	144.5	44.7	21.4078	0	0	0	0	1	0	0	0	0	0	0	0	1	0	0	0.205357	Prefrail	0	23.25	1	10.6646	5.10751	12	2.795	0	0	0	18
63	0	0	14.4	1.21	68.2	1.55	2.67	4.78	6	2	8	1	114.667	66.3333	153.5	52	22.0692	0	0	0	0	0	0	0	0	1	0	0	0	0	0	0	0.103175	Prefrail	0	19.5	1	13.1845	5.5956	15.37	4.205	0	0	0	0
71	1	0	17.5	1.1	60.3	1.43	2.44	4.12	5.5	2	8	2	194	99	148.5	48.5	21.9932	0	1	0	0	0	0	0	0	0	0	0	0	1	0	0	0.0918367	Robust	1	22.25	1	11.678	5.2956	15.31	2.205	0	0	0	4
65	1	0	15.1	5.65	68.6	0.96	2.25	5.33	6.5	1	8	1	163.667	65	158.5	72.5	28.8589	1	0	0	0	0	0	0	0	0	0	0	0	0	0	1	0.103061	Prefrail	1	32.75	0	21.759	8.66125	8.07	2.005	0	0	0	5
60	1	0	16.1	0.89	85.3	1.48	2.01	4.06	5.5	2	8	2	142.667	83.3333	147.3	48.6	22.3991	1	0	0	0	0	0	0	0	0	0	0	0	0	0	0	0.0487013	Robust	3	29	1	11.9759	5.51954	9.85	2.205	0	0	0	NA
78	1	0	14.7388	1.37527	107.985	1.43202	3.16315	5.85291	5.92383	1	0	1	106.333	66	160.7	72.8	28.1903	1	0	0	0	0	0	0	1	0	0	0	0	0	0	0	0.210317	Prefrail	0	25	0	21.5713	8.35304	NA	NA	1	0	1	8
62	1	0	17.4	0.9	84.2	1.19	1.98	3.52	6.2	2	0	1	149.667	97	156	45.9	18.8609	0	0	0	0	1	1	1	0	0	0	0	0	0	0	0	0.237103	Prefrail	0	18.75	1	12.3117	5.05905	NA	2.75	0	0	0	0
68	1	0	16.8	1.5	82.6	1.47	2.3	4.5	5.8	1	2	1	93	56.6667	149	47.5	21.3954	0	0	0	0	0	0	0	0	0	0	0	0	0	0	1	0.0703782	Robust	2	28.125	1	15.8065	7.11972	13.1	3.16	0	0	0	3
64	1	0	14.8	1.57	79.6	1.24	2.48	4.49	6.2	1	8	1	137.667	88.3333	162	77.2	29.4162	1	0	0	0	0	0	0	0	0	0	0	0	0	0	1	0.1	Robust	1	24	1	23.0776	8.79348	23.03	4	1	0	1	11
62	1	0	18.6	0.99	72.5	1.32	2.75	4.47	5.6	1	8	1	162.333	96	162.5	66.4	25.1456	1	0	0	0	0	0	0	1	0	0	0	0	1	1	1	0.155102	Prefrail	1	34.625	1	21.1207	7.99837	15.56	2.69	0	0	0	3
61	1	0	21.8	1.48	70	1.21	2.83	4.74	6.8	2	8	1	143.333	87.6667	148.4	62.4	28.3346	0	1	0	0	0	0	0	0	0	0	0	0	1	0	1	0.158163	Prefrail	1	31.75	1	14.72	6.68405	12.69	4.315	0	0	0	NA
67	1	0	15.9878	1.85501	62.7754	1.02796	3.25309	5.22591	7.06277	1	8	1	105.333	72.6667	165.5	59	21.5405	0	0	0	0	0	0	0	0	0	1	0	0	1	0	0	0.155102	Prefrail	1	41.625	1	19.8285	7.23925	15.91	2.815	0	0	0	16
61	1	0	16.2	1.91	67.7	1.33	2.27	4.37	5.8	2	0	1	130	71.6667	143	46.2	22.5928	0	0	0	0	0	0	1	0	0	0	0	0	1	0	0	0.193277	Prefrail	2	25.125	1	11.0156	5.38686	11.44	3.375	0	0	0	13
69	1	0	17.4	1.18	64.1	1.31	2.47	4.33	5.9	2	2	2	199.333	93.6667	148.5	37.5	17.0051	0	0	0	0	0	0	0	0	0	1	0	0	1	0	0	0.156746	Prefrail	0	26	1	9.629	4.36645	15.75	4.05	0	1	0	16
68	1	0	13.8145	2.1057	82.3768	0.959894	2.25273	3.98176	6.37604	1	8	1	139.667	75	161	60.4	23.3016	0	0	0	0	0	0	0	0	0	0	0	0	1	0	1	0.111345	Prefrail	2	34.625	0	19.5802	7.5538	11.91	2.955	0	0	0	12
72	1	1	20.7	0.89	102.1	1.36	1.16	3.01	4.94975	1	8	1	172.667	55.6667	155	51.4	21.3944	1	0	0	0	0	0	1	0	1	0	0	0	0	0	0	0.155102	Prefrail	1	27.625	1	17.0532	7.09811	17.09	3.565	1	0	1	3
63	1	0	19.7	2.36194	65.7476	1.46911	3.79738	6.27218	7.08765	2	8	1	197	87	154.3	50.4	21.1689	1	0	1	0	1	1	1	0	0	1	0	0	1	0	0	0.446939	Frail	1	20.375	1	12.9613	5.44398	14.9	4.25	0	0	0	24
65	1	0	13.9	1.35	65.3	1.12	2.6	4.24	6.4	1	0	1	166	88	167.3	62.1	22.1871	1	0	1	0	1	1	0	0	0	1	0	0	1	0	1	0.375992	Frail	0	38.75	1	20.6934	7.39333	11.4	3.44	0	0	0	15
61	1	0	17.8	1.63	53.5	1.77	2.98	5.48	7.5	2	8	1	158	79.6667	150.5	58.8	25.96	1	0	0	0	1	0	0	0	0	0	0	0	1	0	0	0.268367	Frail	1	21.25	1	14.2499	6.29128	14.25	3.72	0	0	0	0
65	1	1	17.9	0.78	64.9	1.47	2.49	4.34	5.7	1	8	1	143.667	86	169.5	56.5	19.6657	1	1	1	0	0	1	0	1	0	0	0	0	1	0	0	0.243878	Prefrail	1	30.5	1	19.848	6.9084	13.44	3.27	0	0	0	23
63	1	0	16.4	1.77	63.1	1.66	3.3	5.81	6.6	2	8	1	134.667	73	152.5	61.2	26.3155	0	0	0	0	0	0	0	0	0	0	0	0	0	0	0	0.077551	Robust	1	27.375	1	14.8531	6.38671	19.69	3.23	0	0	0	20
67	1	0	14.9	0.98	73.3	1.46	2.18	4.13	5.8	1	8	1	170	82	172	64.7	21.8699	1	0	0	0	0	0	0	0	0	0	0	0	0	0	0	0.105102	Prefrail	1	35.125	1	21.6241	7.30939	26.9	4.045	0	0	0	24
66	1	0	18.4	1.25	55.4	1.54	2.76	4.83	5.9	2	8	2	129.667	80	156	54.1	22.2304	1	0	0	0	1	1	1	0	0	1	0	0	1	0	1	0.320437	Frail	0	16.875	1	13.7463	5.64855	13.72	3.115	1	0	1	18
61	1	0	18.3	1.25	61.7	1.35	2.47	4.5	5.7	2	8	2	115.667	78.6667	160	63.8	24.9219	0	0	0	0	0	1	0	0	0	0	0	0	0	0	0	0.0497836	Robust	3	26.375	1	16.2314	6.34039	15.69	3	0	0	0	NA
67	1	0	14.9149	0.741436	79.4018	1.31816	2.24589	3.97421	4.27112	1	8	1	143	86.6667	160.5	54.4	21.1178	1	0	0	0	0	0	0	0	0	1	0	0	1	0	0	0.192227	Prefrail	2	26.125	1	18.4057	7.145	15.03	5.315	1	0	1	NA
61	1	0	17.7	0.94	70	1.7	2.59	4.88	5.8	2	8	1	161.667	91.6667	138	40.6	21.3191	1	0	0	0	0	0	0	0	0	0	0	0	1	0	0	0.0745798	Robust	2	22.25	1	9.3998	4.93583	17.56	3.44	0	0	0	10
63	1	0	16.5	0.97	87.4	1.23	2.55	4.33	5.6	1	3	1	128.667	78	165.4	66.7	24.3812	1	0	0	0	0	0	0	0	0	0	0	0	0	0	0	0.10084	Prefrail	2	38.25	1	21.4519	7.84142	19.84	3.125	0	0	0	18
61	1	0	20.5	0.85	60	1.66	1.66	3.83	6.3	2	2	1	124.667	77.3333	154.3	43.7	18.3548	0	0	0	0	0	0	0	0	0	1	0	0	1	0	0	0.186735	Prefrail	1	22.375	1	11.7422	4.93194	12.63	3.955	0	0	0	21
68	1	0	17.8	1.14	73.9	1.63	3.43	5.49	10.5	2	2	2	124	85	154	66.3	27.9558	1	0	0	0	0	0	0	0	0	0	0	0	0	0	1	0.215306	Prefrail	1	22.25	1	15.8129	6.66761	17.19	4.235	0	0	0	17
74	1	0	11.6905	2.33233	46.8643	1.06706	2.27951	4.52933	6.03325	2	8	2	128	79.6667	150	57.4	25.5111	0	0	0	0	0	1	0	1	0	1	0	0	1	0	0	0.246939	Prefrail	1	21.875	1	13.4452	5.97564	NA	4.285	0	0	0	11
62	1	2	25.3	0.984343	74.8208	1.37691	4.04752	5.72229	6	1	8	1	147.333	99.3333	165.6	60.7	22.1344	0	1	0	0	0	0	0	0	0	0	0	0	0	0	0	0.123016	Prefrail	0	37.25	1	20.3523	7.42152	12.81	3.145	0	0	0	9
73	1	0	11.3	0.83	67	1.45	2.59	4.47	5.6	2	8	1	97	58.3333	145.8	45.4	21.357	0	0	0	0	0	0	0	0	0	0	0	0	1	0	1	0.052521	Robust	2	18	0	10.7168	5.04139	11.19	4.57	0	0	0	3
76	1	0	11.9	1.26	68.3	2.47	2.74	5.7	5.9	1	8	1	140	87.6667	146.2	38.6	18.059	0	0	0	0	1	0	0	0	0	0	0	0	0	0	1	0.163265	Prefrail	1	28.25	0	13.4932	6.31277	11.37	4.16	0	0	0	6
80	1	0	11.9958	1.51763	84.2691	1.02288	4.14485	6.08586	6.96052	2	8	2	132	60.6667	140.8	37.2	18.7645	0	0	1	0	0	0	0	0	0	1	0	0	1	1	0	0.363265	Frail	1	20.25	1	8.3402	4.20699	15.62	3.675	0	1	0	18
89	1	0	11.2	1.1	96.9	1.26	2.76	4.56	6	1	2	1	109.333	64.6667	165.3	51	18.6648	0	0	0	0	0	0	0	0	0	0	0	0	0	0	0	0.0472689	Robust	2	32	1	17.4491	6.38598	15.65	3.63	0	1	0	NA
87	1	0	11.8668	2.11582	116.771	1.19529	3.02183	5.65211	5.50118	2	8	1	111.667	69	141.4	38	19.0057	0	0	0	0	0	0	0	0	0	0	0	0	0	0	1	0.0798319	Robust	2	15	1	8.2998	4.15115	10.75	3.705	1	1	1	NA
71	1	0	12.4	1.1	61	1.87	2.22	4.66	5.9	2	8	1	132.667	83.3333	142.6	49.3	24.2442	0	0	0	0	1	0	0	0	1	1	0	0	1	1	0	0.40377	Frail	0	24.75	0	11.2011	5.50835	9.97	3.555	0	0	0	3
63	1	0	11.2	0.7	68.8	1.68	2.73	4.86	5.6	2	8	1	120	68	152.1	49.4	21.3535	0	0	0	0	0	0	0	0	0	1	0	0	0	0	0	0.159184	Prefrail	1	32.75	0	12.5329	5.41743	9	2.955	0	0	0	12
71	1	0	13.2	0.83	92.1	1.84	2.05	4.26	6.1	1	2	1	109.667	66.6667	156.8	61.2	24.892	0	0	0	0	1	0	0	0	0	0	0	0	1	0	1	0.162245	Prefrail	1	40.5	0	19.1742	7.79875	8.94	2.445	0	0	0	8
65	1	0	11.05	1.06482	93.5041	1.3957	2.41162	4.72409	5.10942	2	0	1	122.333	55.6667	147.4	43.9	20.2055	0	0	0	0	0	0	0	0	0	1	0	0	1	0	1	0.108193	Prefrail	2	10.875	1	10.8945	5.01432	5.36	3.585	1	0	1	NA
71	1	0	11.1	0.65	92	1.02	2.04	3.39	6.7	2	8	1	111.667	58	148.9	46.7	21.0634	0	0	0	0	0	0	1	0	0	0	0	0	1	0	0	0.130952	Prefrail	0	25	0	11.3734	5.12981	8.47	2.495	0	0	0	11
72	1	0	13.7007	0.763926	101.751	1.38237	2.33	4.07746	5.16283	2	2	2	186.333	85	145.2	41.5	19.6841	1	0	0	0	0	0	0	0	0	0	0	1	0	0	0	0.104082	Prefrail	1	28.5	1	9.9369	4.71322	14.62	3.28	0	1	0	10
65	1	0	11.9	1.01	80.6	2.98	2.52	5.92	6.7	1	8	1	119.667	59	157.9	54.9	22.0195	0	0	0	0	0	0	0	0	0	0	0	0	0	0	1	0.180556	Prefrail	0	36.5	0	18.298	7.33904	10.09	3.115	0	0	0	10
63	1	0	11	1.18	60.9	1.16	2.49	4.16	6.2	2	8	1	133	85.3333	48.6	48.6	205.761	0	0	0	0	0	0	0	0	0	1	0	0	1	0	0	0.125	Prefrail	0	22	0	1.304	5.52084	8.25	3.06	0	0	0	12
68	1	0	11.5	0.76	60.8	1.63	2.47	4.47	6.4	2	8	1	105.333	60.6667	140.1	43.4	22.1113	0	0	1	0	0	0	0	0	0	0	0	0	1	0	0	0.163265	Prefrail	1	18.75	1	9.9059	5.04682	17.03	3.22	0	0	0	16
74	1	0	16.287	2.90496	66.0951	1.02403	3.13828	5.44715	5.53411	2	8	1	100.667	68.3333	151.8	51.3	22.2625	0	0	0	0	0	0	0	0	0	1	0	0	1	0	0	0.12996	Prefrail	0	17.55	0	12.4605	5.40744	10.23	3.685	1	0	1	20
75	1	0	14.3136	0.73754	115.342	1.63685	2.22824	4.16872	5.88476	1	8	1	102	64.3333	157.4	50.1	20.2222	1	0	0	0	1	0	0	0	0	0	0	0	0	0	0	0.155754	Prefrail	0	29.275	1	16.9481	6.84087	12.52	3.25	0	0	0	6
69	1	0	10.7	1.39	66.2	1.64	2.92	5.11	6.9	2	8	2	134.333	71.6667	149.8	54.5	24.2869	1	0	0	0	1	0	0	0	0	0	0	0	1	0	0	0.246939	Prefrail	1	25.25	0	13.0491	5.8151	9.72	3.26	0	0	0	16
72	1	0	11	0.99	55.5	1.67	2.42	4.75	5.7	2	8	1	136	75.3333	157.8	60.1	24.1357	0	0	0	0	0	0	0	0	0	0	0	0	1	0	0	0.0744898	Robust	1	25.75	0	14.8749	5.97365	10.09	2.63	0	0	0	NA
80	1	0	12.8	5.65	85.3	0.74	2.55	5.34	6.2	1	8	1	172.333	89	155.6	65.9	27.2186	1	0	0	0	1	0	0	0	0	0	0	0	0	0	0	0.197479	Prefrail	2	30.5	1	19.6199	8.10359	12.25	6.875	0	0	0	NA
78	1	0	11.7	0.69	108.9	1.32	2.11	3.91	6.1	1	8	1	141.667	57	161.4	50.1	19.2323	0	0	0	0	0	0	0	0	0	1	0	0	1	0	0	0.268849	Frail	0	22	0	17.2651	6.62769	NA	8.415	1	1	1	9
76	1	0	12.8	1.52	58.1	1.33	3.11	5.07	5.8	2	8	1	148	93.6667	154.1	52.5	22.1082	0	0	0	0	0	0	0	0	0	0	1	1	1	0	0	0.344538	Frail	2	19.5	1	12.8642	5.41723	13.84	NA	0	0	0	NA
67	1	0	10.7	1.19	61.2	1.4	2.15	4.05	5.7	2	8	1	150	86	149	49.2	22.1612	1	0	0	0	0	0	0	0	0	1	0	0	1	0	0	0.205357	Prefrail	0	21	1	12.0146	5.41174	14.1	2.145	0	0	0	16
68	1	0	14.3	1.7	80.9	0.94	2.56	4.12	5.9	1	8	1	132	74	161	70.4	27.1594	1	0	0	0	0	0	0	0	0	1	0	0	0	0	1	0.129592	Prefrail	1	43.75	0	21.5102	8.29837	8.09	1.89	0	0	0	11
65	1	2	14.9	0.35	69.4	1.41	2.17	3.85	5.8	1	8	1	134	71.3333	167.5	56.9	20.2807	0	0	1	0	0	0	0	0	1	1	0	1	1	0	1	0.242857	Prefrail	1	26	1	19.7112	7.0256	14.09	2.965	1	0	1	25
61	1	0	11.9	1.5	63.9	1.94	3	5.83	5.3	2	0	1	101	70.3333	151.3	49.6	21.6673	0	0	0	0	0	0	0	0	0	1	0	1	1	0	0	0.243878	Prefrail	1	18.75	0	12.5599	5.48666	11.43	3.34	0	0	0	12
70	1	0	11.1	0.77	60	1.87	3.64	5.84	6.7	2	8	2	122.333	76.3333	144.4	45.2	21.6772	1	0	0	0	0	0	0	0	0	1	0	0	1	0	0	0.186508	Prefrail	0	27.25	0	10.6394	5.1025	11.41	3.625	0	0	0	12
68	1	0	12.7	1.52	50.3	1.37	3.57	5.52	6.3	2	8	1	148.333	81.3333	152.5	60.7	26.1005	0	0	0	0	0	0	0	0	0	1	0	0	1	0	0	0.128968	Prefrail	0	26.5	0	14.5716	6.26567	10.41	3.07	0	0	0	8
69	1	0	10.9	1.17	73.2	1.77	2.46	4.8	5.8	2	8	1	138.333	82	152	48	20.7756	1	1	1	0	1	0	0	0	0	0	0	0	1	0	0	0.31746	Frail	0	24.5	1	12.03	5.20689	13.06	2.875	0	0	0	23
68	1	0	11.2	0.52	65.7	2.07	2.15	4.82	5.6	1	8	1	141.333	89.3333	158.8	50.3	19.9465	0	0	0	0	0	0	0	0	0	0	0	1	1	0	1	0.233135	Prefrail	0	26.25	1	17.3955	6.8982	12.75	2.73	1	0	1	20
70	1	2	11.4	0.84	62.4	1.18	2.19	3.8	6.5	1	2	1	125.333	74	167.3	64.1	22.9016	1	1	0	0	0	0	0	0	0	1	0	0	1	0	1	0.271429	Frail	1	24	1	20.8944	7.46514	15.18	2.89	1	0	1	NA
64	1	0	10	0.61	62.7	1.94	1.39	3.88	5.7	2	0	1	133.667	73.6667	153.1	47.7	20.3502	0	0	0	0	0	0	0	0	0	1	0	0	0	0	1	0.133673	Prefrail	1	28	1	12.2748	5.23678	12.88	NA	0	0	0	NA
64	1	0	11.7	3.93	62.4	1.16	3.73	5.82	6.3	2	8	1	113.333	73.3333	148.5	51.9	23.535	0	0	0	0	0	0	0	0	1	0	0	0	0	0	1	0.0962302	Robust	0	20.625	1	12.5932	5.71062	8.36	2.415	0	0	0	6
67	1	0	13.2	1.31	70.1	1.33	2.7	4.78	5.5	2	2	1	135.333	76.3333	144	47.5	22.907	0	0	0	0	0	0	1	0	0	0	0	0	1	0	1	0.160204	Prefrail	1	28.25	0	11.1515	5.37785	10.12	2.415	0	0	0	8
68	1	0	14.4	0.69	71.7	1.48	3.2	5.35	6.1	1	2	1	139	90.6667	146.1	52.4	24.5488	1	0	0	0	1	0	0	0	1	1	0	0	1	1	0	0.236111	Prefrail	0	24.25	0	16.4419	7.70285	11.37	2.73	1	0	1	2
67	1	0	13.6	0.79	73.8	1.74	2.75	5.03	5.9	1	8	2	134.333	82.6667	163.2	53.2	19.9743	0	0	0	0	0	0	0	0	0	0	0	0	1	0	1	0.077551	Robust	1	39.25	0	18.463	6.93205	10.19	2.84	0	0	0	3
78	1	0	7.9	0.85	79.1	1.45	2.44	4.37	5.4	1	8	1	116	63.3333	158.3	51.9	20.7112	0	0	0	0	0	0	0	0	0	0	0	0	0	0	1	0.046627	Robust	0	25.5	1	17.2808	6.89608	13.72	3.705	1	0	1	3
79	1	0	11.2	0.89	63.7	1.72	3.6	5.81	6.7	2	0	2	128.333	62.3333	152.8	49	20.987	0	0	0	0	0	0	0	0	0	1	0	0	1	1	1	0.277551	Frail	1	23.75	1	11.9386	5.11336	14.75	2.715	0	0	0	NA
72	1	0	11.5	0.77	87.7	1.21	2.05	3.65	5.8	1	8	1	129	81	150	42.4	18.8444	0	0	0	0	0	0	0	0	0	1	0	0	1	0	1	0.236111	Prefrail	0	29.75	0	14.7812	6.56942	11.62	NA	0	0	0	22
74	1	0	9.36863	1.7041	73.7291	0.889062	2.1818	4.05627	5.31274	2	0	1	132	74	40.5	53.1	323.731	1	0	1	0	0	0	0	0	1	1	0	0	1	0	1	0.565306	Frail	1	25.5	0	0.8988	5.47965	NA	NA	0	0	0	23
65	1	0	12.3	0.95	72.6	1.68	2.34	4.49	6.4	2	8	2	130.667	94.3333	156.2	65.4	26.805	0	0	0	0	0	0	0	0	1	1	0	0	1	1	0	0.305102	Frail	1	15.75	1	15.9856	6.55189	15.31	3.455	1	0	1	19
63	1	0	12.6	0.55	65.2	1.34	1.37	3.08	5.7	1	8	1	128	83.6667	156	46.7	19.1897	1	0	0	0	1	0	0	0	0	1	0	0	1	1	0	0.296627	Frail	0	31.5	0	16.5861	6.81546	9.65	2.755	0	0	0	8
77	1	0	15.9132	3.58088	50.2796	1.14545	3.18811	5.8824	7.24738	1	8	1	95	58.6667	159.6	46.5	18.2552	0	0	0	0	0	0	0	0	0	0	0	0	0	0	0	0.077551	Robust	1	28.25	0	16.4147	6.44417	8.81	3.07	0	0	0	11
61	1	0	9.8	1.08	57.5	1.66	2.51	4.82	5.1	2	8	1	104.333	59.6667	160.1	61.7	24.0715	0	0	0	0	0	1	0	0	1	1	0	0	1	0	0	0.216327	Prefrail	1	18.75	0	15.8368	6.17852	8.97	3.41	0	0	0	14
66	1	2	14.1664	0.780045	89.6975	1.0694	2.15255	4.06039	6.1994	1	8	2	136	78.6667	166.4	54.2	19.5746	0	0	0	0	1	0	1	0	1	0	0	0	0	0	0	0.272449	Frail	1	40.25	1	19.0354	6.87473	20.88	4.63	0	0	0	16
65	1	0	11.6	0.53	71.9	1.49	1.89	3.85	6.3	1	8	1	124	78.3333	165	53.5	19.6511	0	0	0	0	0	0	0	0	0	0	1	0	0	0	1	0.0989796	Robust	1	38.25	0	18.7875	6.90083	8.94	3.795	0	0	0	10
83	1	0	12.5	1	91.6	1.38	2.74	4.65	6.1	1	8	2	132	74	162.6	67.7	25.6063	1	0	0	0	1	0	0	0	0	0	0	0	0	1	1	0.138655	Prefrail	2	28	1	20.6053	7.7936	18.9	4.565	0	0	0	NA
76	1	0	14.9076	4.06037	81.0741	1.05702	2.56618	5.08367	5.76105	1	8	2	119.667	73.6667	169	64.2	22.4782	1	0	0	0	1	0	0	0	0	0	0	0	0	1	0	0.305102	Frail	1	38	0	20.8736	7.30843	10.22	3.375	0	0	0	18
63	1	0	16.0655	0.869527	72.48	1.23025	3.68842	5.30195	6.46916	1	8	1	137.333	76	171.5	80.9	27.5055	0	0	1	0	0	0	0	0	1	0	0	0	1	0	1	0.216327	Prefrail	1	33.5	0	24.8452	8.44723	10.72	NA	0	0	0	12
64	1	2	15.7	0.56	70.1	1.7	1.44	3.52	5.7	1	8	1	141	85.3333	155.6	46.3	19.1233	0	0	0	0	0	0	0	0	0	1	0	0	1	0	1	0.0938776	Robust	1	33.75	0	16.4291	6.7857	9.66	3.175	0	0	0	3
79	1	0	12.9	1.04	89	1.68	2.87	5.08	5.5	1	8	1	150.333	87.3333	158	50.5	20.2291	0	0	0	0	1	0	0	0	0	0	0	0	1	0	1	0.103061	Prefrail	1	27.5	1	16.9415	6.78637	9.84	3.13	1	1	1	4
60	1	0	15.8638	0.988022	58.1778	1.50752	3.20999	5.27467	5.79844	2	8	2	172	106.333	157	80	32.4557	1	0	0	0	0	0	0	1	0	1	1	0	1	0	0	0.380952	Frail	0	11.25	1	19.074	7.73824	17.13	3.125	1	0	1	27
62	1	0	13.7	1.06	97.5	1.44	3.1	5.03	6.5	1	8	1	120.667	88.6667	158.9	61	24.1592	1	0	0	0	0	0	0	0	0	0	0	0	1	0	1	0.135714	Prefrail	1	35	0	19.6933	7.79957	10.44	3.455	0	0	0	3
87	1	0	12.698	1.43231	56.9195	1.16172	2.88129	4.78873	5.49677	1	2	1	116	67.6667	140.9	39.1	19.6949	0	0	0	0	0	0	0	0	0	0	0	0	0	0	1	0.0519481	Robust	3	19.75	1	12.6156	6.35457	23.75	3.485	1	1	1	NA
60	1	0	10.7	0.75	56.5	1.59	2.64	4.61	5.5	2	8	1	108.667	59.3333	152.1	53.6	23.169	0	0	0	0	0	0	0	0	0	0	0	0	1	0	0	0.123016	Prefrail	0	29.75	0	13.4545	5.8158	7.69	3.46	0	0	0	2
63	1	0	14.6899	1.89017	67.9433	0.902213	3.20332	4.97321	6.93729	1	2	0	95.6667	61	151.1	41.9	18.3521	0	0	0	0	1	0	0	0	0	1	0	0	1	1	0	0.305102	Frail	1	34.5	0	15.1354	6.62926	8.75	4.695	0	0	0	NA
73	1	0	14.5	0.53	56.5	1.7	2.66	4.95	5.9	1	8	1	144.333	69	146.4	48.1	22.4421	0	0	0	0	0	0	0	0	0	0	0	0	1	0	1	0.0459184	Robust	1	13.125	0	15.4591	7.21277	6.91	3.035	1	0	1	3
61	1	0	12.4	0.89	60.6	1.77	2.11	4.32	6.1	2	8	1	132.333	71.3333	151	55.6	24.3849	0	0	0	0	0	0	0	0	0	1	0	0	1	0	1	0.0777311	Robust	2	20.125	1	13.6858	6.00228	9.53	2.825	0	0	0	6
65	1	0	16.3	1.59	89.4	2.14	3.37	6.25	6.4	1	8	2	144	84.6667	160.5	50.5	19.6038	0	0	0	0	0	0	0	0	0	0	0	0	0	0	0	0.0456349	Robust	0	22.625	0	17.727	6.88153	8.75	3.655	1	0	1	3
64	1	0	15.1	0.79	66.6	1.84	2.29	4.45	4.9	1	8	1	168.667	94.6667	157.1	60	24.3108	1	0	0	0	0	0	0	0	1	1	0	0	1	0	1	0.159664	Prefrail	2	34.5	0	19.2337	7.7931	6.72	3.06	0	0	0	11
61	1	0	10.3	0.74	70.3	1.43	1.8	3.56	5.2	2	8	1	107.667	66.3333	153	42.9	18.3263	0	0	0	0	1	0	0	0	1	1	0	0	1	0	1	0.260913	Frail	0	17.375	0	11.4487	4.89073	7.53	4.285	1	0	1	29
62	1	0	12.3	1.38	56.9	1.63	4.31	6.59	5.6	2	8	1	149	64	142.5	42.1	20.7325	1	1	0	0	0	0	0	0	0	1	0	0	1	0	0	0.159664	Prefrail	2	18	0	10.1338	4.99048	9.34	3.81	0	0	0	8
60	1	0	15.9	1.6	76.5	1.47	2.93	5.12	5.8	1	8	1	140	77.3333	169.5	64.8	22.5546	0	0	0	0	0	0	0	0	0	0	0	0	1	0	1	0.130952	Prefrail	0	43.25	0	21.6349	7.53036	4.9	2.955	0	0	0	15
60	1	0	11.2	4.77	67.4	1.47	4.02	7.96	10.2	2	0	1	119.333	67.6667	159.9	71.8	28.082	1	0	1	0	0	0	0	0	1	1	0	0	1	0	0	0.271429	Frail	1	23.625	1	17.8017	6.96249	7.5	2.565	0	0	0	11
71	1	0	11.4	1.46	67.7	1.63	2.87	5.31	6	2	8	1	128.667	76.6667	149.4	45.1	20.2058	0	0	0	0	0	0	0	0	0	1	0	1	1	0	0	0.157143	Prefrail	1	18.5	0	11.1181	4.98115	7.71	3.265	0	0	0	18
75	1	0	13.2	1.97	85.6	1	2.12	4.11	5.8	1	8	1	111	64.3333	158.8	57.3	22.7224	0	0	0	0	0	0	0	0	0	0	0	0	0	0	0	0.0418367	Robust	1	29	1	18.4875	7.33124	12.13	3.69	0	0	0	6
68	1	0	15.1908	0.709363	74.1044	1.5774	2.06346	4.18838	5.85312	2	8	1	126	71	146.5	50.1	23.3433	0	0	0	0	0	0	0	0	0	0	0	0	0	0	0	0.0744048	Robust	0	19.35	1	11.8838	5.53707	10.62	5.735	0	0	0	6
73	1	2	13.7	2.31	82.1	1.05	2.1	4.09	5.9	1	8	1	108.333	69.3333	163	92	34.6268	1	0	0	0	0	0	0	0	0	0	0	0	0	0	0	0.160204	Prefrail	1	33.75	1	25.708	9.67594	11	3.66	0	0	0	17
75	1	0	13	2	73.9	1.29	2.36	4.62	6.3	2	8	1	123.667	68	143.5	54.3	26.3691	0	0	0	0	0	0	0	0	0	0	0	0	1	0	0	0.0704082	Robust	1	19.5	0	12.1144	5.88299	10.06	3.265	0	0	0	3
62	1	0	12.6	1	80.4	1.96	2.87	5.09	6.5	2	8	1	154	88.3333	155.2	61.5	25.5324	1	0	1	0	0	0	0	0	0	1	0	0	1	0	0	0.235119	Prefrail	0	17.375	0	15.2369	6.32577	9.28	4.215	1	0	1	11
62	1	0	10.9	1.71	64.1	1.22	2.13	4.3	5.7	2	8	1	115.333	49.3333	146.4	42.7	19.9226	1	0	0	0	0	0	0	0	0	0	0	0	0	0	0	0.072449	Robust	1	15.6	0	10.6669	4.97687	10.09	5.86	1	0	1	3
62	1	0	10.6	0.52	65.8	1.43	1.64	3.4	6.1	1	8	1	117	68.3333	151.7	49.2	21.3793	0	0	0	0	0	0	0	0	0	0	0	0	0	0	1	0.072449	Robust	1	26.05	0	16.6455	7.23312	10.5	4.385	1	0	1	2
66	1	0	12.7	0.86	68.4	1.55	2.31	4.18	5.1	2	8	2	190	88.6667	159.1	57.1	22.5577	1	0	0	0	0	0	0	0	0	0	0	0	0	0	0	0.105102	Prefrail	1	16	0	14.657	5.79035	8.44	4.15	1	0	1	7
66	1	0	12.4	4.47	47.8	1.26	2.16	5.2	5.9	2	8	2	140	71.6667	143	43.7	21.3702	1	0	0	0	0	0	0	0	0	0	0	0	1	0	0	0.157143	Prefrail	1	9	0	10.3481	5.06044	6.28	2.955	1	0	1	14
62	1	1	15.2	2.69	77.3	1.17	1.32	3.35	5.2	1	8	1	130	85.6667	159.5	66.7	26.2183	0	0	0	0	0	0	0	0	0	0	0	0	1	0	1	0.0714286	Robust	0	36.75	0	20.8576	8.19866	6.09	3.61	0	0	0	4
60	1	0	12.9	1.24	83.3	1.78	2.46	4.64	6.4	2	8	1	117.667	74	151.5	69.1	30.106	1	0	0	0	0	0	0	0	0	0	0	0	1	0	0	0.0979592	Robust	1	24.25	1	16.3818	7.13734	8.68	3.09	0	0	0	10
67	1	0	13.9	1.05	116.3	1.48	2.48	4.27	6.1	1	8	1	135.333	87.3333	164	78.2	29.075	1	0	0	0	0	0	0	0	0	0	0	0	1	0	0	0.106092	Prefrail	2	28	0	23.3736	8.69036	10.15	4.86	0	0	0	12
67	1	0	11.4	1.65	72	1.96	2.78	5.12	6.7	2	8	1	114	61.6667	142.5	53.8	26.4943	0	0	0	0	0	0	0	0	0	0	0	0	1	0	0	0.125	Prefrail	0	20.5	1	12.2069	6.0114	12.06	4.19	0	0	0	3
61	1	2	15.5	1.71	88.8	1.34	2.78	4.64	6.4	1	8	1	126.333	70.6667	158	64.8	25.9574	0	0	0	0	0	0	0	0	0	0	0	0	0	0	1	0.0157563	Robust	2	33.5	0	20.3674	8.15871	9.68	4.735	0	0	0	7
72	1	0	14.3	4.21	105.1	1.13	2.52	5.57	6.7	2	8	1	144	80.3333	141.1	67	33.6528	1	0	0	0	1	0	0	0	0	1	0	0	1	1	0	0.183532	Prefrail	0	14.75	1	14.4197	7.24273	7.94	4.75	1	0	1	4
77	1	0	15	1.25	170	1.23	2.66	4.4	6.1	1	8	1	130.667	60.6667	163.5	66.3	24.8015	0	0	0	0	0	0	0	0	1	1	0	0	1	1	0	0.162245	Prefrail	1	23.75	0	20.6534	7.72602	8.28	3.775	1	0	1	5
76	1	0	12.6	2.8	47.2	1	2.15	4.81	7.3	2	8	1	129.333	77.3333	154.2	63	26.4955	0	0	1	0	0	0	0	0	0	1	0	0	1	0	0	0.127976	Prefrail	0	21.25	1	14.9014	6.26698	16.53	5.215	0	0	0	1
60	0	0	17.3	1.49	88.6	1.42	4.21	6.39	5.9	1	8	1	108	71.6667	161	72.2	27.8539	0	0	0	0	0	0	0	0	0	0	0	0	1	0	0	0.0704365	Robust	0	29.75	0	22.1536	8.54658	6.5	2.765	0	0	0	0
74	1	0	13.1	1.28	67.4	1.75	4.23	6.83	6	2	8	2	183	85.3333	141.6	52.6	26.2337	1	0	0	0	0	0	0	0	0	0	0	0	1	0	0	0.160714	Prefrail	0	18.5	0	11.62	5.79535	8.75	3.625	0	0	0	14
63	0	1	16.2	0.95	83	1.8	2.24	4.58	5.3	1	8	1	113	66.6667	156.5	47.7	19.4755	1	0	0	0	1	0	0	0	0	1	0	0	1	0	0	0.216327	Prefrail	1	34	0	16.8326	6.87262	5.75	5.325	0	0	0	27
63	1	0	15.6523	5.55073	55.2675	1.34355	3.74388	8.02198	7.42721	2	8	1	130.333	76.3333	154	53.1	22.3899	0	0	0	0	0	0	0	0	0	1	0	0	1	0	0	0.127976	Prefrail	0	17.75	0	13.4503	5.6714	7.75	4.14	1	0	1	6
66	0	0	13.9	1.46	54.3	1.3	2.58	4.6	5.9	2	8	1	157.333	73	148	53.5	24.4248	1	0	1	0	0	1	1	0	0	1	0	0	1	0	0	0.212245	Prefrail	1	16.25	0	12.7745	5.83204	9.56	4.31	1	0	1	6
69	1	0	12.7	0.65	61.3	2	2.52	4.94	5.6	2	8	1	120	68.6667	155.8	43	17.7147	0	0	0	0	1	0	0	0	0	1	0	0	1	1	0	0.305102	Frail	1	9.75	0	11.4716	4.72595	9.28	3.41	1	1	1	27
70	1	0	14	0.87	70	1.25	2.33	4.05	6.3	2	8	1	130.667	80	135	47.1	25.8436	0	0	0	0	0	0	0	0	0	0	0	0	1	0	0	0.0734694	Robust	1	11.25	0	10.0003	5.48713	7.09	4.685	1	0	1	5
78	1	0	16.3	1.5	72.6	1.11	3.2	5.03	13	1	8	1	153	79.6667	153.3	65	27.6585	1	0	1	0	0	0	0	1	0	0	0	0	1	1	0	0.213294	Prefrail	0	17.75	1	19.2741	8.20143	18.37	5.76	1	0	1	0
66	0	0	13.4292	0.822346	65.9233	1.08615	2.15739	3.71372	5.93323	1	8	1	122.333	76.6667	161	73	28.1625	0	0	0	0	0	0	0	0	0	1	0	0	0	0	0	0.0493697	Robust	2	34.675	0	22.086	8.5205	8.97	3.405	0	0	0	8
73	1	2	13.2	1.69	90	0.91	1.82	3.76	6.6	1	8	1	159	71.6667	157.3	55.6	22.4707	1	0	0	0	1	0	0	0	0	0	0	0	1	0	0	0.341387	Frail	2	11	1	18.0729	7.30416	29.38	5.89	1	0	1	NA
63	0	0	13.3	1.02	108.3	1.46	2.45	4.35	6.1	1	8	1	120	68.6667	154.6	54.7	22.8859	0	0	0	0	0	0	0	0	0	1	0	0	1	0	1	0.103992	Prefrail	2	21.5	0	17.9803	7.52277	7.53	3.19	1	0	1	24
75	1	0	16.4095	1.24086	70.8445	1.53246	2.99716	5.85948	6.89819	1	8	1	150.667	76.6667	168.1	54.2	19.1807	1	0	0	0	0	0	0	0	1	0	0	0	1	0	1	0.160204	Prefrail	1	28.75	0	18.8843	6.68291	8.31	3.215	0	0	0	23
71	1	0	14.2	1.06	68.6	1.66	3.38	5.64	5.8	2	8	1	90.6667	53.3333	149	50.1	22.5666	0	0	0	0	1	0	0	0	0	0	0	0	1	1	0	0.157738	Prefrail	0	8.75	1	12.0403	5.42331	13.25	4.19	1	0	1	20
62	1	0	12.7829	1.44468	50.6722	1.17765	3.38417	5.08953	5.98636	2	8	1	97	61	158.3	63	25.1408	0	0	0	0	0	0	0	0	0	1	0	0	1	0	0	0.125	Prefrail	0	23.75	1	15.8581	6.32833	12.13	3.31	0	0	0	13
74	1	0	14.2	0.55	77.2	2.11	2	4.54	5.2	1	8	1	113.667	59.3333	159.1	39.7	15.6838	0	0	0	0	1	0	0	0	0	0	0	0	0	1	1	0.0952381	Robust	0	26.75	0	15.1598	5.98898	8.19	3.88	1	1	1	1
62	1	0	15.8	1.14	71.1	1.56	3.07	5.17	5.9	1	8	2	121.667	74.3333	153.7	53.8	22.7737	0	0	0	0	0	0	0	0	0	0	0	0	1	0	1	0.109244	Prefrail	2	33.5	0	17.7473	7.5125	6.47	4.605	0	0	0	18
63	1	0	11.5914	1.00628	56.6735	1.96341	3.77856	6.45301	4.64409	2	8	1	90	53	147.4	40.9	18.8247	0	0	0	0	0	0	0	0	0	1	0	0	1	0	0	0.179563	Prefrail	0	18	1	10.3895	4.78189	12.88	5.25	0	1	0	11
73	1	0	13.4	1.12	93.3	1.06	2.23	3.82	6.4	1	8	0	131.333	73	168.3	65.5	23.1245	1	0	0	0	0	0	0	0	1	0	0	1	1	0	0	0.27551	Frail	1	31	1	21.1606	7.47067	10.59	4.565	0	0	0	NA
65	1	0	14.9	1.23	58.3	1.36	2.93	4.95	6.7	2	8	1	102.667	65.6667	145.9	50.5	23.7236	1	0	0	0	0	0	0	0	0	0	0	0	0	0	0	0.106122	Prefrail	1	18.5	0	12.0078	5.64096	7.1	5.05	0	0	0	NA
68	1	0	13.2	1.17	71.2	1.41	2.75	4.87	6	2	8	2	139.667	80	146.4	46.4	21.6489	0	0	0	0	0	0	0	0	0	1	0	0	1	0	0	0.125992	Prefrail	0	13.125	0	11.159	5.20647	11.72	7.72	1	0	1	5
67	1	0	12.3	1.14	55.7	1.49	2.43	4.53	5.7	2	8	1	121.333	62.6667	155	55.5	23.1009	1	0	0	0	0	0	0	0	0	1	0	0	1	0	0	0.238776	Prefrail	1	17	0	13.8725	5.77419	10.25	4.59	1	0	1	10
69	1	0	11.6	0.93	54	1.3	1.75	3.51	6	2	8	1	106.667	63.3333	151.5	37.5	16.3383	0	0	0	0	0	0	0	0	0	0	0	0	1	0	0	0.134694	Prefrail	1	13.75	0	9.95	4.33509	11.31	3.375	1	1	1	15
69	1	0	13.5	1.19	95	1.73	2.26	4.58	5.7	1	8	1	187	95.3333	160.2	51.3	19.9891	1	0	0	0	0	0	0	0	0	0	0	0	1	0	1	0.195378	Prefrail	2	29.75	0	17.7013	6.89732	9.81	3.545	0	0	0	NA
65	1	0	13.1	1.07	56	1.54	3.02	4.97	6.3	2	8	1	126	78.3333	143	48	23.473	0	0	0	0	1	1	0	0	1	1	0	0	1	1	0	0.297959	Frail	1	20.75	0	11.215	5.48438	7.1	3.73	0	0	0	4
70	1	0	14.4	1.24	88.2	1.23	2.28	4.04	5.8	1	8	1	120	64.3333	154.4	47.6	19.967	0	0	0	0	0	1	0	0	1	1	0	0	0	0	1	0.119048	Prefrail	0	31	0	16.3296	6.84985	6.97	3.125	0	0	0	0
87	1	2	13.4	0.84	61.8	1.69	2.55	4.64	5.9	2	8	2	143	76	149.1	63.7	28.6539	0	0	0	0	0	0	0	0	0	0	0	0	0	0	0	0.105102	Prefrail	1	10.75	1	14.0838	6.33526	9.28	5.02	1	0	1	0
65	1	0	11.5	1.15	73.1	1.55	2.69	4.7	5.6	2	8	1	116	68.3333	142.9	45.1	22.0857	1	0	0	0	0	0	0	0	0	0	0	0	1	0	0	0.0755102	Robust	1	19	1	10.6446	5.21273	11.38	3.05	0	0	0	8
79	1	0	13.6	0.91	58	1.5	2.64	4.64	6.5	2	8	2	136.667	79.3333	141.2	50.6	25.3794	1	0	0	0	1	0	0	0	0	0	0	0	1	1	0	0.159184	Prefrail	1	7.5	0	11.0062	5.52037	8.6	4.3	1	0	1	9
82	1	0	12.9668	0.915819	62.7676	1.41606	1.49564	3.40843	6.05377	2	0	2	137.667	88	152.2	74.7	32.2471	1	0	0	0	1	0	0	0	0	0	0	0	0	1	0	0.168067	Prefrail	2	18.5	0	16.7235	7.21935	NA	4.94	0	0	0	NA
73	1	0	11.2	1.05	77.9	1.49	2.76	4.83	5.6	2	8	2	103.667	58.6667	147.6	40.3	18.4983	0	0	0	0	1	0	0	0	0	1	0	0	1	0	0	0.186735	Prefrail	1	13.5	0	9.9251	4.55577	11.34	3.61	1	1	1	6
66	1	0	12	2.58	78.2	1.44	2.36	5.01	6.3	2	8	1	137.333	77.3333	152	51.8	22.4204	0	0	0	0	0	0	1	0	0	1	0	0	1	0	1	0.125	Prefrail	0	19.5	0	12.8744	5.57237	7.21	2.81	0	0	0	10
66	1	0	14.2	2.69	117.2	0.9	2.23	4.68	5.7	1	8	1	147.333	91.6667	163.6	77.7	29.0305	1	0	0	0	0	0	0	1	1	1	0	0	1	0	0	0.158613	Prefrail	2	38.25	0	23.2713	8.69469	8.07	3.19	0	0	0	2
70	1	0	16.6938	1.05074	77.1092	1.3171	2.59228	4.65893	6.04168	1	2	1	125	80.6667	161.1	64.8	24.968	0	0	0	0	0	0	0	0	0	0	0	0	0	0	1	0.185714	Prefrail	1	27.5	0	20.3661	7.84724	8.32	3.425	1	0	1	18
71	1	0	13.7	2.06	79.6	0.87	2.06	4.13	5.7	2	8	2	130	88.3333	146.9	53.4	24.7456	0	1	0	0	0	0	0	0	0	0	0	0	1	0	1	0.155102	Prefrail	1	25	0	12.4525	5.77049	7.9	3.295	0	0	0	26
63	1	0	13.2616	1.05032	82.9473	1.57893	2.92247	5.26668	5.93787	1	0	1	133.333	90.6667	158.9	52.8	20.9115	1	0	1	0	0	0	0	0	0	1	0	0	1	0	0	0.195378	Prefrail	2	30.375	0	18.0737	7.15812	7.94	3.255	0	0	0	12
63	1	0	11.6921	0.929778	88.837	1.68026	2.1517	4.29459	5.66644	2	0	1	125	84.3333	151.3	51	22.2788	0	0	0	0	0	0	0	0	0	0	0	0	0	0	0	0.0989796	Robust	1	14	1	12.7561	5.57237	7.94	2.965	1	0	1	27
69	1	0	11.3441	2.97955	52.9486	1.3942	2.83791	6.10061	6.65639	2	0	1	119.333	62.6667	151.6	52.3	22.7564	0	0	0	0	1	0	0	0	0	1	0	0	1	0	0	0.27449	Frail	1	25.75	0	12.8171	5.57688	7.44	2.68	0	0	0	0
81	1	0	11.0612	1.71206	38.8442	1.38283	1.65175	3.68692	5.01902	2	0	2	161.333	83	148	49.1	22.416	0	0	0	0	0	0	0	0	0	1	0	0	1	0	1	0.181548	Prefrail	0	19.75	1	11.3703	5.19097	9.53	3.075	0	0	0	17
66	1	0	14.5	1.51	75.8	1.47	3.99	6.02	5.8	1	2	1	141.667	76.6667	170.3	63.2	21.7915	0	0	0	0	0	0	0	0	0	0	0	0	1	0	0	0.183673	Prefrail	1	21	1	21.1897	7.30627	13.78	2.8	1	0	1	12
63	1	0	12.3809	1.13127	63.7705	1.38589	2.48694	4.85875	6.96552	2	2	1	100	59	149.4	52.5	23.5211	0	0	0	0	0	0	0	0	1	1	0	1	1	0	0	0.183532	Prefrail	0	25.875	1	12.8423	5.75363	10.81	3.19	0	0	0	10
74	1	0	17.0808	0.918496	75.8066	1.00458	2.53374	3.90733	5.47178	1	8	2	129.333	72.3333	161.7	53.8	20.5761	0	0	0	0	0	0	0	0	0	0	0	0	0	0	0	0.047619	Robust	0	29	1	18.1593	6.94511	13.22	3.325	0	0	0	3
78	0	2	16.0006	0.354577	109.541	1.24307	1.93897	3.27588	4.78298	1	8	1	129.667	73.6667	159.7	51.3	20.1144	0	0	0	0	0	0	0	0	0	0	0	0	0	0	0	0.168067	Prefrail	2	19.25	1	17.3148	6.78903	13.37	4.795	1	1	1	NA
60	1	0	15.663	1.47671	76.6793	0.860096	2.56235	4.13038	7.90667	1	8	1	105.667	68	157	53.4	21.6642	0	0	0	0	0	0	0	0	0	0	0	0	0	0	0	0.0438776	Robust	1	28	0	18.0972	7.34196	7.36	2.66	0	0	0	NA
68	0	0	12.6257	1.29792	81.0966	1.58229	2.43459	5.2345	5.00523	1	8	2	121	70.3333	167.7	60.4	21.4769	0	0	0	0	0	0	0	0	1	1	0	0	1	0	0	0.135504	Prefrail	2	42.625	0	20.2971	7.21719	9.03	3.78	0	0	0	10
83	1	0	13.1	0.96	60.4	1.53	3.29	5.33	6	2	8	2	150	81	145	54.7	26.0166	0	0	0	0	0	0	0	0	0	0	0	0	1	0	0	0.129592	Prefrail	1	16	1	12.0561	5.73417	17.91	4.485	1	0	1	5
80	0	0	14.9572	1.21965	72.9176	1.42309	3.40932	5.1005	6.98326	1	8	2	130.667	69.6667	153.8	54.7	23.1246	0	0	0	0	0	0	0	0	0	0	0	0	1	0	1	0.104082	Prefrail	1	22.125	1	17.2657	7.29914	14.81	3.61	1	0	1	9
69	0	0	14.6	1.78	62.5	1.48	3.15	5.33	5.9	2	8	1	132	74	136.6	52.6	28.1893	0	0	0	0	0	0	0	0	0	1	0	0	1	0	0	0.386735	Frail	1	21.75	0	11.27	6.0398	NA	11.385	0	0	0	22
73	0	0	14.3	0.96	65.5	1.64	2.68	5.04	5.5	1	8	1	124.333	72.6667	154.9	50.2	20.9219	0	0	0	0	0	0	0	0	0	0	0	0	0	0	0	0.0469388	Robust	1	26.5	0	16.7739	6.99087	7.32	3.25	1	0	1	6
71	1	0	13.9	1.43	71.8	1.74	2.67	5.3	5.8	2	8	1	122.667	81	158.1	51.8	20.7236	0	0	0	0	0	0	0	0	0	0	0	0	1	0	0	0.0756303	Robust	2	24.875	0	13.3421	5.33778	8.43	3.27	0	0	0	10
73	1	0	12.9	0.88	110	1.5	1.09	3.41	5.7	1	8	1	111.667	70	164.6	56.5	20.854	0	0	0	0	0	0	0	0	1	1	0	0	1	0	0	0.187755	Prefrail	1	29.5	0	19.0277	7.02306	11.41	2.785	0	0	0	10
71	1	0	15.2849	0.965133	35.5037	1.16528	2.62229	4.01086	6.88988	2	2	1	136.667	69	150	51.7	22.9778	1	0	1	0	1	0	0	0	0	1	0	1	1	0	0	0.35119	Frail	0	20.375	0	12.4561	5.53604	8.32	4.97	0	0	0	24
76	1	0	13.215	1.89663	62.3028	1.06211	2.42077	4.59552	5.26569	1	2	1	124	67	162.4	54.8	20.7782	0	0	0	0	0	0	0	0	1	0	0	0	1	0	1	0.12551	Prefrail	1	30	0	18.3532	6.95889	7.22	3.315	0	0	0	13
62	1	0	12.8948	1.46991	74.3427	1.26568	2.32109	4.73605	7.33858	2	0	1	116.667	69.3333	155.7	52.7	21.7387	0	0	0	0	0	0	0	0	0	0	0	0	0	0	1	0.100198	Prefrail	0	20.75	1	13.592	5.60668	9.52	3.355	0	0	0	18
78	0	0	11.6599	1.26204	71.8072	1.60549	3.07299	5.4245	5.95991	1	3	1	130.333	76.3333	175.1	48.8	15.9165	0	0	0	0	0	0	0	0	0	0	0	0	0	0	0	0.0178571	Robust	2	29.625	1	18.4801	6.02743	8.2	2.875	0	1	0	2
60	0	0	13.1	1.9	71.4	1.43	3.52	5.83	5.2	2	8	1	141	94.6667	155	67.6	28.1374	0	0	0	0	1	0	0	0	1	1	1	0	1	0	0	0.241071	Prefrail	0	24	0	16.4668	6.85403	5.74	2.985	0	0	0	18
61	0	0	15.9	2.1	92.6	1.36	3.2	5.51	6.6	1	8	1	105	73.6667	166.5	70.7	25.503	1	0	0	0	0	0	0	0	0	0	0	0	1	0	0	0.102183	Prefrail	0	39.5	0	22.4156	8.08578	5.4	3.48	0	0	0	5
61	1	2	17.0479	0.929765	39.5243	1.44055	2.9837	5.37414	5.38557	1	2	1	135	79.6667	169.4	72.6	25.2994	0	0	0	0	1	0	0	0	0	0	0	0	1	0	0	0.145833	Prefrail	0	31.75	0	23.0926	8.04722	9.95	2.965	0	0	0	4
62	1	0	12.1	3.86	44.2	1.47	2.82	5.76	6.7	2	8	1	158	99.6667	152.6	60.8	26.1093	1	0	0	0	0	0	0	0	0	1	0	1	1	0	0	0.186508	Prefrail	0	19.625	1	14.8236	6.36568	11.69	2.545	0	0	0	4
63	1	0	14.5	1.32	62.2	1.39	2.63	4.62	6	1	8	1	138	82.6667	163	59.6	22.4322	1	0	0	0	1	0	1	0	0	0	0	0	1	0	0	0.189796	Prefrail	1	42.625	0	19.8248	7.46163	8.09	3.17	0	0	0	10
61	1	0	13.3	1.04	65.7	1.79	3.32	5.58	6.4	2	8	1	127.667	83	151	85	37.2791	0	0	1	0	0	0	1	0	0	1	0	0	1	0	0	0.303061	Frail	1	28.5	0	19.36	8.49086	11.35	3.665	0	0	0	3
69	1	0	14.7	0.73	70.9	2.3	2.11	4.7	7.1	2	8	1	152.333	93.6667	149.7	72.9	32.53	0	0	0	0	0	0	1	0	0	1	0	0	1	0	1	0.134694	Prefrail	1	32.5	1	16.5896	7.40274	7.75	2.755	0	0	0	NA
71	1	0	12.6	4.9	108.2	1.05	2.86	5.85	7	1	8	1	182	108.333	151.1	72.1	31.5796	1	0	0	0	1	1	1	0	0	1	0	0	1	1	0	0.47449	Frail	1	26	1	20.668	9.05252	NA	6.515	1	0	1	NA
71	1	0	14.0826	3.36041	85.7504	1.51459	2.49811	6.13059	8.686	1	8	1	144.667	82	155.2	50.6	21.0071	1	0	1	0	1	1	0	0	0	0	0	0	1	0	1	0.246939	Prefrail	1	28.625	0	16.9572	7.03997	9.59	3.43	0	0	0	NA
68	1	0	13.7	2.17	52.2	1.48	1.64	3.95	5.8	2	8	1	110.333	67	142	40.8	20.2341	0	0	0	0	1	0	0	0	0	1	0	0	1	0	0	0.109307	Prefrail	3	20.125	0	9.6074	4.76463	10.84	2.985	0	0	0	NA
66	1	0	15	1.08	59.4	2.34	1.9	4.76	5.4	1	8	2	112.333	71	160.1	46.9	18.2974	0	0	0	0	1	0	0	0	0	1	0	0	1	0	1	0.180556	Prefrail	0	34.375	1	16.9524	6.61376	12.03	3.56	0	1	0	9
66	1	0	13.1	1.62	40.6	1.24	2.14	4.02	5.3	2	8	1	159.667	76.3333	152.5	60.8	26.1435	1	1	0	0	0	0	0	0	0	0	0	0	1	0	0	0.297959	Frail	1	24.25	1	14.6649	6.30579	10.5	3.42	0	0	0	11
71	1	0	11.9	1.21	50.2	1.15	2.36	4	6.3	1	8	1	132	68.6667	147.9	50.7	23.1778	1	1	0	0	1	0	0	1	0	0	0	1	1	0	0	0.358163	Frail	1	25.5	0	16.1954	7.40381	NA	3.705	1	0	1	21
62	1	0	13.3	1.5	94.4	1.48	2.6	4.57	5.6	1	8	1	135	63	158	70.1	28.0804	1	0	0	0	0	0	0	0	0	0	0	0	0	0	1	0.1	Robust	1	46.875	0	21.3533	8.55364	6.69	2.47	0	0	0	3
62	1	0	11.4	1.2	75	1.03	2.34	3.97	5.3	2	8	1	135.333	77.6667	155	60.1	25.0156	0	0	0	0	0	0	0	0	0	1	0	0	1	0	1	0.152778	Prefrail	0	33.75	0	14.9453	6.22073	11.62	2.925	0	0	0	10
85	1	0	11.9	1.62	65.1	1.52	3.53	5.57	6.5	2	8	1	142.333	102.667	136.9	42.2	22.5167	0	0	0	0	0	0	0	0	0	0	0	0	1	0	0	0.285714	Frail	2	13.625	1	8.7029	4.64362	15.38	3.38	1	1	1	NA
87	1	0	13.1	0.66	73.5	0.93	2.03	3.3	6.1	1	8	1	132.333	63	162.5	62.9	23.8201	0	0	1	0	0	0	0	0	0	0	0	0	0	0	0	0.306122	Frail	1	16.875	0	19.5202	7.39227	NA	11.535	1	0	1	10
64	1	0	12.6	2.66	63.7	1.3	2.37	4.52	5.6	2	8	1	154.333	85.3333	151.5	69.7	30.3674	1	0	1	0	0	0	0	0	0	1	0	0	1	0	0	0.154762	Prefrail	0	22.875	1	16.3496	7.12331	12.22	4.265	0	0	0	4
69	1	0	10.9	0.94	65.3	1.32	2.79	4.47	6.1	2	8	2	114	64.3333	154.2	49.6	20.8599	0	0	0	0	0	0	0	0	0	0	0	0	1	0	0	0.0765306	Robust	1	26.75	0	12.5742	5.28825	7.9	2.845	0	0	0	4
69	1	0	11.2	4.27	63.4	1.06	2.05	4.79	5.9	2	8	1	135.333	61.3333	148.6	57.8	26.1752	1	0	0	0	0	0	1	0	0	1	0	0	1	0	0	0.159184	Prefrail	1	20.375	0	13.5576	6.13967	8.17	3.19	0	0	0	6
72	1	0	13.6	1.77	64.6	1.15	2.2	4.32	5.6	1	8	1	164	98.3333	152.3	61.2	26.3847	1	0	0	0	0	0	0	0	0	0	0	0	0	0	1	0.0992063	Robust	0	24.25	0	18.6557	8.04288	9.06	4.105	1	0	1	9
68	1	0	14	1.42	78.3	1.52	3.83	5.93	5.9	1	8	1	150	85.3333	157.6	63.2	25.4451	1	0	0	0	0	0	0	0	1	0	0	0	1	0	0	0.126531	Prefrail	1	41.125	0	19.7568	7.95434	7.87	3.18	0	0	0	6
65	1	0	11.1	1.81	66.5	1.61	2.99	5.19	9.4	2	8	1	152.667	66.3333	138.5	54.7	28.5159	0	0	0	0	0	0	0	0	0	0	0	0	0	0	0	0.331633	Frail	1	12.5	1	12.0266	6.26965	13.5	5.965	1	0	1	20
82	1	0	10.9	0.94	54.4	1.29	2.16	3.83	5.7	2	8	2	130.667	82.3333	141.2	58.2	29.1913	0	0	0	0	0	0	1	0	0	0	0	0	1	0	0	0.154762	Prefrail	0	25	1	12.362	6.20039	7.66	3.895	0	0	0	6
64	1	0	10.9	2.02	50.9	1.43	1.79	3.99	6.1	2	0	1	154.333	82	147	41.5	19.205	1	0	1	0	0	0	0	0	0	1	0	0	1	0	0	0.188025	Prefrail	2	28	1	10.4255	4.82461	7.37	2.435	0	1	0	NA
68	1	0	13.5	1.5	78.2	1.27	3.03	4.91	6.7	1	8	1	115	75	166.3	74.4	26.9022	1	0	0	0	0	0	0	1	0	0	0	0	1	0	0	0.211224	Prefrail	1	33.875	1	22.8493	8.26206	12.09	4.235	0	0	0	10
65	1	0	13.1	1.48	62.2	1.94	1.3	3.84	5.4	2	0	2	180	95.6667	158.1	67.7	27.0848	1	0	0	0	0	0	0	0	0	1	0	1	1	0	0	0.209184	Prefrail	1	35.375	0	16.6328	6.65429	11.87	3.665	0	0	0	NA
72	1	0	14.1	1.16	51.8	1.25	2.88	4.65	5.8	1	8	1	135.333	85	146.9	48.6	22.5213	1	0	0	0	1	0	0	0	0	1	0	1	1	0	1	0.405754	Frail	0	18.7	1	15.6461	7.25041	20.3	4.065	1	0	1	23
67	1	0	12.2	1.2	52.9	1.42	3.56	5.55	5.9	2	0	1	144.333	65.3333	143.3	48	23.3749	0	0	0	0	0	0	0	0	0	1	0	0	1	0	0	0.160714	Prefrail	2	26.625	0	11.1731	5.44103	11.65	3.22	0	0	0	NA
67	1	0	14.9864	0.960797	58.704	1.49602	3.71069	5.52641	6.8311	2	8	1	141	81.6667	156.8	56.5	22.9803	1	1	1	0	0	1	1	0	1	1	0	0	1	0	0	0.378968	Frail	0	19.725	1	14.2581	5.79922	15.9	9.2	0	0	0	11
77	1	0	14.5	0.72	69.2	1.92	3.37	5.71	6.6	1	8	1	132	63	153	67	28.6215	0	0	0	0	1	0	0	0	0	0	0	1	1	0	0	0.128571	Prefrail	1	25.625	0	19.665	8.40062	5.11	5.455	1	0	1	6
71	1	0	13.3	1.23	57.2	1.44	2.66	4.51	6	2	8	1	116	64.6667	151.5	53.1	23.135	0	0	0	0	0	0	0	0	0	1	0	0	1	0	0	0.103175	Prefrail	0	14.5	1	12.8868	5.61461	9.5	6.41	1	0	1	6
61	1	0	15.0733	1.49242	42.8383	1.09214	2.22553	4.17725	6.5972	2	8	1	155.333	65.6667	146.3	54.1	25.276	0	0	0	0	0	0	0	0	1	1	0	0	1	0	0	0.131633	Prefrail	1	18.75	0	12.8934	6.02391	6.9	3.625	0	0	0	7
60	1	0	13.0739	1.12337	72.301	1.13899	2.76057	4.23611	7.19973	1	8	1	147	78	163.2	49.4	18.5476	0	0	0	0	0	0	0	1	0	1	0	0	1	0	1	0.136735	Prefrail	1	36.925	0	17.9886	6.75394	10.06	3.36	0	0	0	3
77	1	0	12.3	0.84	67.6	1.28	2.59	4.26	6.1	1	8	2	123.667	63	159.4	57.5	22.6303	0	0	0	0	1	0	0	0	1	0	0	0	1	0	1	0.130612	Prefrail	1	36.75	0	18.5163	7.28748	11.84	6.31	0	0	0	3
67	1	0	12.3108	1.50857	94.4583	1.74336	2.48377	5.06092	5.10259	1	8	1	106.667	62.6667	158.8	99.6	39.4965	0	0	0	0	1	1	0	0	0	1	0	0	0	0	0	0.44898	Frail	1	13.165	1	26.9474	10.686	10.22	3.505	1	0	1	6
70	1	0	13.5	2.2	57.1	1.85	2.97	5.61	6.5	2	8	2	116.333	79	144.1	60.5	29.1358	0	0	0	1	1	0	0	0	0	0	0	0	1	0	1	0.189796	Prefrail	1	11	0	13.5602	6.53038	9.62	5.565	1	0	1	13
70	1	0	14.8363	0.99248	70.61	1.24785	3.53884	4.91898	5.4312	2	8	1	110	66.3333	144.6	37.7	18.0304	0	0	0	0	1	0	0	0	0	0	0	0	1	1	0	0.380952	Frail	0	10	1	9.2133	4.40635	15.69	5.55	1	1	1	13
78	1	0	12.6	0.86	111.5	1.46	2.7	4.69	5.9	1	8	1	91.3333	50	159.4	43	16.9236	0	0	0	0	0	0	0	0	0	0	0	0	0	0	1	0.047619	Robust	3	26.375	0	15.6808	6.17151	9.6	3.655	1	1	1	6
72	1	0	10.3422	0.612763	44.955	0.806884	1.17688	2.48225	4.85207	2	8	1	151	86.3333	145.5	71.3	33.6793	0	0	0	0	1	0	0	0	0	1	0	0	1	0	0	0.221639	Prefrail	2	26.5	0	15.7204	7.4257	NA	3.875	0	0	0	9
82	1	0	13.9	0.61	79	1.62	3.14	5.33	5.1	1	8	1	133.333	71.3333	150	53.1	23.6	1	0	1	0	0	0	0	0	0	0	0	0	0	0	0	0.103061	Prefrail	1	21.45	1	16.4763	7.3228	12.5	4.825	1	0	1	7
61	1	0	15.2	1.55	90.9	1.18	1.77	3.77	5.2	1	8	1	140	73.6667	160.6	78.9	30.5905	1	0	0	0	0	1	1	0	0	0	0	0	1	0	1	0.178571	Prefrail	0	42.425	1	23.3669	9.05962	13.2	4	0	0	0	6
66	1	0	14.8	0.61	64.2	1.65	1.4	3.42	5.6	1	8	1	122	72.3333	158.4	58	23.1163	1	0	1	0	0	0	1	0	0	1	0	0	1	0	1	0.195378	Prefrail	2	31	1	18.9128	7.53782	5.59	4.365	0	0	0	NA
64	1	0	12.5	5.65	39.1	1.14	1.73	5.15	6.3	2	8	1	143	80.6667	150.6	45.6	20.1055	0	0	0	0	1	0	0	0	0	0	0	0	1	0	1	0.135504	Prefrail	2	7.125	1	11.602	5.11544	11.62	5.28	1	0	1	NA
67	1	0	12.9	1.17	62.5	1.56	3.87	6.07	6.1	2	8	1	140.333	80	136.1	42.4	22.8902	0	0	0	0	0	0	0	0	0	0	0	0	0	0	1	0.0922619	Robust	0	12.625	0	9.3219	5.03255	7.32	3.925	1	0	1	16
68	1	0	13.8	1.29	81.6	1.38	3.39	5.44	5.9	2	8	1	112	57.6667	147.3	59.2	27.2845	0	0	0	0	0	0	0	0	1	1	0	0	1	0	0	0.153061	Prefrail	1	27.5	1	13.7257	6.326	6.41	3.28	0	0	0	15
74	1	0	13.2	0.85	60.6	1.39	2.96	4.81	6	1	8	1	122.667	81	154.1	42	17.6866	0	0	0	0	0	0	0	0	0	0	0	0	1	0	0	0.0673469	Robust	1	27.7	0	15.0687	6.34557	6.87	3.015	1	1	1	9
62	1	0	13.0999	2.32828	46.6949	1.64722	4.20079	7.19767	6.87943	2	8	1	110	64.6667	152.6	42.9	18.4225	0	0	0	0	0	0	0	0	0	0	0	0	1	0	1	0.044898	Robust	1	25.875	0	11.3689	4.88213	7.94	2.75	0	0	0	8
72	1	0	13.2	1.16	58.9	1.36	2.78	4.68	6.5	1	8	1	111.333	64.3333	162.2	58.8	22.3499	0	0	0	0	0	0	0	0	0	0	0	0	1	0	1	0.072449	Robust	1	27.375	0	19.2518	7.31762	8.25	3.81	1	0	1	10
71	1	0	11.8	0.73	65.5	1.79	2.3	4.59	6	2	8	1	141	70.3333	142.4	51.5	25.3973	0	0	0	1	0	0	0	0	0	1	0	0	1	0	0	0.178571	Prefrail	0	15.625	0	11.6043	5.72267	6	6.45	1	0	1	12
71	0	0	14.4	0.76	68.7	2.08	2.97	5.37	6	2	8	1	111.333	68.3333	140.1	35.2	17.9336	0	0	0	0	0	0	0	0	0	1	0	1	1	0	0	0.27449	Frail	1	12.425	1	8.2123	4.18397	14.53	6.655	1	1	1	15
61	1	1	15	0.48	77.1	1.23	1.69	3.09	5.5	1	8	1	122.333	70.3333	153.4	58.7	24.9452	0	0	0	0	0	0	0	0	0	1	0	0	1	0	1	0.103175	Prefrail	0	41.875	0	18.6979	7.94588	11.44	3.255	0	0	0	3
76	1	0	13.1	0.78	68.5	1.09	1.96	3.33	6.2	1	8	2	150.667	101.667	155.2	54.7	22.7093	1	1	0	0	0	0	1	0	0	0	1	0	1	0	0	0.180556	Prefrail	0	26.375	0	17.5635	7.29168	7.6	3.765	1	0	1	5
60	1	0	13	1.34	58.5	1.24	2.33	4	6.4	1	8	1	116.333	74.3333	159.5	50.9	20.0077	0	0	0	0	0	0	0	0	0	1	0	0	1	1	0	0.240816	Prefrail	1	16.5	0	17.8822	7.0291	8	2.465	1	0	1	11
65	1	0	11.4	2.12	78.3	1.16	1.69	3.62	5.6	2	8	1	137	80.3333	148.9	64.3	29.0016	1	0	0	0	0	0	0	0	0	0	0	0	0	0	0	0.181548	Prefrail	0	25.5	0	14.9922	6.76201	7.63	2.735	0	0	0	6
63	1	0	12.6	1.34	58.5	1.2	2.6	4.29	8.7	1	8	1	119.333	65.6667	146	54.2	25.4269	0	0	1	0	0	0	0	0	0	0	0	0	1	1	1	0.188776	Prefrail	1	30	0	16.9636	7.95815	6.75	3.105	0	0	0	8
67	1	0	12.9	1.62	55	1.44	2.84	4.89	6	2	8	2	114	76	148.1	43.6	19.8782	0	0	0	0	0	0	0	0	0	0	0	0	1	0	1	0.0765306	Robust	1	19.5	0	10.8375	4.94105	6.56	3.92	0	0	0	3
81	1	0	16.2	1.31	79.7	1.51	1.79	3.92	6	1	8	1	143.667	87.3333	162.2	61.5	23.3762	1	0	0	0	1	0	0	0	0	0	0	0	1	1	1	0.21131	Prefrail	0	18	1	19.4399	7.38911	16.84	3.39	1	0	1	12
80	1	0	12.8	1.93	56.1	1.38	3.17	5.43	5.9	2	8	1	140	73.3333	150.5	52.5	23.1786	1	0	0	0	1	1	1	0	0	0	0	0	1	1	0	0.246939	Prefrail	1	13	0	12.331	5.44409	10.25	3.765	1	0	1	NA
67	0	0	12.8	2.49	58	1.3	3.15	5.57	11.3	2	8	1	142.333	75.3333	155.5	64.1	26.5092	1	1	1	0	0	0	0	0	0	0	0	0	1	0	0	0.160714	Prefrail	0	29.5	1	15.5858	6.44567	7.12	2.605	0	0	0	6
70	1	0	12.9	2.02	54	1.28	2.08	4.27	5.8	2	8	2	119.333	74	140.8	49.8	25.1203	0	0	0	1	1	1	1	0	1	1	0	1	1	1	1	0.402778	Frail	0	15.125	0	11.142	5.62028	8.78	2.47	1	0	1	30
60	1	0	11.9	1.53	59.3	1.68	3.31	5.55	5.4	2	8	1	114	74	148.7	60.8	27.4968	1	0	0	0	0	0	0	0	0	1	0	0	1	0	0	0.178571	Prefrail	1	29.125	0	14.4803	6.54871	6.43	2.295	0	0	0	14
63	1	0	12.4	1.42	58.3	1.69	2.67	4.81	5.8	2	8	1	124.333	78	149.3	57.7	25.8855	0	0	1	0	0	0	1	0	1	1	0	0	1	0	1	0.21131	Prefrail	0	19	0	13.8352	6.20677	8.25	2.185	0	0	0	6
67	1	0	15.2	2.34	67.9	2.1	3.15	6.08	5.7	1	8	1	179.667	101.333	148.5	57.1	25.893	1	1	0	0	0	0	1	0	0	1	0	0	1	1	0	0.240079	Prefrail	0	32.75	0	17.6428	8.00045	9.56	2.8	0	0	0	12
80	1	0	10.3	1.32	56.6	1.38	1.99	3.91	6.5	2	8	1	182	87	141.5	43.4	21.6759	0	0	0	0	0	0	0	0	0	1	0	0	1	0	0	0.332653	Frail	1	8.875	1	9.6117	4.80051	10.53	8.155	1	1	1	29
61	1	0	13.2	1.77	70.3	1.39	3.33	5.49	5.6	1	8	1	152.667	98.3333	158.6	70.1	27.8684	0	0	0	0	0	0	0	0	0	0	0	0	1	0	1	0.0664683	Robust	0	31.125	0	21.4545	8.52927	7.88	4.345	0	0	0	7
68	0	0	12.8	0.78	63.1	1.15	2.01	3.47	5.2	1	8	2	186.667	96	152.4	49.1	21.1403	1	0	0	0	1	0	0	0	1	1	0	0	1	0	0	0.189796	Prefrail	1	36.875	0	16.4791	7.09518	9.75	2.71	0	0	0	3
70	1	0	15.7	1.05	87.3	1.12	2.89	4.39	5.6	1	8	1	128	74.6667	158.2	71.1	28.409	1	1	0	0	0	0	0	0	0	1	0	1	1	0	0	0.325397	Frail	0	27.75	1	21.2717	8.49942	10.18	3.035	1	0	1	14
69	1	0	13	1.9	74.6	1.41	3.13	5.44	5.2	2	8	1	119.333	62.3333	156	63.4	26.0519	0	0	0	0	0	1	0	0	1	1	0	0	1	0	1	0.32551	Frail	1	22.5	1	15.4302	6.34048	10.19	3.695	0	0	0	21
68	1	0	12.1	0.79	57.6	1.88	3.33	5.77	5.4	2	8	1	162	101	148	48.2	22.0051	1	0	0	0	0	0	0	0	0	0	0	1	0	0	1	0.130612	Prefrail	1	19.75	0	11.6776	5.33126	8.19	2.55	0	0	0	9
75	0	0	14	1.8	79.5	1.31	3.22	5.29	6.2	2	0	2	154	62.3333	148	50.6	23.1008	0	0	1	1	0	0	0	0	0	0	0	0	1	0	1	0.304082	Frail	1	26	0	11.8818	5.42449	6.59	4.98	0	0	0	9
70	1	0	11.6	2.1	151.4	1.26	3.23	5.22	5.8	2	0	0	111.333	62.6667	156	69.1	28.3941	1	0	0	0	0	0	0	0	0	1	0	0	1	0	0	0.131633	Prefrail	1	28	1	16.4933	6.77733	13.43	2	0	0	0	4
85	1	0	9.1	1.52	147.1	1.37	3.18	5.14	6	2	8	2	134.333	74.3333	151.2	47.4	20.7336	1	1	0	1	0	1	0	1	0	1	0	0	1	0	0	0.276531	Frail	1	14.75	1	11.2366	4.91509	15.34	3.345	1	0	1	NA
62	1	0	10.7	1.3	142.8	1.6	3.24	5.32	5.2	2	8	1	113	73.6667	148.5	48.7	22.0839	0	0	0	0	0	0	0	1	0	1	0	0	1	0	0	0.266865	Frail	0	29.875	1	12.0496	5.46411	7.7	2.035	0	0	0	10
70	1	1	10.9	1.89	176.2	0.81	1.83	3.44	5.7	1	8	2	122.667	76	157	68.9	27.9525	0	0	0	0	0	0	1	0	0	0	0	0	0	0	1	0.0438776	Robust	1	34	0	20.7187	8.40549	7.71	2.06	0	0	0	10
60	1	2	12.1	0.91	170.4	1.53	1.3	3.18	4.9	1	8	1	102.667	64.3333	162.7	58.1	21.9483	0	0	0	0	1	0	0	0	0	0	0	0	0	0	1	0.0684524	Robust	0	44.25	0	19.6142	7.40961	6.5	1.95	0	0	0	4
69	1	0	15.3189	1.65721	64.9803	1.55931	1.83514	4.49954	5.66474	1	8	1	149	82.6667	160.1	69.6	27.1535	0	0	0	0	0	0	0	0	0	0	0	0	1	0	0	0.123469	Prefrail	1	34.5	0	21.2225	8.27969	10.41	2.3	0	0	0	10
71	1	0	12.2	0.65	143.9	1.54	1.82	3.62	5.4	2	8	1	121.667	67.6667	138.3	40.1	20.9652	0	0	0	0	1	0	0	0	0	0	0	0	0	1	1	0.208333	Prefrail	0	19.3	0	8.9654	4.68733	9.38	2.455	0	0	0	13
70	1	0	12.5	1.01	165.7	1.19	3.19	4.77	5.4	1	8	1	125.667	67	166.4	61.7	22.2832	1	0	0	0	0	0	0	0	0	0	0	0	0	0	1	0.0714286	Robust	1	35.375	1	20.3349	7.34405	12.38	2.285	0	0	0	3
65	1	0	11.5	1.74	162.7	1.49	3.95	6.02	5	2	8	1	109.667	58.6667	155.9	64.6	26.5791	0	0	0	0	0	0	0	0	0	1	0	0	0	0	1	0.0703782	Robust	2	21.5	0	15.7991	6.5004	7.19	3.08	0	0	0	3
67	1	1	13.9	0.9	160.7	1.31	2.15	3.78	5.4	1	8	1	136.667	69	169	67.8	23.7387	1	0	0	0	0	0	0	0	0	0	0	0	1	0	1	0.103061	Prefrail	1	31	0	21.9014	7.66829	9.97	3.765	0	0	0	0
60	1	0	11	0.65	153.3	1.98	2.36	4.73	6.4	2	8	1	101.667	54	155.1	55.8	23.1959	0	0	0	0	0	0	0	0	1	1	0	0	1	0	0	0.154762	Prefrail	0	22.125	1	14.2001	5.90293	NA	NA	0	0	0	22
66	1	0	15.5	1.68	187.5	1.14	2.72	4.47	5.4	1	8	1	139.333	65.6667	163.3	64.1	24.0373	0	0	0	0	0	0	0	0	1	1	0	0	1	0	1	0.131633	Prefrail	1	40.25	0	20.6144	7.73034	9.18	2.765	0	0	0	7
65	1	0	10.4	0.97	150.5	1.77	3.11	5.5	6	2	8	1	108.667	70.3333	150	51.2	22.7556	0	0	0	0	0	0	0	0	0	1	0	0	1	0	0	0.132653	Prefrail	1	31.75	0	12.5816	5.59182	8.9	2.295	0	0	0	6
61	1	0	11.3	0.68	142.2	1.54	1.33	3.23	5.4	2	8	2	111	60.6667	148	43.7	19.9507	0	0	0	0	1	0	1	0	0	1	0	0	1	1	0	0.419388	Frail	1	6.75	1	11.0681	5.053	16.9	2.405	1	0	1	18
83	1	0	12.2	1.08	166.3	1.38	3.19	4.91	5.2	2	0	2	150.333	83	152.3	54.5	23.4961	1	0	1	0	0	0	1	0	0	0	0	0	1	0	0	0.297619	Frail	0	15.75	1	12.7986	5.51776	12.03	2.66	1	0	1	19
76	0	0	13.6	0.89	171.8	1.22	2.37	3.83	4.6	1	8	2	133.667	79.3333	158.7	54.9	21.7981	0	1	0	0	0	0	0	1	0	1	0	0	0	0	1	0.24898	Prefrail	1	26.625	0	17.9766	7.13762	9.06	2.955	1	0	1	24
62	1	0	13.3	0.85	172.4	1.75	3.77	5.86	6.2	1	8	1	108	69.3333	153.5	48.5	20.5838	1	0	0	0	0	0	0	0	0	0	0	0	1	0	1	0.0714286	Robust	1	36.25	0	16.703	7.08888	5.78	2.045	0	0	0	3
78	1	0	14.5	1.9	161.4	1.51	2.64	4.68	4.9	2	8	2	153.333	88.3333	145.7	46.4	21.8574	0	0	0	0	0	0	0	0	0	1	0	0	0	0	0	0.277551	Frail	1	22.575	0	10.7141	5.04704	3.31	6.27	0	0	0	22
60	1	0	11.7	1.19	149.8	1.38	3.71	5.51	5.8	2	8	1	113.333	69.6667	146.5	48.2	22.458	0	0	0	0	0	1	0	0	0	1	0	0	1	1	0	0.242063	Prefrail	0	21.125	1	11.8131	5.50413	7.9	2.7	0	0	0	12
60	1	0	12.9	1.18	162.9	1.05	2.63	4.03	5.7	1	8	1	125	77.6667	153.3	69.9	29.7436	0	0	0	0	0	0	0	0	0	0	0	0	0	0	1	0.0178571	Robust	2	38.125	1	20.8858	8.88724	6.94	1.92	0	0	0	0
71	1	0	10.2	0.94	154.4	1.64	2.2	4.14	4.5	2	0	1	163.667	79.3333	149.7	52	23.2038	0	0	0	0	0	0	0	0	0	0	0	0	1	0	0	0.163265	Prefrail	1	22.875	0	12.4819	5.56977	9.56	3.125	0	0	0	17
78	1	2	15.3	0.9	166.3	1.4	2.78	4.54	5.3	1	8	2	130.333	82.6667	170	67.6	23.391	0	0	0	0	0	0	0	0	1	0	0	0	1	0	1	0.130952	Prefrail	0	30.25	1	21.5628	7.46118	12.05	3.405	0	0	0	11
78	1	0	12	1.7	173	1.4	2.7	4.73	5.6	1	8	1	125.667	73.3333	154.1	48.3	20.3396	0	0	0	0	1	0	0	1	0	0	0	0	0	1	0	0.150794	Prefrail	0	28	0	16.1366	6.79527	6.15	1.81	0	0	0	1
78	1	0	9.9	1.12	216.1	1.56	2.91	5.02	5.3	2	8	1	120	60.3333	146.9	43.9	20.3433	1	0	0	0	0	0	0	1	0	1	0	0	1	0	0	0.190816	Prefrail	1	15.25	1	10.36	4.80083	13.17	3.23	1	1	1	9
64	1	0	12.1	1.06	156.9	1.27	2.52	4.04	5.6	2	8	1	129	71.3333	151	58	25.4375	0	0	0	0	1	0	0	0	0	0	0	0	0	0	0	0.134694	Prefrail	1	22.5	0	14.038	6.15675	8.2	2.985	0	0	0	19
64	1	0	13.8	1.51	167.3	1.35	2.97	4.94	5.3	1	8	1	132.667	87	158.1	69.3	27.7249	0	0	1	0	1	0	1	0	0	0	0	0	1	0	0	0.178571	Prefrail	0	35.125	1	21.1356	8.45572	6.66	2.345	0	0	0	6
67	1	0	12.3	0.74	144.3	1.16	2.08	3.54	5.6	1	8	2	140	83	150.8	41.9	18.4252	1	1	0	0	0	0	0	0	0	0	0	0	1	0	1	0.213265	Prefrail	1	27.25	0	14.9553	6.57646	6.15	2.36	1	1	1	5
63	1	0	12.2	0.87	164.3	1.43	1.38	3.2	5.6	2	8	2	107	69.6667	156.4	62.1	25.3874	1	0	0	0	0	0	0	0	0	1	0	0	1	0	0	0.21131	Prefrail	0	9.5	1	15.4441	6.31378	14.72	3.3	1	0	1	24
63	1	0	9.4	1.63	163.1	1.52	2.8	4.79	5.7	2	0	1	122.333	63.6667	141.1	43.3	21.7487	0	0	0	0	0	0	0	0	0	0	0	0	1	0	0	0.0734127	Robust	0	24.375	0	10.1786	5.11251	6.56	2.77	0	0	0	10
63	1	0	11.6	1.11	148.2	1.58	3.1	5.21	5.7	1	0	1	128.333	87.6667	165.7	68.9	25.0942	0	0	0	0	0	0	0	0	0	1	0	0	1	0	1	0.163265	Prefrail	1	37.375	0	21.9086	7.97939	10.03	2.65	0	0	0	11
63	1	0	11.9	1.81	152.9	1.12	2.58	4.3	6.2	1	8	1	129	87	155	67.9	28.2622	0	0	0	0	0	0	0	1	0	1	0	0	1	0	0	0.160204	Prefrail	1	30.875	1	20.5707	8.56221	7.06	2.655	0	0	0	9
63	1	0	12.5	1.21	169.2	1.95	4.17	6.45	5.4	2	8	1	113	70	152.5	64.4	27.6915	0	1	0	0	0	0	0	0	0	1	0	0	1	0	0	0.150794	Prefrail	0	31.5	0	15.4707	6.65228	6.41	2.59	0	0	0	28
66	1	0	12.7	1.71	191.1	1.42	3.09	5.05	4.9	2	8	1	96.3333	59	159	70.4	27.847	0	0	0	0	1	0	0	0	0	0	0	0	1	0	1	0.189796	Prefrail	1	25.5	0	17.2132	6.80875	7	3.155	0	0	0	23
69	1	0	13	0.54	150.9	1.31	2.53	4.07	5.5	1	8	1	94	54	162.5	61.7	23.3657	0	0	0	0	1	1	0	0	0	1	0	0	1	0	1	0.3	Frail	1	24.125	0	19.9546	7.55677	9.78	4.69	1	0	1	NA
63	1	0	12.9	0.48	151.2	1.74	1.89	3.94	5.3	1	8	1	156.333	86	155.1	57.6	23.9441	1	0	0	0	0	0	0	0	0	0	0	0	1	0	1	0.0962302	Robust	0	32.5	0	18.5935	7.72925	6.69	4.435	0	0	0	4
69	1	0	12.5891	1.42854	61.683	1.75614	2.78656	5.57085	6.20914	2	8	1	123.333	72.3333	146	46.2	21.6739	1	0	0	0	0	0	0	0	0	1	0	0	1	0	0	0.165306	Prefrail	1	12.375	0	11.0406	5.17949	8.63	2.785	1	0	1	21
63	1	0	13.1	0.89	155.1	1.27	2.14	3.7	5.9	1	8	2	109	75	170.8	54.6	18.7162	0	0	0	0	0	0	0	0	0	0	0	0	0	0	1	0.0489796	Robust	1	40.375	0	19.6944	6.75098	9.45	1.83	0	0	0	6
81	1	2	18.1219	0.827712	62.6956	1.09271	1.38367	3.10293	5.75311	2	8	2	132.333	91.6667	147.9	45.3	20.7091	0	0	0	0	1	0	0	0	0	1	0	0	1	0	0	0.298611	Frail	0	12.5	0	10.6262	4.85782	9.75	3.985	1	1	1	30
68	1	0	13	1.31	149.9	1.4	2.92	4.9	5.5	2	0	2	112.333	67.6667	151.2	54.2	23.708	0	0	0	0	0	0	0	0	0	1	0	0	1	0	1	0.104082	Prefrail	1	21.15	0	13.178	5.76429	7.31	3.765	0	0	0	9
74	0	0	14.1	1.03	137.8	1.76	2.7	4.98	5.5	1	8	2	126.333	80	161.1	56.1	21.6158	0	0	0	1	1	1	0	0	0	1	0	0	1	1	0	0.245918	Prefrail	1	29.75	1	18.539	7.14324	13.41	NA	0	0	0	3
72	1	0	11.4	2.05	154.4	1.47	3.42	5.91	5.7	2	2	2	110.333	68.6667	148	55.5	25.3378	0	0	0	0	0	0	0	0	0	1	0	0	1	0	0	0.185516	Prefrail	0	14.225	1	12.9385	5.90691	15.5	5.65	1	0	1	25
76	1	0	10	1.21	148.4	1.3	1.9	3.7	5.3	2	8	2	152.333	86.6667	143.4	44	21.3971	0	0	0	0	0	0	0	0	0	0	0	0	1	0	1	0.193878	Prefrail	1	20.225	1	10.0788	4.90129	24.62	3.325	0	0	0	11
67	1	0	9.5	1.53	164.9	1.69	2.66	4.95	5.3	2	8	1	150.667	81.3333	162.7	67.4	25.4615	0	0	0	0	0	0	1	0	0	1	0	0	1	0	1	0.210317	Prefrail	0	24.6	0	16.9931	6.41945	10	5.9	0	0	0	12
69	0	0	13.4336	1.53352	86.1754	1.11808	3.28226	5.02248	4.78969	1	8	1	127.333	69.3333	153.4	58.2	24.7327	0	0	0	0	0	0	0	0	0	0	0	0	1	0	1	0.161224	Prefrail	1	22.875	0	18.3054	7.77908	11.06	4.67	1	0	1	3
69	0	0	13.914	3.18411	57.6035	1.01173	2.53192	4.84216	6.09128	2	8	1	122	74	143.5	52.9	25.6893	0	0	0	0	1	0	0	0	0	0	0	0	0	0	0	0.0766807	Robust	2	21.825	1	12.0662	5.85958	15.81	5.48	0	0	0	13
67	1	0	9.3	3.03	161.2	1.23	3.3	5.99	5	2	8	1	104.333	44.6667	141.1	45.5	22.8537	0	1	0	0	0	0	0	0	0	1	0	0	1	0	0	0.213294	Prefrail	0	20.175	1	10.4552	5.25144	13.62	5.73	0	0	0	17
72	1	0	12	0.77	161.5	1.46	2.82	4.6	5.8	1	3	1	115.667	65.3333	164	56.9	21.1556	0	0	0	0	0	0	0	0	1	1	0	0	1	0	0	0.155102	Prefrail	1	38.15	1	19.0777	7.09314	16.46	3.59	0	0	0	9
67	1	0	11.2	0.66	163.7	1.49	1.89	3.63	6.1	2	2	1	164.667	84	149.6	46.8	20.9114	0	0	0	0	0	0	0	0	0	0	0	1	1	0	1	0.128571	Prefrail	1	22.85	1	11.6156	5.19013	10.38	5.445	0	0	0	13
66	1	2	12.7	0.75	143.2	1.49	2.23	3.99	6.3	1	8	1	129.333	77	156.2	55.9	22.9113	0	0	0	0	0	0	0	0	0	1	0	0	0	0	1	0.0938776	Robust	1	38.6	0	18.2721	7.48904	10.88	5.215	0	0	0	9
63	1	0	15.2625	1.18368	67.8023	1.40868	2.7086	5.33102	5.0592	2	0	1	120	71	143.8	59.2	28.6289	0	0	0	0	0	0	0	0	0	1	0	0	1	0	0	0.159184	Prefrail	1	11.875	1	13.5362	6.54605	15.72	4.765	1	0	1	19
63	0	0	13.2	5.65	60.7	0.87	2.63	4.61	6	1	2	1	151.333	88	161.4	69	26.4876	1	0	0	0	0	1	0	0	1	0	0	0	0	0	0	0.213265	Prefrail	1	35.75	1	21.4678	8.24101	6.5	3.035	0	0	0	9
65	0	0	9.5	2.67	65.9	0.84	1.38	3.15	5.5	2	0	1	138	69	143	59.5	29.0968	1	0	0	0	0	0	0	1	0	0	0	0	1	0	0	0.21131	Prefrail	0	14.25	1	13.4345	6.56976	7.41	6.155	1	0	1	24
62	0	0	13.6	2.94	112.5	1.01	2.81	5.14	5.9	1	8	1	137	64.3333	162.6	58.9	22.2779	0	0	0	0	0	0	0	0	0	1	0	0	1	0	0	0.0673469	Robust	1	36.875	0	19.6839	7.44509	7.28	2.765	0	0	0	7
63	0	0	11.8	3.2	73.6	1.04	2.71	4.89	9.9	2	8	1	158.333	79.6667	148.7	59.3	26.8184	1	0	1	0	0	0	1	0	0	0	0	0	1	0	0	0.353061	Frail	1	22.85	1	14.0798	6.36758	7.47	4.89	0	0	0	8
64	0	0	9	0.61	65.3	1.68	1.99	4.11	6.1	2	0	1	122.667	63	156.3	63.4	25.952	0	0	0	0	0	0	0	0	0	1	0	0	1	0	0	0.158613	Prefrail	2	22.75	0	15.6473	6.40503	7.93	3.825	0	0	0	NA
72	0	0	10.1	1.16	74.1	1.25	2.54	4.54	5.9	2	8	2	111.667	60	154.6	48.2	20.1664	0	0	0	0	0	0	1	0	1	1	0	0	1	0	0	0.155102	Prefrail	1	22.9	1	12.2358	5.11933	7.81	3.455	0	0	0	4
70	0	0	14.1	4.69	96.3	1.09	2.93	5.03	5.8	1	8	1	138.333	72	153.8	57.4	24.2661	1	0	0	0	0	0	0	1	0	0	0	0	1	0	0	0.506122	Frail	1	27.45	1	18.1568	7.67585	10.47	5.84	1	0	1	21
61	0	0	14.8721	3.13679	57.301	0.987159	3.72056	6.24139	6.82161	2	8	1	104	66	150.9	60	26.3495	0	1	0	0	1	1	1	0	0	1	0	0	0	0	0	0.254202	Frail	2	17.05	0	14.5243	6.37847	8.22	2.64	1	0	1	17
63	0	0	15.4	2.03	84.4	0.93	2.77	4.4	5.6	1	8	1	127.667	80.6667	173.5	76.6	25.4466	1	1	1	0	1	0	1	0	0	1	0	0	1	0	1	0.235119	Prefrail	0	35	1	24.2293	8.049	5.91	2.535	0	0	0	3
73	1	0	11.5	5.65	93.6	0.83	1.77	4.56	6	2	8	1	132	74	147.9	50.3	22.9949	1	0	0	0	0	0	0	0	0	0	0	0	1	0	0	0.212302	Prefrail	0	22.9	0	11.8872	5.4343	6.75	3.09	0	0	0	5
78	1	0	12.7	2.2	128.2	1.21	2.22	4.25	7	1	8	1	140.667	71	144.3	83.5	40.1009	1	0	1	0	1	0	0	0	1	0	0	0	1	0	1	0.213265	Prefrail	1	23.6	1	21.8816	10.5086	8.6	3.465	1	0	1	5
64	0	0	11	4.91	57.6	1.28	3.21	6.54	5.6	2	8	2	132.667	67.6667	141.7	49	24.4037	0	0	0	0	0	0	0	0	0	0	0	0	1	1	1	0.103061	Prefrail	1	16.35	1	11.3059	5.63074	14.53	6.6	1	0	1	11
68	1	0	11.5	1.01	119.4	1.31	4.85	6.75	6.4	1	8	1	131.333	72.6667	168.8	61	21.4084	1	0	0	0	0	0	1	1	1	0	0	0	1	0	0	0.294898	Frail	1	35.1	0	20.5306	7.20538	NA	6.14	0	0	0	NA
66	1	0	12.1	4.14	83.5	1.17	2.3	6.39	7.9	2	8	1	124.667	80.3333	156	72.7	29.8734	1	0	0	0	0	0	0	0	0	1	0	0	1	0	0	0.15377	Prefrail	0	34.425	1	17.3361	7.12364	9.31	3.075	0	0	0	13
69	0	0	13.2	1.11	80.8	1.67	2.89	5.25	5.4	1	8	1	178.667	84.6667	156.8	54.4	22.1262	1	1	1	0	0	1	0	0	1	1	0	0	1	0	1	0.273469	Frail	1	30.825	0	17.9358	7.29506	11	3.35	0	0	0	13
60	0	0	16.9475	1.43222	34.4504	1.13897	2.34949	4.60076	6.41258	1	3	1	149	95.3333	162.8	74.3	28.0337	1	1	0	0	1	0	0	0	0	0	0	0	1	0	0	0.156122	Prefrail	1	32	0	22.7515	8.58423	6.1	4.68	0	0	0	0
60	0	0	12.9	1.85	67.1	1.26	2.95	4.9	5.4	2	8	1	114	62.6667	154	62.5	26.3535	0	0	0	0	0	0	0	0	0	0	0	0	0	0	0	0.0456349	Robust	0	23.65	0	15.3755	6.48318	5.85	NA	0	0	0	1
87	0	0	13.5	0.94	185.2	1.17	3.11	4.82	5.3	1	8	2	149.333	78.3333	154.5	57.9	24.2561	1	0	0	0	1	0	0	0	0	0	0	0	1	0	1	0.163265	Prefrail	1	28.9	1	17.6992	7.41475	14.53	4.325	0	0	0	11
61	0	0	11.5	1.22	63.4	1.45	3.51	5.4	5.9	2	2	2	147.333	80	153.7	66.9	28.319	1	0	0	0	0	0	0	0	0	0	0	0	1	0	1	0.157738	Prefrail	0	29.075	1	16.1556	6.83873	6.81	3.345	0	0	0	21
62	0	0	11	2.61	66	1.21	2.75	5.52	5.4	2	2	1	127.333	86.3333	154.7	59	24.6531	1	0	0	0	0	0	0	0	1	0	0	0	1	0	0	0.18254	Prefrail	0	25.075	0	14.7009	6.14276	8.94	NA	0	0	0	17
70	0	2	15.9147	0.878307	72.9949	0.975804	3.60751	4.95196	6.46296	2	2	1	106	56	145.2	55.7	26.4193	1	0	0	0	1	0	0	0	0	0	0	0	1	0	0	0.157143	Prefrail	1	24.625	0	12.7515	6.04823	7.44	3.25	0	0	0	9
60	0	0	11.7	1.14	64.6	1.2	3.4	5.15	5.3	2	3	1	150.667	87	143.2	50.9	24.8217	1	0	0	0	0	0	0	0	0	0	0	0	1	0	0	0.121032	Prefrail	0	26	0	11.9811	5.84266	5.9	2.5	0	0	0	12
82	0	1	13.3	1.26	90.4	0.89	2.7	4.16	5.6	1	2	2	136.333	74.6667	162.6	52.5	19.8572	0	0	0	0	0	0	0	0	0	0	0	0	0	0	1	0.0459184	Robust	1	28.425	1	17.7087	6.69801	12.09	4.185	0	1	0	5
61	0	0	11.6	2.97	78.9	1.39	4.76	7.45	6.1	2	8	1	123.667	67.6667	151.5	61.2	26.6641	1	0	0	0	0	0	0	0	0	0	0	0	1	0	0	0.209325	Prefrail	0	27	0	14.8201	6.45693	8.31	1.765	0	0	0	29
60	0	0	12.9	1.46	71.2	0.81	2.93	4.57	6.2	1	8	1	142.667	61.6667	155.4	56.8	23.5205	1	0	0	0	0	0	0	0	0	1	0	0	1	0	0	0.325397	Frail	0	24.5	1	18.5822	7.69476	13.35	5.51	1	0	1	30
63	1	0	12.5	1.99	69.1	1.41	2.36	4.48	5.7	2	0	1	132.333	64.3333	146.4	49.8	23.2352	0	0	0	0	0	0	0	0	0	0	0	0	1	0	0	0.10102	Prefrail	1	30.325	0	12.0002	5.59895	6.9	2.72	0	0	0	18
76	1	0	12.3	1.01	62.3	1.31	2.11	3.9	6	1	2	1	150.333	74.6667	149	38.2	17.2064	0	0	0	0	1	0	0	0	1	1	0	0	1	0	0	0.160204	Prefrail	1	24.975	1	13.7156	6.17792	11.75	3.47	1	1	1	6
86	1	0	8.4	0.77	108.9	1.43	2.05	3.97	5.6	2	2	2	115.333	68	147.4	38	17.49	0	0	0	0	0	0	0	0	0	0	0	0	1	0	1	0.130952	Prefrail	0	12.8	1	8.9788	4.1326	14.56	3.845	1	1	1	6
75	0	0	11.1	2.81	49.8	1.1	3.22	5.34	6	2	8	2	105	60.6667	146.4	49.6	23.1419	1	0	0	0	0	0	0	0	0	0	0	0	1	0	0	0.12551	Prefrail	1	24	1	11.5176	5.37378	14.91	3.165	0	0	0	14
84	1	0	9.6	1.42	98.6	0.94	2.3	3.76	5.5	1	8	2	181.333	78.6667	159.4	47.7	18.7733	0	0	0	0	0	0	0	0	0	0	0	0	1	0	1	0.103061	Prefrail	1	25.75	1	16.3659	6.44115	10.09	4.21	1	1	1	0
75	1	0	11.3	1.43	101.8	1.2	3.23	5.04	6	2	0	1	111.333	63	143.1	37.8	18.4592	0	0	0	0	1	0	0	0	0	0	0	0	0	0	0	0.0693878	Robust	1	16.325	1	8.8871	4.33991	15.72	4.815	1	1	1	NA
80	1	0	11.5	1.07	83	1.35	2.48	4.43	5.6	1	2	1	134.667	64.6667	157.6	60.1	24.197	0	0	0	0	0	0	1	0	0	0	0	0	1	0	0	0.27449	Frail	1	19.25	1	18.7145	7.5347	NA	4.78	1	0	1	7
65	0	0	12	3.86	61.5	0.89	2.09	4.32	6.5	2	0	1	171.333	94.6667	131.3	48.5	28.1328	0	0	0	0	0	0	0	0	0	0	0	0	1	0	0	0.159184	Prefrail	1	22.25	1	10.0596	5.83514	12.31	2.8	0	0	0	4
62	0	0	13.2	3.8	58.2	1.01	2.7	5.07	5.9	2	8	1	130.333	80.6667	144.8	54	25.7547	0	0	0	0	0	0	0	0	0	0	0	0	1	0	0	0.241071	Prefrail	0	27.75	0	12.6766	6.04597	11.59	4.705	0	0	0	12
65	1	0	11.3	2.34	49.8	1.63	2.48	5.05	5.9	2	8	1	125	68	147.3	43.1	19.8642	0	0	1	0	1	0	1	0	0	0	0	0	0	0	0	0.156122	Prefrail	1	26.375	0	10.7294	4.94504	6.68	NA	0	0	0	13
63	1	0	14	2.34	103.8	1.01	2.03	3.89	5.6	1	8	1	128	78.3333	166.1	65.5	23.7412	0	0	0	0	0	0	0	0	1	0	0	0	1	0	0	0.0745798	Robust	2	36	0	21.2952	7.71867	6.34	2.89	0	0	0	4
70	0	0	10.5	3.55	47.7	1.55	3.64	6.57	6.3	2	8	1	193	80	142.6	47.9	23.5557	0	1	0	0	1	0	1	0	0	1	0	0	1	0	0	0.332653	Frail	1	7	1	10.9679	5.39367	16.12	5.175	1	0	1	11
65	1	0	12.9209	0.634733	44.9494	1.18943	3.86912	4.93749	5.67188	2	0	2	104	56.6667	148	37.6	17.1658	0	0	0	0	1	0	0	0	0	0	0	0	1	1	0	0.493697	Frail	2	2.375	1	9.7428	4.44795	25.15	5.28	1	1	1	NA
69	1	1	14.9181	0.709622	104.207	1.23475	4.20066	5.22258	5.58746	1	2	1	171	91.6667	161.8	63.8	24.3705	0	0	0	0	0	0	0	0	0	0	0	0	0	0	1	0.0178571	Robust	2	37.3	0	20.285	7.74851	8.75	2.69	0	0	0	1
65	1	0	14.9537	1.94132	61.6927	1.53203	6.05414	8.57035	6.86279	2	3	1	119	70.3333	147.5	54.5	25.0503	0	0	0	0	0	0	0	0	0	0	0	0	0	0	0	0.0714286	Robust	1	23.5	1	12.951	5.95277	9.44	2.64	0	0	0	6
68	1	0	11.6	5.09	75.8	1.09	2.43	5.17	7.4	2	8	2	159.333	83.6667	161.2	68.7	26.4379	0	1	0	0	0	1	1	0	0	0	0	0	0	0	0	0.31746	Frail	0	28.75	0	17.0465	6.56002	10.78	3.605	0	0	0	24
60	1	0	17.8	2.74	72.5	1.58	2.75	5.27	5.3	1	8	1	141.667	89.6667	165.9	62.4	22.6721	1	0	0	0	0	0	0	0	0	0	0	0	1	0	1	0.123016	Prefrail	0	37.15	0	20.7865	7.55246	8.06	2.08	0	0	0	5
62	1	0	11.9	0.84	62.9	1.5	2.83	4.72	5.7	2	8	1	128.667	81.3333	153.4	57	24.2228	0	0	0	0	0	0	0	0	0	0	0	0	0	0	0	0.10102	Prefrail	1	20.85	0	14.1758	6.02416	8.88	2.72	0	0	0	9
68	1	0	11.6	1.57	45	1.38	1.72	3.71	6.1	2	8	1	116.667	60.3333	149.1	47	21.1418	0	0	0	0	0	0	0	0	0	0	0	0	1	0	0	0.21131	Prefrail	0	18.4	0	11.5637	5.20165	10.28	3.575	0	0	0	1
72	1	0	12.3	0.83	80.2	1.11	1.27	2.74	5.5	1	8	1	134.667	73.6667	160.4	48.8	18.9675	0	0	0	0	0	0	0	0	0	0	0	0	1	0	1	0.102183	Prefrail	0	30.3	0	17.1292	6.65776	7.94	2.69	0	0	0	1
62	1	0	16.1	0.75	64.8	1.65	2.94	4.99	5.9	1	8	1	144	83.3333	152.5	58.5	25.1545	0	0	0	0	0	0	0	0	0	0	0	0	1	0	1	0.039916	Robust	2	25.725	0	18.526	7.96603	7.78	2.42	1	0	1	2
64	1	0	14.1	1.33	60.4	1.65	2.87	5.04	6.4	2	8	1	112.333	69	146.8	56.3	26.125	0	0	0	0	1	0	0	0	0	1	0	0	1	1	0	0.209325	Prefrail	0	14.9	1	13.2605	6.1533	7.43	2.91	1	0	1	17
66	1	2	15.9	0.89	102.7	1.27	1.93	3.56	8.3	1	8	1	118.667	75.3333	163	60.7	22.8462	1	1	1	0	1	0	0	1	0	0	0	0	1	1	0	0.289683	Frail	0	27.4	0	19.9261	7.49976	10.38	4.775	1	0	1	28
69	1	2	14.8	1.06	75.7	1.43	2.85	4.72	5.3	1	8	2	139.333	82	150.1	59.7	26.498	1	0	0	0	0	0	1	0	1	0	0	0	0	0	1	0.146825	Prefrail	0	28.325	0	18.2418	8.09667	9.12	11.465	0	0	0	8
76	1	0	13.4	2.06	86	1.07	3.22	5.49	5.8	1	8	2	129.333	68	160	59.5	23.2422	0	0	0	0	0	0	0	0	0	0	0	0	1	0	0	0.0420168	Robust	2	31.625	1	19.0035	7.42324	8.25	2.57	0	0	0	5
61	1	0	10.1	1.83	60.5	1.12	2.22	4.18	5	2	8	1	135.333	76.6667	148.5	63.5	28.7952	0	0	0	0	0	0	0	0	0	0	0	0	1	0	0	0.0428571	Robust	1	26	0	14.943	6.77618	6.44	2.42	0	0	0	0
73	1	0	14.3	1.24	61.1	1.72	3.56	5.9	6.3	2	8	2	134	69	145	55.1	26.2069	0	0	1	0	1	0	0	0	0	1	0	0	0	1	0	0.151786	Prefrail	0	17.4	0	12.5033	5.94687	8.38	2.345	1	0	1	8
67	1	0	15.2	2.01	60	1.04	2.23	4.27	6.5	1	8	1	142	83	157.8	63.5	25.5011	1	0	0	0	0	0	0	0	1	1	0	0	1	0	0	0.133403	Prefrail	2	29.75	0	19.8731	7.9809	6.12	2	0	0	0	6
64	0	0	13.9	2.3	67.4	1.32	2.85	5.18	6.4	2	8	1	111	69.3333	147.2	58.6	27.0447	0	0	0	0	0	0	1	0	0	1	0	0	1	0	0	0.106092	Prefrail	2	21.15	0	13.7472	6.34452	4.84	2.5	0	0	0	8
62	1	0	14.5	2.12	72.9	1.56	3.86	6.1	5.9	2	8	1	153.667	92.3333	151.6	52.1	22.6694	1	1	0	0	0	0	0	0	0	0	0	0	0	0	0	0.18254	Prefrail	0	27.05	0	13.0375	5.67278	NA	3.795	0	0	0	9
71	0	0	13.7	0.74	75	1.31	2.23	3.84	5.6	1	8	1	105	58	157.8	54.1	21.7262	0	0	0	0	0	0	0	0	1	1	0	0	1	0	0	0.128571	Prefrail	1	31.4	0	17.9109	7.19289	7.78	3.78	0	0	0	16
65	0	0	13.9	1.13	64.8	1.37	1.37	3.22	5.9	2	8	1	125.667	74.6667	153.9	65	27.4433	1	1	1	0	0	0	0	0	0	1	0	0	1	0	0	0.241071	Prefrail	0	24.7	1	15.6623	6.61269	9.07	2.48	0	0	0	9
69	1	0	14.6	0.82	55.1	1.8	2.76	5	5.7	2	8	2	132	74	141.7	44.6	22.2124	0	0	0	0	0	0	0	0	0	0	0	0	0	0	0	0.0734127	Robust	0	19.05	1	10.2717	5.11567	8.68	3.685	0	0	0	17
65	1	0	13.5	1.89	52.5	1.35	3.37	5.67	5.8	2	0	1	138	79.3333	151.8	59.9	25.9946	0	0	1	0	0	0	0	0	0	1	0	0	0	0	0	0.072479	Robust	2	23.7	1	14.4533	6.27225	8.28	2.755	0	0	0	3
77	0	0	11.9	1.87	106.9	1.01	4.18	6.2	6.3	2	8	2	130	71	150.9	69	30.302	1	0	0	0	0	0	0	1	0	0	0	0	1	0	0	0.343487	Frail	2	22.65	1	15.6693	6.88131	14.38	4.735	0	0	0	NA
76	0	0	12.6	2.17	64.3	1.5	3.61	6.08	5.8	2	8	2	122	80.3333	151.1	60.9	26.674	1	0	0	0	0	0	0	0	0	0	0	0	0	0	0	0.0969388	Robust	1	18.5	0	14.1644	6.20396	8.5	4.295	0	0	0	7
66	0	0	12.2	2.43	61.4	1.43	3.8	6.56	5.7	2	8	2	110.667	61.3333	158.5	64.5	25.6745	1	0	0	0	0	0	0	0	0	0	0	0	0	0	0	0.0962302	Robust	0	21.55	0	16.021	6.37722	9.28	2.765	0	0	0	12
60	0	0	15.2	1.52	98.9	1.25	3.59	5.61	6	1	8	1	110.667	76	165.3	57.6	21.0803	0	0	0	0	1	0	0	0	0	0	0	0	1	0	1	0.0938776	Robust	1	35.95	0	19.7959	7.24485	3.72	2.535	0	0	0	10
75	0	0	11.7	0.82	65.5	1.41	2.48	4.39	5.8	2	8	1	114.667	54.6667	143.5	42.1	20.4446	1	0	0	0	0	0	0	0	0	0	0	0	1	0	0	0.100198	Prefrail	0	18.75	0	9.7598	4.73955	8.47	3.5	0	0	0	6
77	0	0	13.5	1.71	82	1.34	2.7	4.91	6.2	1	8	1	135.333	75.3333	153.4	65.3	27.75	0	0	0	0	0	0	0	0	0	1	0	0	0	0	0	0.072449	Robust	1	19.45	0	19.3797	8.23562	NA	3	1	0	1	2
62	0	0	12.1	2.43	68.7	1.69	2.29	5.68	6.1	2	8	2	127.667	70.3333	147.2	64.3	29.6753	0	1	0	0	0	0	0	0	0	1	0	0	1	0	0	0.181548	Prefrail	0	20.9	0	14.9213	6.88638	8.56	3.075	0	0	0	13
69	0	0	12.1	0.84	59.6	1.89	2.12	4.53	5.6	2	8	2	91.6667	49.3333	149.1	40.4	18.173	0	0	0	0	0	0	0	0	0	1	0	0	1	0	0	0.183673	Prefrail	1	22.45	0	10.2529	4.61202	9.68	2.93	0	0	0	13
60	0	0	12.7	2.83	51.1	1.4	3.21	5.69	6.2	2	8	1	119	64	145	61.3	29.1558	0	0	0	0	0	0	0	0	0	1	0	0	1	0	0	0.15102	Prefrail	1	16.3	0	14.1809	6.74478	7.25	3.815	1	0	1	11
77	0	2	13.5	0.94	94.8	1.14	1.74	3.36	6.1	1	8	2	120	70.6667	162.1	58.2	22.1491	1	1	0	0	1	0	0	0	1	0	0	0	1	1	0	0.21131	Prefrail	0	25.45	1	18.9403	7.2081	7.78	2.89	1	0	1	1
65	0	0	13.4	1.31	43.8	1.09	2.85	4.55	9.5	2	0	1	129.333	66	149.3	62.2	27.9043	1	0	0	0	0	0	0	0	0	0	0	0	0	0	0	0.128571	Prefrail	1	21.05	0	14.6297	6.5632	7.63	2.53	0	0	0	16
65	0	1	14.2	1.79	102.1	1.27	3.58	5.81	5.9	1	8	1	135	73.6667	167.6	64.8	23.0689	1	0	0	0	1	0	0	0	0	0	0	0	0	0	1	0.209325	Prefrail	0	21.075	0	21.2466	7.56382	10.1	2.205	1	0	1	20
66	1	0	14.4	0.77	66.1	1.59	2.52	4.64	6.3	1	8	1	149.333	79.6667	153.1	59.2	25.2564	1	0	0	0	1	0	0	1	0	0	0	0	0	0	0	0.0959184	Robust	1	35.5	0	18.5773	7.9256	8.03	2.745	0	0	0	6
83	1	0	13.5	0.81	80.8	1.61	2.76	4.85	5.9	1	8	1	114.333	71	141.5	34.4	17.1809	0	0	0	0	0	0	0	0	0	0	0	0	0	0	0	0.168067	Prefrail	2	32.75	1	11.9207	5.95373	11.69	2.57	0	1	0	NA
74	1	0	12.4	0.86	54.5	1.99	3.2	5.67	6	2	8	1	121.667	63.3333	156.7	47.4	19.3037	0	0	0	0	0	1	1	0	0	1	0	0	1	0	0	0.242063	Prefrail	0	23.75	0	12.2321	4.98153	9.66	2.79	0	0	0	6
70	1	0	13.8	0.74	89.2	1.73	1.99	3.95	6.1	1	0	1	101.333	59.3333	158.7	49.1	19.4952	0	0	0	0	0	0	0	0	1	1	0	0	1	0	1	0.133673	Prefrail	1	23	0	17.0792	6.78131	10.07	3.69	1	1	1	6
63	1	0	11.7	2.36	46.6	1.68	2.42	4.97	6.7	2	3	1	126.667	55	143.5	34.7	16.851	0	0	0	0	1	0	1	0	1	1	0	0	0	0	1	0.185714	Prefrail	1	16	0	8.7756	4.2616	8.65	2.445	1	1	1	20
70	1	0	15.7508	0.573712	52.3916	1.87463	4.2696	5.70913	5.35728	1	8	2	127.333	62.6667	156.2	69.7	28.5674	0	0	0	0	0	0	0	0	0	0	0	0	1	0	0	0.130952	Prefrail	0	38.75	0	20.7875	8.52001	10.68	2.955	0	0	0	10
77	1	0	12.3	0.91	54.4	2.05	3.36	6	5.8	2	8	1	154	91	141.8	44.1	21.9324	0	0	0	0	0	0	1	0	0	1	0	0	1	0	0	0.393878	Frail	1	17.25	0	9.8899	4.91858	11.5	6.44	1	0	1	26
62	1	0	11.9778	1.03413	75.0154	1.46912	2.43841	4.96495	5.9058	1	8	1	133.333	77.3333	154.6	55	23.0114	0	0	0	0	0	0	0	0	0	1	0	0	0	0	1	0.0753968	Robust	0	37.75	0	18.0752	7.56248	11.65	2.825	0	0	0	4
86	1	0	12.9	1.49	147.6	1.23	2.96	4.9	5.5	1	8	2	151.667	83.6667	164.5	61.6	22.764	1	0	0	0	0	0	0	0	0	1	0	0	1	1	0	0.193277	Prefrail	2	29.75	1	19.5203	7.21364	12.44	3.915	0	0	0	9
67	1	0	12.8922	0.981643	76.4728	1.17751	2.26199	3.74724	4.66545	2	8	1	158.667	77.3333	142.4	54.2	26.7288	1	0	0	0	0	0	0	1	0	0	1	0	1	0	0	0.291667	Frail	0	22	0	12.2734	6.05264	11.78	4.01	0	0	0	24
60	1	0	14.7	0.98	74.6	1.29	2.86	4.47	5.7	2	8	1	140.667	82.6667	162.6	65.1	24.6229	0	0	0	0	0	0	0	0	0	0	0	0	0	0	1	0.0430672	Robust	2	36.75	0	16.7975	6.35336	5.07	3.23	0	0	0	0
61	1	0	12.9	0.76	50.8	1.78	2.2	4.61	5.4	2	8	2	100.667	57.3333	140.4	39.9	20.2413	0	0	0	0	0	0	0	0	0	1	0	0	1	0	0	0.0989796	Robust	1	22	0	9.5215	4.83027	7.59	NA	0	0	0	18
62	1	0	14.7	0.8	79.9	1.58	2.89	5.07	5.5	1	8	1	154.667	99.3333	158.6	48.6	19.321	1	0	0	0	0	0	0	0	0	0	0	0	1	0	0	0.103061	Prefrail	1	32	0	17.268	6.86492	9.91	3.19	0	0	0	NA
83	1	0	12.2	0.52	63.2	1.58	1.3	3.3	6.1	1	8	1	132	70	156.5	47.7	19.4755	1	0	1	0	1	0	0	0	0	0	0	0	1	0	0	0.165306	Prefrail	1	30.5	0	16.0926	6.57049	11.5	4.345	0	0	0	NA
76	1	0	12.7	0.84	62.8	2.01	1.79	4.27	5.9	2	8	1	177	93.6667	138.7	38.3	19.9088	1	0	1	0	1	0	0	0	0	1	0	0	1	1	0	0.336735	Frail	1	24	0	8.4758	4.40583	9.72	5.16	0	0	0	24
78	1	0	10.8	0.54	61.9	1.66	2.27	4.34	5.8	1	0	0	162	86	160.1	54.7	21.3405	1	0	0	0	1	0	0	0	0	0	0	0	1	0	0	0.134694	Prefrail	1	17.5	1	18.0138	7.02785	9.28	2.895	1	0	1	4
75	1	0	16.3	0.87	91.1	1.4	2.21	4.03	5.9	1	0	2	105	68.3333	150.8	59.3	26.0767	0	0	0	0	1	0	1	0	0	0	0	0	1	1	0	0.334694	Frail	1	30.75	0	18.0175	7.92304	10.59	3.315	0	0	0	NA
69	1	0	8.9	0.66	45.7	1.66	1.82	3.8	4.9	2	8	1	103	61	139.5	41	21.0686	0	0	0	0	0	0	0	0	0	1	0	0	1	0	1	0.130952	Prefrail	0	13	0	9.3415	4.8003	10.19	3.525	1	1	1	3
85	1	0	15.5735	2.94427	75.4325	1.41954	3.50082	6.82116	6.59912	1	0	1	160	85.3333	159	56.1	22.1906	1	0	0	0	1	0	0	0	0	1	0	1	0	0	0	0.406746	Frail	0	17	0	17.9073	7.0833	NA	5.33	1	0	1	10
78	1	0	13.7185	2.2934	73.6077	1.03523	2.08821	4.07647	6.46199	2	8	1	154.667	62.6667	143.8	54	26.1142	1	0	0	0	1	0	0	0	0	1	0	0	1	0	0	0.184694	Prefrail	1	23	0	11.9776	5.79231	10.5	4.39	0	0	0	3
77	1	0	12.9	0.84	87.2	1.52	1.92	4.04	6.1	1	8	1	129.333	72.6667	159.4	46.5	18.3011	0	0	0	0	1	0	0	0	0	1	0	0	0	1	1	0.125992	Prefrail	0	34	0	16.3933	6.45193	9.16	3.035	0	0	0	6
78	1	0	12.3977	2.10676	95.7893	1.15575	3.35465	5.53702	5.86747	2	8	1	132	74	149.4	60.5	27.1053	1	1	0	0	0	0	1	1	0	0	0	1	1	0	1	0.326531	Frail	1	18.75	0	13.8313	6.19672	11.71	4.9	0	0	0	22
66	1	0	14.2381	0.595853	37.6385	1.985	2.19634	4.74053	7.0567	2	8	1	109	58.6667	150.9	44.3	19.4547	0	0	0	0	0	0	0	0	0	1	0	0	1	0	1	0.157143	Prefrail	1	22.75	1	11.3092	4.96653	6.69	2.215	0	0	0	24
66	1	0	13.7	0.62	66.7	1.49	2.24	4.18	5.8	1	8	1	101.667	61	161.5	58.4	22.3907	0	0	0	0	0	0	0	0	0	0	0	0	1	0	0	0.106122	Prefrail	1	39.75	0	19.3217	7.40799	8.62	3.81	0	0	0	19
67	1	0	12.207	1.16929	61.7201	1.41066	1.84033	3.98563	6.08398	2	8	1	100	59	145.4	45.8	21.6639	0	0	0	0	1	1	1	0	0	1	0	0	1	1	0	0.704082	Frail	1	17.25	0	10.9732	5.19044	11.15	2.795	1	0	1	24
66	1	0	13.2	5.65	69.1	0.9	2.64	4.89	6.3	1	8	1	137.333	68.6667	169.8	83.5	28.9608	0	0	0	0	1	0	0	0	0	1	0	0	1	0	0	0.164286	Prefrail	1	31.5	0	25.0541	8.68967	8.6	2.4	0	0	0	6
63	1	0	12.8	1.03	60.9	1.95	3.29	5.75	5.9	2	8	1	102	59.6667	144	41.9	20.2064	0	0	0	0	0	0	0	0	0	0	0	0	1	0	0	0.183532	Prefrail	0	19	1	10.2187	4.928	8.99	2.705	0	0	0	5
74	1	0	13.4	1.92	84.2	1.37	3.46	5.42	7.4	1	8	1	145.667	72.3333	155.4	49.3	20.4148	1	0	0	0	1	0	0	0	1	0	0	0	0	1	0	0.156122	Prefrail	1	34.5	1	16.6167	6.88086	8.78	3.75	0	0	0	5
60	1	0	11.8	5.65	61.2235	1.45	5.46	10.89	10.3	2	8	1	136	77.3333	149.4	48.3	21.6394	0	0	1	0	0	0	0	0	0	1	0	0	1	0	0	0.126531	Prefrail	1	26.75	1	12.1427	5.44019	7.6	2.705	0	0	0	5
66	1	0	13.4	1.02	62	1.98	3.58	6.26	6.2	1	8	1	114.667	73	150.5	44	19.4258	0	0	0	0	1	0	0	0	0	1	0	0	1	0	0	0.183532	Prefrail	0	31	0	15.3655	6.78381	9.15	3.95	0	0	0	13
71	1	0	11.1	1.4	54.5	1.38	2.74	4.63	5.2	2	8	1	139	78	143.1	41.4	20.2172	1	0	0	0	0	0	0	0	0	1	0	0	1	0	1	0.137446	Prefrail	3	22	0	9.7299	4.75148	9.4	3.08	0	0	0	NA
64	1	0	11	1.57	58.8	1.23	1.89	3.83	5.6	2	8	1	97.6667	62	144.3	45.2	21.7073	0	0	0	0	0	1	0	0	0	1	0	0	1	0	0	0.130252	Prefrail	2	15.5	0	10.8507	5.21105	10.55	3.99	1	0	1	8
68	1	0	13.6	3.43	61.3	1.39	2.9	5.51	6	1	8	1	118.667	61.6667	158.8	53.2	21.0965	0	0	0	0	1	0	0	0	1	1	0	0	1	0	0	0.233135	Prefrail	0	32.5	0	17.9552	7.12015	6.9	3.125	0	0	0	6
79	1	0	12.7	2.44	76	0.98	3.17	5.22	6.5	2	8	1	131	65.3333	146.4	53.4	24.9149	1	1	0	0	0	0	0	0	0	0	0	0	1	0	0	0.164286	Prefrail	1	26	0	12.103	5.64691	7.5	2.52	0	0	0	14
70	1	0	11.9	2.98	71.8	1.22	2.88	5.71	6.2	2	8	1	127.333	74	154.3	61.9	25.9991	1	0	0	0	0	0	0	0	0	0	0	0	1	0	0	0.130612	Prefrail	1	32.75	0	14.9218	6.26743	9.57	3.165	0	0	0	5
61	1	0	10.4	0.79	66.5	1.55	2.7	4.59	5.7	2	8	2	120.333	78.3333	148.5	46.3	20.9956	0	0	0	0	0	0	0	0	0	0	0	0	1	0	0	0.072479	Robust	2	21.25	0	11.6234	5.27085	7.4	3.145	0	0	0	21
60	1	0	12.1	0.73	49.7	1.83	3.03	5.28	5.9	2	8	1	122.667	80	141.9	141.9	70.4722	0	0	0	0	1	0	0	0	0	1	0	0	1	0	0	0.163265	Prefrail	1	24.75	0	29.405	14.6035	8.22	2.635	0	0	0	3
60	1	0	13.3	1.04	78.8	1.58	2.35	4.49	6.2	1	8	1	140.667	88	154	52.8	22.2635	1	0	0	0	1	1	0	0	0	1	0	0	1	0	0	0.261905	Frail	0	33	0	17.6604	7.44662	8.1	3.125	0	0	0	11
76	1	0	12.7	1.11	83.4	1.33	2.69	4.77	6.1	1	8	2	127	78.6667	158	62.9	25.1963	0	0	0	0	1	0	0	0	0	1	0	0	1	0	0	0.181548	Prefrail	0	29.25	1	19.4457	7.7895	13.32	2.765	0	0	0	0
62	1	0	13.8	1.12	73.5	1.67	1.42	3.93	5.6	1	8	1	122	70.3333	152.6	56.2	24.1339	0	0	0	0	0	0	0	0	0	0	0	0	0	0	1	0.0684524	Robust	0	31.75	0	18.0928	7.76957	7	2.875	0	0	0	4
65	1	0	11.6	1.74	78	0.98	1.96	3.45	8.6	1	8	1	131.667	58.3333	166.5	60.9	21.9679	1	1	1	0	0	0	0	0	1	0	0	0	1	0	0	0.188776	Prefrail	1	28.25	1	20.3762	7.35012	12.03	2.295	0	0	0	6
82	1	0	13.4	0.56	65.5	2.05	1.83	4.3	5.4	2	8	2	137	91.3333	131.5	30.2	17.4645	0	0	0	0	0	1	1	0	1	1	0	0	1	0	0	0.27551	Frail	1	19.75	0	5.9201	3.42356	11.81	3.585	0	0	0	13
64	1	0	14	1.18	68.3	1.79	2.75	5.07	6.2	2	8	1	113.667	76.6667	142.9	44.7	21.8899	0	0	1	0	0	0	0	0	0	1	0	0	1	0	1	0.212245	Prefrail	1	30.5	0	10.6044	5.19304	8.57	2.665	0	0	0	0
66	1	0	13.7	1.85	80.9	1.26	1.65	4.32	5.9	1	8	0	158	94.6667	157.5	52.1	21.0028	0	0	0	0	0	0	0	0	0	0	0	0	1	0	0	0.0992063	Robust	0	35.5	1	17.6778	7.12635	9.94	3.92	0	0	0	10
68	1	0	12.7	1.21	54.6	1.42	1.96	4.05	5.6	2	8	1	119.333	72	147.1	40.9	18.9016	0	0	0	0	0	0	0	0	0	1	0	0	0	0	0	0.242857	Prefrail	1	10	1	10.1724	4.70108	12.38	3.97	1	1	1	NA
65	1	0	13.5	0.86	78.7	2.02	2.37	4.79	6.8	2	8	1	115.333	62.6667	142.2	46	22.7488	0	0	0	0	0	0	0	0	0	1	0	0	1	0	0	0.0969388	Robust	1	25.75	0	10.7434	5.31303	6	2.305	0	0	0	3
65	1	0	16.6	0.72	76.8	1.63	2.29	4.47	5.3	1	8	1	113.333	72.6667	153	49.9	21.3166	0	0	0	0	0	0	0	0	1	1	0	0	1	0	0	0.158163	Prefrail	1	41	0	16.8087	7.18044	10.34	4.395	0	0	0	13
70	1	0	14.4	0.89	80.3	1.87	2.56	4.99	5.1	1	8	2	130.667	75.6667	151.4	51.9	22.642	0	0	0	0	0	0	0	0	0	1	0	0	1	0	1	0.072479	Robust	2	29.75	0	16.8385	7.34601	10.97	3.695	0	0	0	3
66	1	0	12.2	1.24	63.9	1.04	2.37	3.94	6.6	1	8	1	117.333	62.6667	157.5	59.1	23.8246	0	0	0	0	0	0	0	0	0	0	0	0	1	0	1	0.0714286	Robust	0	32.75	0	19.0288	7.67097	8.37	2.9	0	0	0	6
63	1	0	22.7	1.27	66.4	1.5	3.75	5.95	6	1	8	1	132.333	83.6667	161	60.7	23.4173	1	1	1	0	0	0	0	0	0	0	0	0	1	0	0	0.161224	Prefrail	1	33.75	0	19.8231	7.64751	9.38	2.275	0	0	0	9
62	0	0	13.6088	1.35777	49.0391	1.32282	3.08881	4.90852	5.5741	2	8	1	115	61.3333	152	56.5	24.4546	0	0	1	0	1	0	1	0	0	1	0	1	1	0	0	0.271429	Frail	1	26.5	0	13.9295	6.02904	8.78	2.705	0	0	0	14
71	1	0	14.0298	1.00258	60.2668	0.96649	1.92636	3.69365	6.48937	1	8	1	105	64.3333	149.8	51	22.7272	0	0	0	0	1	0	0	0	0	1	0	0	0	0	0	0.100198	Prefrail	0	28.75	0	16.4566	7.33359	7.28	3.365	0	0	0	0
73	1	0	12.7	1.66	69.3	1.64	3.18	5.58	6.4	2	8	2	135.667	73.6667	147.7	51.4	23.5615	1	0	1	0	0	0	0	0	0	0	0	0	1	0	0	0.218367	Prefrail	1	19.25	0	12.0781	5.53653	8.59	4.035	0	0	0	17
71	1	2	20.8	0.84	90	1.96	2.51	5.07	6.3	1	8	1	126.333	84.3333	152.3	49.8	21.4699	1	0	0	0	0	1	0	0	0	0	0	0	1	0	1	0.103061	Prefrail	1	32.5	0	16.4925	7.11028	11.15	3.27	0	0	0	5
65	1	0	12.6	1.05	49.2	1.86	3.52	6.17	6	2	8	1	157	83.3333	146	50.8	23.8319	1	0	0	0	0	0	0	0	0	1	0	0	1	0	0	0.34623	Frail	0	16.5	1	12.0764	5.66542	15.81	3.03	1	0	1	16
61	1	0	13.7922	1.27508	42.4012	1.17377	2.06373	3.86745	5.72007	2	8	1	120.333	82.3333	141.2	45.5	22.8214	0	0	0	0	1	0	0	0	0	0	0	0	1	0	0	0.0972222	Robust	0	24	0	10.6879	5.36072	7.16	2.35	0	0	0	10
73	1	0	20.1	0.968572	80.8779	1.56626	3.20031	4.98973	5.5	2	8	1	117	66	139.8	41.8	21.3876	0	0	0	0	1	0	0	0	0	0	0	0	1	0	0	0.130952	Prefrail	0	18.25	0	9.38	4.79942	8.19	6.555	0	0	0	3
75	1	0	14.6	0.68	76.7	1.62	3.11	5.32	6.4	1	8	1	129.333	71.6667	159.4	44.2	17.3958	0	0	0	0	1	0	0	0	0	1	0	1	1	0	1	0.214286	Prefrail	0	29.75	0	16.0234	6.30635	9.28	3.195	0	0	0	10
65	1	0	14.4	1.49	50.9	1.41	3.14	5.1	6.3	2	8	1	132	87.3333	142.6	56.5	27.7849	1	0	0	0	0	0	1	0	0	1	0	0	1	0	0	0.190816	Prefrail	1	19.25	0	12.8127	6.30089	8.63	4.265	0	0	0	10
62	1	0	17.9	1.33	73.1	1.5	2.89	5.05	6.1	1	8	1	146.667	85.6667	153.1	62.2	26.5363	1	0	0	0	0	0	1	0	1	1	0	0	1	0	0	0.277551	Frail	1	35.5	0	19.3043	8.23576	8.16	3.375	0	0	0	20
72	0	0	13.8	2.73	114.7	0.99	2.18	4.36	6.1	2	8	1	112.333	82.6667	137	53.7	28.611	1	0	0	0	0	0	1	0	0	1	0	0	1	0	0	0.404762	Frail	0	23.25	1	11.4141	6.08136	14.18	7.235	0	0	0	6
60	0	0	10.9	2.23	88.3	1.32	3.5	6.33	5.2	2	8	1	114.667	75.3333	165.3	75.1	27.4849	0	0	0	0	0	0	1	0	1	1	0	0	1	0	1	0.179563	Prefrail	0	25.425	0	19.0164	6.95957	9.97	2.69	0	0	0	8
62	1	2	14.5	0.63	83.5	0.96	2.3	3.64	6.2	1	8	1	100.333	57	161.5	53.5	20.512	0	0	0	0	1	0	0	0	0	1	0	0	1	0	1	0.12551	Prefrail	1	28.575	0	18.524	7.10215	5.81	2.785	0	0	0	10
65	1	0	12.7	0.66	62	1.9	2.35	4.8	5.8	2	8	1	100.667	52	144.2	45.9	22.0741	0	0	0	0	0	0	0	0	0	0	0	0	1	0	0	0.0430672	Robust	2	19.2	0	10.9381	5.26031	6.6	2.235	0	0	0	9
66	1	0	14.9	0.92	83.4	1.36	5.58	7.61	5.7	1	8	1	140	86.6667	159.5	71.6	28.1444	1	0	0	0	0	0	0	0	0	1	0	0	1	0	0	0.125	Prefrail	0	32.825	0	21.6553	8.51222	7.12	2.705	0	0	0	3
60	1	0	11.7	1.72	60.4	1.55	3.62	5.9	6.2	2	8	1	128.667	76	154.6	62.1	25.982	0	1	0	0	0	0	1	0	0	1	0	0	1	0	0	0.131303	Prefrail	2	22.875	0	15.3625	6.42751	8.69	2.485	0	0	0	0
66	1	0	13.1	1.36	49.5	1.53	2.93	5.02	14.3	2	8	1	121.667	73	148.9	55.3	24.9423	0	0	1	0	0	0	0	0	0	0	0	0	1	0	0	0.10102	Prefrail	1	25.15	1	13.2182	5.96188	5.88	3.405	0	0	0	6
67	1	0	11.5364	1.97872	63.3724	1.65354	2.23541	5.04625	5.42166	1	8	1	98.6667	62	166.9	64.3	23.0833	0	1	0	0	0	0	0	0	0	0	0	0	1	0	0	0.0922619	Robust	0	31.75	0	21.0012	7.53931	8.28	3.265	0	0	0	7
63	1	0	14.1	1.06	65.5	1.39	4.05	6.1	6.6	1	8	1	115.333	67.6667	162.5	66.6	25.2213	1	0	0	0	1	0	1	0	0	0	0	0	1	1	0	0.207341	Prefrail	0	26.525	0	21.1223	7.99898	9.38	3.95	1	0	1	10
85	1	0	13.3	0.89	122.6	1.67	2.72	5.07	6.4	1	8	1	106	60	160.5	55.2	21.4284	0	0	0	0	0	0	1	0	0	0	0	0	0	0	1	0.077551	Robust	1	12.3	0	17.8941	6.9464	8.5	4.485	1	0	1	1
84	1	0	13.7555	1.01456	50.5989	1.6352	2.79273	5.4209	5.39648	2	8	1	166.667	81.3333	143.4	49.1	23.8772	1	0	0	0	0	0	0	0	0	0	0	0	1	0	0	0.106122	Prefrail	1	8.5	0	10.7671	5.23601	8.75	4.485	1	0	1	3
78	1	0	5.7	0.75	51.8	1.17	1.3	2.85	5.8	2	8	1	93	47	143.2	32.9	16.0439	0	0	0	0	0	0	1	0	0	1	0	0	1	0	0	0.157143	Prefrail	1	15.5	0	7.8411	3.82376	9.78	4.885	1	1	1	NA
76	1	0	10.8	2.02	81.9	1.05	2.31	4.13	5.7	1	8	2	143.667	77	145.2	53.3	25.281	1	0	0	0	0	0	0	0	0	1	0	1	1	0	0	0.295455	Frail	3	21.75	1	16.2233	7.69495	21.06	10.245	1	0	1	NA
73	1	0	13.1	0.74	75.9	1.87	2.85	5.39	5.9	1	8	1	131	77.3333	162.4	54.8	20.7782	0	0	0	0	1	0	1	0	0	0	0	0	0	1	0	0.162245	Prefrail	1	27.75	0	18.4642	7.00097	9.03	3.535	1	0	1	15
72	1	0	11.5	1.28	71.5	1.33	2.28	4.26	8.1	2	8	1	137	69	148.2	53.3	24.2678	0	0	0	0	0	0	0	0	0	0	0	0	1	0	0	0.0644841	Robust	0	22.5	0	12.5353	5.7074	6.55	4.375	0	0	0	9
71	1	1	17.1	1.17	92.3	1.41	4.02	5.91	5.9	1	8	1	126.333	85	159.6	59.3	23.2803	0	0	0	0	0	0	0	0	0	0	0	0	1	0	1	0.0684524	Robust	0	32.7	0	19.1071	7.50117	8.03	4.53	0	0	0	1
60	1	0	11.7	0.99	53.5	1.45	3.38	5.34	5.7	2	8	1	104.333	62.3333	148.3	51.8	23.5531	0	0	0	0	0	0	0	0	0	0	0	0	0	0	1	0.0456349	Robust	0	23.825	1	12.7005	5.77482	5.35	2.325	0	0	0	0
60	0	0	11.9	2.48	68.2	1.29	2.31	4.82	5.9	2	8	1	121	72.6667	151.3	61.3	26.7783	0	0	0	0	1	0	0	0	1	1	0	1	1	1	1	0.271825	Frail	0	19.625	0	14.855	6.48925	6.68	2.785	0	0	0	10
82	1	0	11.6	1.30645	102.623	1.50047	1.74254	3.7428	5.7	1	0	2	106.667	62.6667	168.6	52.5	18.469	0	0	0	0	0	0	0	0	0	0	0	0	1	0	0	0.25102	Frail	1	17.325	1	18.3507	6.45561	17.74	5.015	1	1	1	17
65	1	0	12.9	3.52	82	1.01	2.42	4.58	7.5	1	8	1	109.333	60	155.4	54.4	22.5267	0	0	0	0	0	0	0	0	0	0	0	0	0	0	1	0.0136555	Robust	2	31.05	0	17.934	7.42635	6.75	2.03	0	0	0	9
80	1	0	12.4	1.47	88.7	1.21	2.59	4.24	5.8	1	8	2	163.667	65.3333	148.9	48	21.6497	1	0	0	0	0	0	0	0	0	1	0	0	1	0	0	0.129592	Prefrail	1	18.9	1	15.4483	6.96773	8.32	3.54	1	0	1	4
67	1	0	12.6	2.17	112.5	1.16	3.25	5.43	6.4	1	8	1	133.667	77	162.4	62	23.5082	0	0	0	0	1	0	0	0	0	0	0	0	1	1	0	0.106092	Prefrail	2	31.25	0	20.0758	7.61204	9.37	3.095	0	0	0	8
61	1	0	10.2	1.44	73.9	1.37	2.98	5.09	5.2	2	8	1	151	73.3333	149.4	55.8	24.9996	1	0	0	0	0	0	0	0	0	1	0	0	1	0	0	0.164916	Prefrail	2	14.15	0	13.5532	6.07212	9.25	NA	1	0	1	NA
76	1	0	12.3	1.64329	121.683	1.229	2.57164	4.63347	6.1	2	8	1	139.667	76	136.8	44	23.5115	1	0	0	0	0	0	1	0	0	0	0	1	1	0	0	0.206349	Prefrail	0	19.65	0	9.3726	5.00827	10.16	2.38	0	0	0	5
74	1	2	15.3472	0.439459	60.6597	1.34639	2.18995	3.49252	5.89461	1	8	1	90.3333	59	165.5	64.6	23.585	1	1	0	0	1	0	1	0	0	0	0	0	0	1	0	0.327551	Frail	1	30.6	1	20.6503	7.53929	11.72	3.63	0	0	0	0
71	1	0	14.0436	0.777603	86.2837	1.34688	2.22537	3.95029	4.87727	2	2	1	112.333	63	137.3	36.5	19.3621	0	0	0	0	1	0	0	0	0	1	0	0	1	0	0	0.151786	Prefrail	0	18.25	1	8.1636	4.33053	13.92	4.585	0	1	0	27
71	1	1	11.7	0.92	63.1	2.33	3.06	5.92	5.8	2	2	1	136	70.6667	143.3	42.7	20.7939	0	0	0	0	0	0	0	0	0	1	0	0	1	0	1	0.121032	Prefrail	0	16.95	0	10.0022	4.87083	8.15	3.625	1	1	1	5
74	1	0	10.9	1.12	84.6	0.94	1.84	3.27	5.8	1	8	1	132	54	151.2	46.5	20.3399	0	0	1	0	1	0	0	0	0	0	0	0	1	0	0	0.130612	Prefrail	1	12.35	0	15.6269	6.83548	9.53	5.155	1	0	1	12
62	1	0	13.635	1.68692	41.2282	1.02689	3.62975	5.75065	6.83193	2	8	1	133.333	81.3333	153.5	50.9	21.6024	0	0	0	0	0	0	0	0	0	1	0	0	1	0	1	0.239087	Prefrail	0	15.9	1	13.0092	5.5212	8.34	4.795	1	0	1	12
68	1	0	11.5	0.73	65.2	1.73	2.13	4.41	5.7	2	8	2	149.667	76.3333	135.3	41.6	22.7247	1	0	0	0	1	0	1	0	1	1	0	0	0	0	0	0.233135	Prefrail	0	11.075	0	9.0449	4.94092	8.66	2.985	1	0	1	14
70	1	0	13.7941	1.49961	58.3759	1.809	3.57565	6.17467	6.04916	2	8	1	142.667	84.3333	150.6	59.4	26.1901	1	0	1	0	0	0	0	0	0	0	0	0	1	1	0	0.178571	Prefrail	0	30.5	0	14.0434	6.19188	9.57	2.25	0	0	0	3
75	1	0	14.343	1.86587	82.9705	0.891418	2.6472	4.42653	7.33709	1	8	1	133	71.6667	155.5	48.9	20.2231	0	0	0	0	1	0	0	0	0	1	0	0	0	0	1	0.103061	Prefrail	1	34.5	0	16.5132	6.82921	9.6	2.69	0	0	0	3
63	1	0	11.2	0.98	63.1	2.33	3.22	6.13	5.8	2	8	1	103	65	139.6	45.4	23.2962	0	0	0	0	1	0	1	0	1	1	0	1	1	0	1	0.321429	Frail	0	17.375	0	10.4234	5.34858	9.68	2.59	1	0	1	29
70	1	0	10.3	2.78	57	1.44	2.63	5.43	5.6	2	8	1	135	85	159.3	73.2	28.8456	1	1	0	0	0	1	0	0	0	1	0	0	0	0	0	0.197479	Prefrail	2	30.625	0	17.6377	6.95041	6.88	2.375	0	0	0	13
63	1	0	12.4	0.78	62.1	2.37	2.57	5.59	5.9	1	8	1	120.333	69.6667	151.4	53.2	23.2092	1	0	0	0	0	0	0	0	0	0	0	0	1	0	1	0.106122	Prefrail	1	30.75	0	17.3484	7.56846	7.91	3.095	0	0	0	9
68	1	0	12	1.3	82.1	2.07	1.75	4.79	5.3	2	8	1	148.667	79.6667	154.2	42.7	17.958	1	0	1	0	0	0	1	0	1	0	0	0	1	0	1	0.186735	Prefrail	1	18	1	11.2795	4.74374	13.56	2.55	0	1	0	9
73	1	2	14.469	0.747539	118.574	1.28049	2.38303	4.56203	5.01221	1	8	1	131.667	83	153.6	58.7	24.8803	0	0	0	0	1	0	0	0	0	0	0	1	1	0	0	0.152778	Prefrail	0	24.15	0	18.2753	7.74608	11	3.06	1	0	1	8
66	1	0	14.7093	0.72658	63.471	1.47838	2.84575	4.79339	5.79091	2	8	1	154	82	149.6	36.5	16.3091	1	0	0	0	0	1	0	0	0	1	0	0	1	1	0	0.219388	Prefrail	1	20.725	0	9.6647	4.31842	7.88	3.22	0	0	0	16
62	1	0	14.9605	1.75888	41.567	1.36468	2.30852	4.25344	6.30363	2	8	1	136.667	85	138.9	66.2	34.3126	1	0	0	0	0	0	0	0	0	1	0	0	1	0	0	0.129592	Prefrail	1	18.2	0	14.3999	7.46371	6.06	1.875	0	0	0	1
67	1	0	12.8	1.08	62.7	1.38	2.97	4.91	6	1	8	1	118.333	72.6667	152.4	43.3	18.6431	0	0	0	0	0	0	0	0	0	0	0	0	0	0	0	0.077551	Robust	1	13.575	0	15.3967	6.62915	11.03	3.065	1	1	1	10
67	1	0	13.4	1.25	74.6	1.22	2.76	4.65	5.3	1	8	1	111	69.3333	160.2	55.9	21.7814	0	0	0	0	0	0	0	0	0	1	0	0	1	0	1	0.184524	Prefrail	0	29.5	0	18.6631	7.27208	6.84	3.64	0	0	0	7
66	1	0	12.3	0.88	61.6	1.99	2.35	5.02	5.4	2	0	1	119.667	64	140.4	36.6	18.5672	0	0	0	0	0	0	0	0	1	1	0	0	0	0	1	0.221639	Prefrail	2	16	0	8.6996	4.41332	10.75	4.77	1	1	1	NA
70	1	0	11.9	1.88	57.5	1.46	4.28	6.46	6.6	2	8	2	160	91.3333	141.2	49.2	24.6772	1	1	0	0	0	0	0	0	0	0	0	0	1	0	0	0.170168	Prefrail	2	10.125	1	11.069	5.55187	12.75	4.73	1	0	1	NA
60	1	0	8.3	5.65	42.1	1.1	2.47	6.35	5.7	2	8	1	114.667	71.3333	146	57.7	27.0689	0	0	0	0	0	0	0	0	0	1	0	0	1	0	0	0.103061	Prefrail	1	22.125	0	13.5931	6.37695	8.19	2.72	0	0	0	9
68	1	0	11.7	2.35	51.9	1.48	3.63	5.95	5.6	2	2	1	144.333	88.3333	146	54.8	25.7084	1	0	0	0	0	0	0	0	0	1	0	0	1	0	1	0.135714	Prefrail	1	17.375	0	12.7374	5.97551	10.19	2.97	1	0	1	NA
75	1	0	14.5	1.35	59.2	1.97	2.97	5.81	6.3	1	8	1	125.667	75	155.1	52.7	21.9072	0	0	0	0	1	0	0	0	0	1	0	0	1	0	1	0.279592	Frail	1	21.025	1	17.2038	7.15156	17.19	5.08	1	0	1	7
72	1	0	11.9	1.02	81.1	1.51	3.07	5.29	6.3	2	8	1	109	70.3333	141.8	42.6	21.1864	0	0	0	0	0	0	0	0	0	0	0	0	0	0	0	0.132937	Prefrail	0	17.875	1	9.7854	4.86661	9.85	3.56	1	1	1	6
64	1	0	12.3	0.44	76.1	1.56	2.53	4.86	6.2	1	8	1	128.333	92.6667	158	46.3	18.5467	0	0	0	0	1	0	0	0	0	1	0	0	1	1	0	0.236111	Prefrail	0	29.5	0	16.6859	6.68398	6.78	3.3	0	0	0	7
66	1	0	16.0299	0.478253	32.7875	2.22281	3.15066	5.46833	5.63336	2	8	1	144.667	85.6667	142.4	52.5	25.8904	1	0	0	0	1	0	0	0	0	1	0	0	1	0	1	0.189796	Prefrail	1	24.425	0	11.9823	5.90908	9.78	2.595	0	0	0	10
88	1	0	13.7	1.27	96.4	1.4	2.64	4.67	5.8	1	8	1	111.333	58.6667	150.8	55.2	24.2737	0	0	0	0	1	0	0	0	1	0	0	0	1	1	0	0.220408	Prefrail	1	21	1	16.7452	7.36356	12.97	3.42	1	0	1	15
73	1	0	11.3	1.27	143.2	1.24	1.02	2.78	7.1	2	0	1	103.667	73.3333	145.1	48.4	22.9885	1	0	1	0	1	0	1	0	0	0	0	0	0	0	0	0.268849	Frail	0	16.825	1	11.2209	5.32958	7.41	2.61	1	0	1	21
64	1	0	11.8	0.91	56.2	1.05	2.55	4.05	5.9	2	8	1	110.333	67.3333	138.5	49.1	25.5966	0	0	0	0	0	0	0	0	0	1	0	0	1	0	1	0.128968	Prefrail	0	23.7	0	10.9828	5.7255	11.13	2.905	0	0	0	10
71	1	0	11.1	0.84	64.2	1.67	2.04	4.19	5.4	2	8	1	137.667	76	144	52.3	25.2218	0	0	0	0	0	0	0	0	0	1	0	0	1	0	0	0.264881	Frail	0	13.05	0	11.9299	5.75323	8.94	4.705	1	0	1	24
74	1	0	15.4	0.96	81.1	1.49	2.42	4.38	5.5	1	8	1	124	65	164	53.6	19.9286	0	0	0	0	1	0	0	0	0	1	0	0	1	0	0	0.213265	Prefrail	1	30	1	18.3668	6.82882	11.97	4.675	0	0	0	14
72	1	0	14.2	0.85	74.1	1.65	2.78	4.83	5.8	1	8	1	119.333	70.6667	158.3	49.6	19.7934	0	0	1	0	0	0	0	0	1	0	0	0	0	0	1	0.160204	Prefrail	1	27.125	0	17.0589	6.80752	9.5	3.42	1	0	1	11
72	1	0	9.5	1.12	93	1.25	1.75	3.59	5.4	1	8	1	141	83.3333	152	49.4	21.3816	0	0	0	0	1	0	0	0	0	0	0	0	1	0	0	0.185516	Prefrail	0	15.125	0	16.3462	7.07505	9.63	4.155	1	0	1	12
65	1	0	12.2	1.04	50.4	3.22	2.29	5.89	5.3	2	8	1	121	77.3333	146.5	48.6	22.6444	0	0	0	0	1	0	1	0	0	1	0	0	1	1	1	0.192857	Prefrail	1	13.5	1	11.7053	5.4539	9.03	6.06	1	0	1	7
74	1	0	10.9	1.75	91.3	1.16	2.78	5.06	6.2	2	8	2	124	74	146.5	54.4	25.3468	0	0	0	0	0	0	0	0	0	1	0	0	0	0	0	0.104082	Prefrail	1	15.7	0	12.4917	5.82031	7.96	2.97	1	0	1	7
72	1	0	11.7	2.81	55	1.56	2.44	5.17	6.6	2	8	2	133	71	155.5	53.9	22.2909	0	0	0	0	0	0	0	0	0	1	0	0	1	0	1	0.110294	Prefrail	2	22.625	1	13.4322	5.55503	8.37	2.48	0	0	0	NA
64	1	0	11.1411	1.99627	51.2801	1.22923	2.49248	4.9931	7.00049	2	0	1	154	95.6667	150.8	56.6	24.8894	1	1	0	0	1	0	0	0	0	0	0	0	1	1	0	0.187755	Prefrail	1	25.575	0	13.7464	6.04486	7.47	2.985	0	0	0	7
61	1	0	14.2184	1.14223	63.1908	1.91178	3.71277	6.43237	6.69726	1	8	1	121	74	168.5	89.1	31.3818	0	1	0	0	1	0	0	0	0	1	0	0	1	0	0	0.293878	Frail	1	26.425	1	26.1808	9.22111	24.61	4.27	1	0	1	13
63	1	0	12.9266	1.71204	52.9637	1.62019	2.84258	5.40038	5.26561	2	8	2	127.667	84.3333	159.3	67.6	26.6388	1	0	0	0	0	0	1	0	0	1	0	0	1	0	0	0.294898	Frail	1	24.125	1	16.8159	6.62657	16.75	3.2	0	0	0	6
69	1	0	19.3	1.98	67.6	1.5	4.57	6.94	9.1	2	8	2	132	74	145.3	61.3	29.0355	1	0	0	0	0	1	0	0	1	0	0	0	1	0	0	0.220408	Prefrail	1	20.875	1	13.88	6.57443	13.25	4.2	0	0	0	NA
62	1	1	16.3438	2.18355	80.1551	1.06156	1.84338	4.00921	6.19383	1	8	1	180	103.333	159.1	71.4	28.2071	1	0	0	0	0	0	1	0	0	1	1	1	1	0	0	0.486111	Frail	0	16.8	1	21.7219	8.58139	13.25	NA	1	0	1	16
70	1	0	17	1.12	95.7	1.25	2.14	3.74	5.8	1	8	1	106	68.3333	158.2	50.4	20.1381	1	0	0	0	0	0	0	0	0	1	0	0	0	0	0	0.160204	Prefrail	1	38.575	0	17.2766	6.90312	9.84	3	0	0	0	27
60	1	0	14	0.9	44.1	2	2.75	5.26	6.2	2	8	1	138.333	83.6667	154.5	55.5	23.2507	1	0	0	0	0	0	0	0	0	1	0	0	1	0	0	0.189076	Prefrail	2	25.2	1	14.078	5.89772	17.34	3.11	0	0	0	7
63	1	0	14.2	1.22	55.2	1.29	3.4	5.15	6.2	1	8	0	157	91.3333	162.7	55.1	20.815	1	0	0	0	1	0	0	1	0	1	0	0	1	0	0	0.189796	Prefrail	1	28.65	1	18.9242	7.14895	14.75	4.25	0	0	0	6
65	1	0	15.1229	3.0707	40.1389	1.21731	1.87767	4.9284	6.64327	2	8	1	183.333	89.6667	155.4	61.2	25.3425	1	0	0	0	0	0	0	0	0	0	0	0	0	0	0	0.0745798	Robust	2	25.5	1	15.0894	6.24842	18.84	3.61	0	0	0	13
76	1	0	14.6	0.87	49.4	1.34	2.94	4.5	5.9	2	8	2	193	91	146.4	50.6	23.6085	1	0	0	0	0	0	0	0	0	1	0	0	1	0	0	0.34623	Frail	0	24.55	0	11.6736	5.44656	8.94	2.94	0	0	0	11
79	1	0	12.1496	1.43798	84.0763	1.54254	2.00104	4.47277	5.82944	1	8	1	162	84	167.2	93	33.2668	0	0	0	0	0	0	0	0	0	0	0	0	1	0	0	0.184524	Prefrail	0	33.125	1	26.1284	9.34631	8.17	7.745	0	0	0	4
75	1	0	13	0.74	76	1.85	2.4	4.63	6.3	1	0	2	177.667	91.6667	169.6	58.5	20.3378	1	0	0	0	0	0	1	0	0	1	0	0	0	1	0	0.348214	Frail	0	35.25	0	19.8747	6.90954	6.93	3.305	0	0	0	8
63	1	0	14.5559	2.07884	75.3835	1.23748	4.06525	6.29821	6.5109	2	8	0	152.667	89.6667	158.5	48.9	19.4648	0	0	0	0	0	0	0	0	0	1	0	0	1	0	0	0.15102	Prefrail	1	21.6	0	13.1212	5.22294	8.41	4.145	0	0	0	15
65	1	0	12.0345	1.11516	55.8281	1.60202	3.80218	5.69064	5.77274	2	0	0	167.667	99	158.2	53	21.1769	0	0	0	0	0	0	1	0	0	1	0	0	1	0	0	0.154082	Prefrail	1	12.35	0	13.8064	5.51655	11.75	3.485	1	0	1	8
73	1	0	14.4892	1.24755	48.7509	1.38978	3.38464	5.30026	5.08437	1	8	1	199.667	101	160.9	65.9	25.455	1	1	0	0	0	0	1	0	0	1	0	0	1	0	0	0.237755	Prefrail	1	33.25	1	20.446	7.89762	12.35	3.04	0	0	0	9
62	1	0	14.847	1.29838	74.5727	1.37313	2.41829	4.41485	5.44408	1	3	1	200	120.667	172.1	87.9	29.6775	0	0	0	0	0	0	0	0	0	0	0	0	1	0	0	0.0664683	Robust	0	41.25	0	26.2974	8.87873	9.71	2.51	0	0	0	4
64	1	0	12.13	1.82267	57.8747	1.15063	1.8631	4.30222	6.916	2	8	1	178.667	117	165.2	82.6	30.2663	1	0	0	0	1	0	1	1	0	0	0	0	1	0	1	0.232143	Prefrail	0	35.2	1	20.3052	7.44024	9.63	NA	0	0	0	14
73	1	0	13.2017	1.89469	52.5761	1.45338	2.98198	5.33223	6.09982	1	8	1	143.333	94	170	63.9	22.1107	1	0	0	0	0	0	1	0	0	0	0	0	1	0	0	0.184694	Prefrail	1	30.75	0	21.0337	7.2781	NA	NA	0	0	0	NA
65	1	0	12.0276	2.17237	86.3563	1.35557	2.41222	5.07858	6.65904	2	8	1	153.667	84.6667	150.4	51.5	22.7673	0	0	0	0	0	0	0	0	0	1	0	0	1	0	0	0.259921	Frail	0	13.5	0	12.6823	5.60664	NA	5.465	1	0	1	15
63	1	0	13.038	1.41095	69.3387	1.71302	1.99271	4.42761	6.28911	1	8	1	143	83.6667	172.6	66.5	22.3224	0	0	0	0	0	0	0	0	0	0	0	0	0	0	0	0.00945378	Robust	2	47.25	0	22.1837	7.4465	6.5	2.72	0	0	0	10
69	1	0	12.1025	1.78074	79.0508	1.09087	1.55942	3.5467	5.05725	2	8	2	119.667	64.6667	150.1	52.5	23.3023	1	0	0	0	0	0	0	0	0	1	0	0	1	0	0	0.30102	Frail	1	14.5	0	12.6952	5.6348	NA	5.265	1	0	1	4
77	1	2	14.0161	1.05246	86.765	1.10716	1.36154	3.07797	7.63836	1	8	1	195.333	109.667	167.5	65.7	23.4172	1	0	0	0	1	0	1	0	1	1	1	1	0	0	0	0.37551	Frail	1	35.75	1	20.9656	7.4727	14.91	3.995	0	0	0	15
76	0	0	14.3	1	91.4	1.31	2.72	4.36	5.2	1	8	1	123	61.3333	159.2	66.7	26.3172	1	0	0	0	0	0	0	0	0	0	0	0	0	0	0	0.0703782	Robust	2	28.625	0	20.3075	8.01254	9.09	4.96	0	0	0	1
87	0	0	11.2	1.48	89.6	1.31	2.34	4.21	7.6	2	8	1	176	69	153.4	51.4	21.843	1	0	0	0	0	0	0	0	0	1	0	0	1	0	0	0.278361	Frail	2	14	1	12.17	5.17178	10.41	3.95	1	0	1	NA
66	0	0	13.7	2.53	103.9	0.79	1.51	3.44	5.1	1	8	1	104.667	70.6667	171	67.8	23.1866	0	0	0	0	0	0	0	0	0	1	0	0	0	0	1	0.0992063	Robust	0	32.5	0	22.1524	7.5758	9.75	4.34	0	0	0	8
66	0	0	11.5	2.61	87.7	1.27	2.28	4.74	5.3	2	8	1	123	69	155	55.8	23.2258	1	0	0	0	0	0	0	0	0	0	0	0	0	0	0	0.0714286	Robust	1	24.25	0	13.9674	5.81369	10.37	4.595	0	0	0	5
64	0	0	11.6	2	44.3	1.43	2.7	4.92	6.5	2	8	1	113	66.3333	147	45	20.8247	0	1	0	0	0	0	0	0	0	1	0	0	1	0	0	0.124008	Prefrail	0	16	0	11.101	5.13721	11.03	4.705	1	0	1	5
60	0	0	11.3	1.04	64.7	1.85	3.26	5.6	4.9	2	3	1	110.667	71	150.2	50.8	22.5177	0	0	0	0	0	0	0	0	0	0	0	0	0	0	0	0.0112245	Robust	1	24.875	0	12.7108	5.63421	11.12	3.375	0	0	0	5
60	0	0	13.9	1.51	88	1.66	4.11	6.34	5.4	2	8	1	135.333	86.6667	162.1	60.5	23.0245	1	0	0	0	0	0	0	0	0	1	1	0	0	0	0	0.12449	Prefrail	1	25	0	15.8562	6.03439	5.75	2.845	0	0	0	2
70	0	2	11.8665	0.53263	104.784	1.44616	2.27119	4.10728	6.58773	1	8	1	132	63	159	67.3	26.6208	0	0	0	0	0	0	0	0	0	0	0	0	0	0	0	0.0102041	Robust	1	37.625	0	20.6239	8.15787	6.28	2.935	0	0	0	2
66	0	0	11.2712	1.07041	84.6529	1.2415	3.10127	5.01186	7.11735	2	8	1	121	57.3333	151.9	58.9	25.527	0	0	0	0	0	0	0	0	0	0	0	0	1	0	0	0.0673469	Robust	1	20.625	0	14.234	6.16895	8.19	3.48	0	0	0	3
75	1	0	11	2.97	84.4	1.18	2.12	4.48	5.5	2	8	2	113.667	64.3333	147.1	54.9	25.3715	1	0	0	0	0	0	0	0	0	1	0	0	1	0	0	0.15873	Prefrail	0	12.875	0	12.6154	5.8301	7.53	4.535	1	0	1	14
70	0	0	14.9	1.19	82	1.18	2.72	4.43	5.8	1	8	1	110.667	65.3333	165.6	61.7	22.4991	0	0	0	0	0	0	0	0	0	1	0	0	0	0	1	0.0441176	Robust	2	30.55	0	20.2493	7.38396	4.37	2.745	0	0	0	10
68	0	0	13.7	1.07	68.5	1.38	2.49	4.3	5.2	2	8	1	152.333	78.6667	147.2	52.3	24.1372	0	0	0	0	0	0	0	0	1	0	0	0	0	0	1	0.0734127	Robust	0	19	0	12.3833	5.71506	8.4	4.78	0	0	0	4
83	0	0	12.4647	1.47502	96.2711	2.13446	3.52256	6.23723	6.38728	2	0	2	144	90.6667	145.1	43	20.4237	0	0	0	0	0	0	0	0	0	0	0	0	0	0	0	0.0744048	Robust	0	14.625	1	9.8087	4.65883	7.03	2.285	1	1	1	5
69	1	0	13.9	2.42	78.5	1.92	1.58	4.3	5.9	1	2	1	145.667	73	152.9	51.1	21.8578	0	0	1	0	0	0	0	0	0	0	0	0	1	0	1	0.208333	Prefrail	0	28.375	0	16.8816	7.22102	7.18	2.935	0	0	0	22
64	1	0	12.1	1.55	63.6	1.6	2.41	4.65	5.5	2	2	1	114	47	147.4	47.6	21.9085	1	0	0	0	1	0	0	1	0	0	0	0	1	1	0	0.222689	Prefrail	2	20.625	1	11.6456	5.36003	6.8	2.97	0	0	0	24
68	1	0	11.3	1.37	57.9	1.44	2.04	4.15	5.5	2	8	1	117	67.6667	148	42.3	19.3115	1	0	0	0	0	0	0	0	0	0	1	0	0	0	0	0.155754	Prefrail	0	16.5	0	10.5389	4.8114	7.85	3.3	1	1	1	21
73	1	0	14.8	0.78	103.2	1.59	2.52	4.48	6	1	8	1	135	79.3333	153.9	57.4	24.2345	0	0	0	0	1	0	0	0	0	0	0	0	1	0	0	0.132353	Prefrail	2	28.75	1	18.0565	7.62353	14.64	4.03	0	0	0	13
65	1	0	12.7	1.05	64.2	1.64	2.87	5	5.6	2	8	1	124	70	150.2	54.5	24.1578	0	0	0	0	0	1	0	0	0	1	0	0	1	0	0	0.163265	Prefrail	1	17.25	1	13.2399	5.86874	8.42	2.58	1	0	1	7
75	1	0	11.5	0.93	119.1	1.99	1.57	4.23	5.1	2	8	1	130	84	137.6	39.2	20.7038	0	0	0	0	0	0	0	0	0	0	0	0	0	0	1	0.140756	Prefrail	2	1.25	1	8.5688	4.52567	25.16	5.22	1	1	1	NA
79	1	0	13.9	0.65	96.1	1.32	2.27	4.08	5.6	1	8	1	125.333	73.6667	155.2	60.1	24.9512	0	0	0	0	0	0	0	0	0	0	0	0	0	0	0	0.0469388	Robust	1	32.25	0	18.4947	7.67828	8.38	3.81	0	0	0	6
60	1	0	10.9	1.62	56.9	1.48	2.79	5.01	5.6	2	8	1	128.333	76.6667	147.4	64.7	29.7789	1	0	0	0	0	0	1	0	0	1	0	0	1	0	0	0.239796	Prefrail	1	20.25	0	15.0939	6.94715	10.2	3.595	0	0	0	21
77	1	0	12.7	2.23	114.4	1.15	2.54	4.64	5.7	1	2	2	148.333	77.3333	157	52.1	21.1368	1	0	0	0	0	0	1	0	1	1	1	0	1	0	1	0.241071	Prefrail	0	18.5	0	17.2173	6.98499	10.07	3.37	1	0	1	13
63	1	0	12.7	0.9	66.2	1.82	2.09	4.54	6.1	1	8	1	136	82.3333	164.5	52.8	19.512	1	0	0	0	0	0	0	0	0	0	0	0	0	0	1	0.072479	Robust	2	29.75	1	18.6729	6.90049	14.25	3.64	0	0	0	14
64	1	0	12.4	1.02	61.7	1.01	2.03	3.41	6	1	8	0	111	72.3333	151.2	50.8	22.2208	0	0	0	0	1	0	0	0	0	0	0	0	1	1	1	0.127976	Prefrail	0	24.75	1	16.8268	7.36034	19.06	3.815	1	0	1	10
77	1	0	5.9	1.28	69.7	1.07	2.41	4.05	5.4	2	0	2	150	48.3333	146.8	62.7	29.0948	0	0	0	0	1	0	0	0	0	0	0	0	1	1	0	0.12996	Prefrail	0	17.25	0	14.0147	6.50327	10.28	3.8	1	0	1	8
66	1	0	12.9	5.65	142.7	0.83	2.01	4.9	5.4	1	8	1	122.333	65	152.4	60.2	25.9195	1	1	0	0	1	0	0	0	1	1	0	0	1	1	0	0.388776	Frail	1	35.25	0	18.6954	8.04942	7.16	3.865	0	0	0	15
74	1	0	12.9	0.79	72.8	1.26	2.13	3.77	5.7	1	8	2	161.333	82.6667	153.1	41.1	17.5344	1	0	0	0	1	0	0	0	0	0	0	0	0	0	0	0.130952	Prefrail	0	25.25	0	14.788	6.30898	6.66	5.16	1	1	1	12
69	1	0	15.4	1.62	97	1.21	3.14	5.18	6.2	1	8	1	147.667	76.6667	157	60.2	24.4229	1	1	0	0	0	0	1	0	0	0	0	0	1	0	0	0.179563	Prefrail	0	24.75	0	19.0766	7.7393	9.19	3.47	1	0	1	14
68	1	0	13.2	0.87	52.6	1.84	3.13	5.53	6.1	2	8	1	145.333	73.6667	142	39.4	19.5398	0	0	0	0	0	1	0	0	0	1	0	0	0	0	0	0.242063	Prefrail	0	11	1	9.3372	4.63063	9.47	3.94	1	1	1	16
74	1	0	9.9	1.2	53.3	0.84	1.67	3.08	5.6	2	0	2	99.6667	60.6667	145	52.3	24.8751	0	0	0	0	0	0	1	0	0	1	0	0	1	0	0	0.12996	Prefrail	0	18	0	11.9259	5.67225	8.25	4.805	0	0	0	2
63	1	0	14.9949	2.35443	71.7841	1.29979	4.31468	6.46189	8.7166	2	8	1	138	73.6667	143.1	45	21.9752	1	0	0	0	0	1	0	0	0	0	0	0	1	0	0	0.122024	Prefrail	0	18.8	0	10.7207	5.23533	8.72	4.235	0	0	0	6
67	1	0	15.4	0.99	85.1	1.27	2.73	4.44	5.5	1	8	1	151.667	97	162	63.8	24.3103	1	1	0	0	0	1	0	0	1	0	0	0	1	0	1	0.217347	Prefrail	1	39.75	0	20.3804	7.76574	8.09	3.11	0	0	0	15
67	1	0	12.3	2	55.3	1.07	3.4	5.28	6.2	2	8	2	131.333	76	143.3	57	27.7576	0	0	0	0	0	0	0	0	0	0	0	0	0	0	1	0.0765306	Robust	1	12.125	1	12.9101	6.28691	10.06	4.465	1	0	1	14
74	1	0	13.3	1.38	67.7	2.13	2.68	5.72	6	2	8	1	129.667	65.6667	153.1	38.8	16.5532	0	1	0	0	0	0	1	0	0	0	0	0	0	0	0	0.1	Robust	1	18.5	0	10.1871	4.3461	6.81	3.035	0	0	0	18
76	1	0	10.6	0.99	104.2	1.14	1.67	3.26	5.4	1	8	2	137	73.3333	157.3	46.3	18.7121	1	0	0	0	0	0	0	0	0	0	0	0	1	0	1	0.163265	Prefrail	1	23.25	0	16.167	6.53389	8.1	3.09	1	1	1	12
74	1	0	10.7	0.98	57.7	1.67	2.28	4.49	6.1	2	8	1	85.3333	52.6667	149.5	33.4	14.9439	0	0	0	0	0	0	0	0	0	0	0	0	1	0	1	0.180556	Prefrail	0	18.5	1	8.7597	3.91929	8.69	4	0	1	0	19
74	1	0	12.6	1.08	75.6	1.21	2.59	4.3	5.4	1	8	1	130.333	70	156.6	52.9	21.5711	0	0	0	0	0	0	0	0	0	0	0	0	1	0	0	0.0979592	Robust	1	18.75	0	17.4399	7.11149	9.04	4.81	1	0	1	NA
67	1	0	13.1	1.38	51.7	1.33	3.41	5.5	6.3	2	8	1	135	72	138.4	41.1	21.457	0	0	0	0	0	0	0	0	0	0	0	0	1	0	0	0.183673	Prefrail	1	9.25	0	9.3171	4.86417	9.72	4.375	1	1	1	11
60	1	0	12.9	1.62	87.4	0.96	2.38	4.24	8.4	1	8	1	121	69.3333	161.9	59.9	22.8525	0	0	1	0	0	0	0	0	0	0	0	0	1	0	0	0.130252	Prefrail	2	35.75	0	19.876	7.5829	7.06	3.06	0	0	0	7
73	1	0	12.6	0.68	92.2	1.47	1.52	3.36	5.3	1	8	1	133	82	153.6	46.2	19.5821	0	0	0	0	0	0	0	0	0	0	0	0	0	0	0	0.0704082	Robust	1	15.5	1	15.8628	6.72353	16.72	5.52	1	1	1	NA
79	1	0	11.9	0.64	59.9	1.89	1.74	4.05	5.7	2	8	1	121.333	67.3333	141.8	31.8	15.8152	0	0	0	0	0	0	0	0	0	0	0	0	0	0	0	0.128571	Prefrail	1	7.5	1	7.442	3.70115	12.88	3.39	1	1	1	NA
70	1	0	12.9	1.14	69.7	1.49	3.22	5.21	6	2	2	1	135.667	82.6667	141.3	53.4	26.7459	1	0	1	0	1	0	0	0	0	0	0	0	1	0	1	0.246939	Prefrail	1	17.75	0	11.8903	5.95537	5.44	3.685	1	0	1	20
70	1	0	9.1	1.46	100.4	2.21	1.88	4.72	5.8	2	8	2	119.667	75.6667	154	60.2	25.3837	0	0	0	1	0	0	0	0	0	1	0	0	1	0	0	0.209325	Prefrail	0	26.125	1	14.5616	6.13999	8.28	3.675	0	0	0	12
65	1	0	15.3657	1.13713	51.7915	1.0794	2.72607	4.33477	6.00922	2	2	1	128	72.3333	149.2	51.1	22.9553	1	1	0	0	0	0	0	0	0	0	0	0	0	0	0	0.0683673	Robust	1	21	0	12.4767	5.60483	7.36	2.94	0	0	0	4
69	1	0	16.2	0.57	64.1	1.29	1.43	2.95	5.8	1	2	1	116.667	66.3333	153.8	45.2	19.1085	0	0	0	0	0	0	0	0	0	0	0	0	1	0	1	0.158163	Prefrail	1	25.875	0	15.8392	6.69608	4.47	2.545	1	1	1	14
60	1	0	10.5	1.15	83.9	1.33	1.7	3.61	6	2	8	1	104.667	56.3333	149.4	43.2	19.3545	0	0	0	1	0	0	0	0	1	1	0	0	1	0	0	0.401786	Frail	0	16.75	1	11.1584	4.9992	12.47	4.53	1	0	1	16
67	1	0	11	0.73	257.5	1.76	2.96	5.19	5.5	2	0	1	138.333	70	137.7	36.2	19.0915	0	0	0	0	0	0	0	0	1	0	0	0	1	0	0	0.126984	Prefrail	0	19.75	0	8.2965	4.37549	11.78	2.69	0	0	0	5
67	1	0	10.5	0.46	89	1.37	2.14	3.65	5.8	1	0	1	175	92.6667	153.8	53	22.4059	1	0	0	0	0	0	0	0	0	0	0	0	1	0	0	0.107143	Prefrail	2	32.5	1	17.4186	7.36378	13.43	3.725	0	0	0	6
73	1	0	14	0.8	56.2	1.36	1.94	3.64	5.4	2	0	2	132	72	148.9	42.4	19.1239	1	0	0	0	1	0	1	0	1	1	0	0	1	0	1	0.502041	Frail	1	19	1	10.4695	4.72211	18.15	3.37	0	1	0	18
79	1	0	12.8	0.54	68.5	1.83	3.16	5.3	6	1	8	1	128.667	61.3333	160.8	46.8	18.0998	0	0	0	0	1	0	1	0	0	1	0	0	0	0	0	0.103992	Prefrail	2	25.25	0	16.527	6.39178	9.5	3.8	1	1	1	0
81	1	0	7.6	0.81	71.2	1.48	2.49	4.34	5.8	1	8	2	102.667	60.3333	154	41	17.2879	0	0	0	0	0	0	0	0	0	1	0	0	1	0	0	0.165966	Prefrail	2	23.875	1	14.606	6.15871	12.41	3.965	1	1	1	12
69	1	0	12.8	2.21	64.9	1.39	2.74	5.41	5.9	2	8	1	141.667	75.3333	142.4	50.3	24.8055	0	0	0	0	0	0	0	0	0	0	0	0	1	0	0	0.128968	Prefrail	0	22.625	0	11.4467	5.64495	11.68	3.34	0	0	0	15
70	1	0	14	0.59	63.9	1.68	2.38	4.55	6.1	1	8	1	105.333	51	159.3	47.6	18.7575	0	0	0	0	0	0	0	0	0	0	0	0	0	0	0	0.0469388	Robust	1	30	0	16.8539	6.64154	9.06	3.645	0	0	0	3
63	1	0	11.177	1.98219	45.4326	1.08735	2.95186	5.2955	4.56184	2	0	1	120	74.6667	143.2	50.5	24.6267	0	0	0	0	0	0	0	0	0	0	0	0	0	0	0	0.0714286	Robust	1	19.875	0	11.7929	5.75088	6.71	2.805	0	0	0	12
61	1	0	14.3186	1.01845	59.4615	1.41512	3.16487	5.09875	6.13779	1	2	1	111.333	70.3333	149.5	49	21.9237	0	0	0	0	1	0	0	0	0	1	0	0	1	0	1	0.161224	Prefrail	1	24.375	0	16.4085	7.34153	7.86	2.71	1	0	1	7
78	1	0	13.3984	0.454062	83.1569	1.40081	3.09332	4.21675	5.2507	1	8	1	122	63	165.5	59.3	21.65	0	0	0	0	1	0	0	0	0	0	0	0	1	0	1	0.315126	Frail	2	33.5	1	19.4794	7.1118	NA	6.24	0	0	0	NA
71	1	0	11.3	0.9	92.7	1.84	5.28	7.72	6	1	8	1	111.333	61.6667	165.2	50.8	18.6142	0	0	0	0	0	0	0	0	0	1	0	0	1	0	1	0.161224	Prefrail	1	39.875	0	18.0658	6.61968	10.69	3.205	0	0	0	19
65	1	0	11.9426	4.0755	66.0369	1.07277	2.79186	6.25808	6.11306	2	8	1	141.667	77.6667	143.4	49.4	24.0231	1	0	0	0	0	0	0	0	0	0	1	0	1	0	0	0.180556	Prefrail	0	20.375	0	11.528	5.60603	NA	5.175	0	0	0	9
62	1	1	12.7	2.36	1050.6	1.51	2.77	7.19	6.1	1	8	1	129.333	73.3333	165.9	57.9	21.0371	1	1	0	0	0	0	0	0	1	0	0	0	1	0	0	0.239796	Prefrail	1	28.5	0	19.844	7.21002	9.69	NA	0	0	0	8
61	1	0	11.3	5.46	49.1	1.43	2.79	6.51	6.4	2	8	1	112.667	59	143.5	48.3	23.4554	1	0	0	0	0	0	0	0	0	0	0	0	1	0	1	0.209325	Prefrail	0	23.875	1	11.4744	5.57219	5.72	2.67	0	0	0	21
62	0	0	14.4598	1.46323	51.7211	1.54065	2.14195	4.46701	5.56437	2	8	1	100.667	64.6667	148.9	48.6	21.9203	0	1	0	0	0	0	0	0	0	0	0	0	0	1	0	0.0969388	Robust	1	16.875	0	12.0731	5.4454	8.6	3.545	1	0	1	0
67	0	0	11.5157	1.60869	84.0852	1.32139	3.26089	5.68679	5.65748	1	8	1	105	75.6667	159.8	65.4	25.6109	1	1	0	0	1	0	0	0	1	1	0	0	0	0	0	0.18254	Prefrail	0	11.25	1	20.4538	8.00978	12.35	2.8	1	0	1	6
67	0	0	13.8044	0.777274	88.6378	1.40246	3.0715	4.83171	6.16851	2	8	2	119.333	66.3333	147.2	65.4	30.183	0	0	0	1	0	0	1	0	0	0	0	0	0	0	0	0.126984	Prefrail	0	13.625	0	14.9486	6.89898	9.03	3.92	1	0	1	16
71	0	0	10.2828	1.01905	71.2815	1.48239	1.94257	4.6125	7.44884	1	0	1	130.333	79	149.6	48.5	21.671	0	0	1	0	1	0	1	0	1	1	0	0	1	0	0	0.358163	Frail	1	19.5	1	15.9527	7.12805	7.84	5.07	1	0	1	24
75	0	0	11.3178	0.891203	105.801	1.4217	2.11068	4.42487	7.56626	1	8	1	117.333	68.6667	157.1	52.6	21.3124	1	0	0	0	0	0	0	0	0	0	0	0	1	0	0	0.102041	Prefrail	1	27.125	1	17.3985	7.04952	9.61	3.255	1	0	1	NA
72	0	0	11.331	2.35554	75.1898	0.75012	3.04597	4.72102	5.99287	2	8	1	102.667	56.3333	147	56.8	26.2853	1	0	0	0	1	0	1	1	0	0	0	0	1	0	1	0.196429	Prefrail	2	19.125	0	13.0824	6.05414	11.43	3.68	0	0	0	NA
75	0	0	13.4513	2.08972	46.8812	1.35722	1.5453	3.65137	4.85806	2	2	1	150.667	82.3333	145.6	49.8	23.4913	1	0	0	0	0	0	1	0	0	1	0	0	0	0	1	0.12551	Prefrail	1	24.75	0	11.4706	5.41082	6.41	3.38	0	0	0	11
77	1	0	12	1.88	107.3	1.14	1.75	3.64	5.7	1	0	2	149.667	71.3333	165.4	55.6	20.3237	1	0	0	0	0	0	0	0	0	1	0	0	1	0	0	0.24898	Prefrail	1	16.25	0	18.7916	6.86899	NA	5.735	1	0	1	11
69	1	0	9.5	1.55	51.7	1.04	2.62	4.31	5.4	2	8	1	113.333	71.6667	137.4	37.7	19.9695	0	0	0	0	1	0	1	0	1	1	0	0	1	1	0	0.254202	Frail	2	18.25	1	8.4799	4.49177	10.56	4.395	0	1	0	15
65	1	2	13.3	0.86	71.4	1.49	2.67	4.8	5.6	1	8	1	103.667	65.3333	158.4	45.4	18.0945	0	0	0	0	1	0	0	0	1	1	0	0	1	0	0	0.188776	Prefrail	1	31.625	0	16.518	6.58335	9.62	3.59	0	0	0	3
62	1	0	12	0.82	62.1	1.53	5.81	7.88	5.5	2	8	1	123.667	68.6667	143.2	52.4	25.5532	0	0	0	0	1	0	1	0	0	1	0	0	1	0	1	0.185924	Prefrail	2	18.625	0	12.1966	5.94775	11.38	3.25	0	0	0	11
66	0	1	12.7	1.52	70.1	1.35	2.53	4.37	5.2	1	8	1	107.333	59.6667	162.5	56.8	21.5101	0	0	0	0	0	0	0	0	0	0	0	0	0	0	1	0.0530303	Robust	3	33.25	0	19.1199	7.24067	11.41	3.58	0	0	0	NA
65	0	0	11.5	1.06053	89.5301	1.33858	2.61133	4.2347	5.6	2	8	1	187	88	148.6	53.6	24.2732	1	0	0	0	0	1	1	0	1	0	0	0	0	0	0	0.462302	Frail	0	7	1	12.895	5.83961	15.13	4.33	1	0	1	30
61	1	0	12.1	0.6	42.5	1.24	2.71	4.19	6	2	2	1	123.667	66	151.4	47.1	20.548	0	0	0	0	0	0	0	0	0	1	0	0	1	0	1	0.126531	Prefrail	1	24.75	1	12.0881	5.27359	6.07	3.82	0	0	0	20
67	1	0	12.6	0.79	68.2	1.51	2.26	4.04	5.4	1	2	1	145	80.6667	153.9	55.2	23.3057	0	0	0	0	1	0	0	0	0	0	0	0	1	0	1	0.0962302	Robust	0	33.125	0	17.8539	7.538	8.28	2.525	0	0	0	4
63	1	0	13.9	0.69	62	1.48	1.7	3.46	5.4	1	8	1	113.667	71	158.4	53.7	21.4025	0	0	0	0	1	0	0	0	0	0	0	0	1	1	1	0.184694	Prefrail	1	33	0	18.1939	7.25129	9.94	3.3	0	0	0	7
61	1	0	11.5	0.71	49.7	1.49	1.96	3.66	5.3	2	8	1	97.6667	55	148.3	44.7	20.3248	0	0	0	0	0	0	0	0	0	1	0	0	1	0	0	0.136735	Prefrail	1	21.5	1	11.2932	5.13493	10.78	3.425	0	0	0	8
60	1	0	11.4	2.61	61	1.07	1.42	3.51	5.7	2	2	1	120	68	149.4	48.4	21.6842	0	0	0	0	0	0	0	0	0	1	0	0	1	0	0	0.149802	Prefrail	0	25.625	0	12.162	5.44884	10.59	3.755	0	0	0	13
62	1	0	14.5	1.17	73.4	1.85	2.62	4.96	5	1	2	1	113.333	67.6667	155.3	42.9	17.7875	0	0	0	0	1	0	0	0	0	0	0	0	1	0	1	0.151786	Prefrail	0	31.75	0	15.8148	6.55724	7.66	2.16	0	0	0	16
71	1	0	15.4	0.72	73	1.73	1.88	3.99	6	1	8	1	137.667	73.6667	155	45.6	18.9802	0	0	0	0	0	0	0	0	0	0	0	0	1	0	1	0.0744898	Robust	1	31.875	0	15.9708	6.64758	9.82	3.675	0	0	0	0
69	1	0	8.8	0.49	47.8	1.54	2.84	4.68	5.7	2	8	1	151.333	85	146.9	39.8	18.4433	1	0	0	0	0	0	0	0	0	0	0	0	1	0	0	0.136555	Prefrail	2	21	0	9.9017	4.58845	7.32	2.46	0	0	0	NA
62	1	0	12.3	0.41	77.5	2.46	2.28	5.38	5.9	1	8	1	148.333	88	157.6	52.5	21.1372	1	0	0	0	0	0	1	0	1	1	0	0	0	0	0	0.133403	Prefrail	2	37.25	0	17.9137	7.21228	8.03	NA	0	0	0	0
76	1	0	12.872	1.63196	91.6498	1.31518	3.23626	5.9829	6.77568	2	8	2	125	62	140	29.9	15.2551	0	0	0	0	0	0	0	0	0	0	0	0	1	0	0	0.077551	Robust	1	7.5	1	6.9937	3.56821	13.68	2.245	1	1	1	6
64	0	0	12.3	0.99	59.5	1.71	2.86	5.04	5.9	2	8	1	153	77.6667	145	49.3	23.4483	1	0	0	0	0	0	0	0	1	1	0	0	1	0	0	0.150794	Prefrail	0	16.5	0	11.7169	5.57284	7.1	2.835	1	0	1	7
72	1	2	12	0.77	64.5	1.77	2.43	4.71	5.6	1	8	1	112	66.6667	161.3	55	21.1395	0	0	0	0	0	0	0	0	0	0	0	0	0	0	0	0.0189076	Robust	2	33.75	0	18.4221	7.08061	6.13	2.49	0	0	0	3
71	1	0	10.6	1.62	58.5	0.91	2.25	3.98	5.8	2	8	1	137.667	81	149.3	52.7	23.6424	0	0	0	0	0	0	0	0	0	1	0	0	1	0	0	0.128571	Prefrail	1	16.375	1	12.5742	5.64106	9.28	2.83	1	0	1	4
70	1	0	12.5	1.63	56	1.42	2.43	4.55	6.5	2	8	2	122.333	76.6667	140.6	46.3	23.4213	1	0	0	0	0	0	1	0	1	1	0	0	1	0	0	0.24898	Prefrail	1	17.125	0	10.4451	5.28375	10.37	3.775	1	0	1	24
68	0	0	13.4596	1.19094	51.6007	1.77848	1.93758	4.51957	6.85018	1	2	0	120.333	71.6667	162.2	67.5	25.6568	0	0	0	0	0	0	0	0	0	1	1	0	0	0	0	0.154762	Prefrail	0	31.5	0	21.0789	8.0121	11.53	2.44	0	0	0	6
72	1	1	17.1277	2.06638	60.0809	1.25048	2.90281	5.46355	5.35854	1	8	1	110.333	57.6667	147.3	49.5	22.8139	0	0	1	0	1	0	0	0	0	0	0	0	0	0	1	0.315126	Frail	2	14.75	1	15.8626	7.31087	NA	7.91	1	0	1	1
66	1	0	12.8	2.13	41	1.55	3.65	6.23	5.7	2	8	1	152.333	98	135.9	47.2	25.5566	1	0	0	0	0	0	0	0	0	0	0	0	1	0	1	0.197479	Prefrail	2	16.5	1	10.2639	5.55742	13.81	3.805	1	0	1	NA
67	1	0	11.8	0.71	62.3	1.69	3.76	5.9	5.8	2	8	1	118.333	60.3333	144.9	43.8	20.8611	0	0	0	0	0	0	0	0	0	1	0	0	1	1	0	0.278361	Frail	2	16.875	1	10.5337	5.017	9.13	4.3	1	0	1	NA
63	1	0	12.1	0.54	56	1.77	2.75	5.02	5.7	2	0	2	167	103.333	153.1	58.6	25.0004	0	0	1	0	0	0	0	0	0	1	0	0	0	0	1	0.156513	Prefrail	2	24.5	1	14.4155	6.15006	13.07	3.77	0	0	0	5
61	1	0	13.5	1.43	56.7	1.16	3.15	4.95	4.63759	2	8	2	109.333	64	145.7	58.1	27.3689	0	1	1	0	0	0	0	0	1	1	0	0	1	0	0	0.273469	Frail	1	14.225	0	13.6012	6.40705	7.06	3.635	1	0	1	3
77	1	0	14.4	0.88	87.1	1.17	2.71	4.43	6.3	1	2	1	139.667	67.6667	163.5	67.5	25.2504	1	0	0	0	0	0	0	0	0	0	0	0	0	0	1	0.240079	Prefrail	0	19.125	1	20.885	7.81266	12.6	4.94	1	0	1	19
79	1	0	14.4	2.43	57	1.31	3.03	5.4	5.9	2	0	1	149	76.3333	152.1	63.2	27.3186	0	0	0	0	0	0	0	0	0	0	0	0	1	0	0	0.157738	Prefrail	0	13.25	0	14.6043	6.3128	9.85	4.675	1	0	1	9
65	1	0	14	1.95	90.9	1.16	2.95	4.97	8.1	2	2	1	164.667	82	164	73.6	27.3647	0	0	0	0	0	0	0	0	0	0	0	0	1	0	0	0.153061	Prefrail	1	19.425	0	18.4028	6.84221	11.65	3.235	0	0	0	11
62	1	0	14.2	1.71	60.5	1.38	3.12	5.25	6.7	2	2	1	136	86.3333	160.2	63.4	24.7038	1	0	0	0	0	0	1	0	0	0	0	0	1	0	1	0.220588	Prefrail	2	16.6	0	16.1386	6.28841	10.25	3.285	1	0	1	NA
66	1	0	13.5	1.48	51.7	1.26	3.26	5.15	5.4	2	8	1	118.333	74	156.5	65.5	26.7432	0	0	0	0	0	0	0	0	0	0	0	0	0	0	0	0.125	Prefrail	0	12.1	1	16	6.53268	16.63	3.63	1	0	1	16
71	1	0	13.5	2.11	51.9	1.06	2.43	4.43	6.7	2	8	2	181	78.3333	150.1	58	25.7434	1	0	1	0	0	0	0	0	0	0	0	0	1	0	0	0.268849	Frail	0	15.875	0	13.6827	6.0731	10.5	3.67	1	0	1	9
70	1	0	13.2	2.95	60.9	1.07	2.92	5.24	5.7	2	3	1	168.667	79	159.7	67.4	26.4271	1	1	0	0	0	0	0	0	0	0	0	0	1	1	0	0.209325	Prefrail	0	15	1	16.5611	6.49351	12.44	4	1	0	1	14
71	1	0	13.6	1.75	52.9	2.03	3.2	5.94	5.7	2	2	1	157.667	70.6667	154.6	43	17.9908	1	0	0	0	0	0	0	0	0	0	0	0	1	0	0	0.238095	Prefrail	0	9.825	1	11.2692	4.71492	11.22	3.89	1	1	1	4
76	1	0	22.3	1.32	68.3	1.31	3.35	5.3	6.5	2	8	2	180.667	88.3333	145.8	59.1	27.8018	0	0	0	0	0	0	0	0	0	0	0	0	0	1	0	0.344538	Frail	2	2.95	1	13.2499	6.23301	NA	7.71	1	0	1	NA
67	1	0	12.6	0.89	76.8	1.26	2.22	3.96	5.9	1	0	1	124.667	79.3333	170.5	49.2	16.9245	1	1	0	0	0	0	1	0	0	1	0	0	1	0	1	0.336735	Frail	1	23.975	0	18.4721	6.3543	9.03	4.39	1	1	1	6
62	1	0	15.2	1.65	69.8	1.15	2.84	4.89	9.6	1	8	1	109	73.6667	178.5	86.4	27.1167	1	0	1	0	0	1	0	0	0	0	0	0	0	0	0	0.126531	Prefrail	1	27.975	0	26.6927	8.37753	10.81	3.755	1	0	1	2
63	1	0	13.2	0.78	52	1.52	2.82	4.75	5.9	2	2	2	127.333	70.6667	153.1	57.3	24.4458	1	1	0	0	0	0	0	0	0	0	0	0	1	0	0	0.159184	Prefrail	1	19.625	1	14.1646	6.04302	14.53	3.64	0	0	0	23
72	1	0	13.6	1.22	59.2	1.54	3.71	5.89	7	2	0	1	137	86.6667	148	72.6	33.1446	1	0	0	0	0	0	1	0	0	0	0	0	1	1	0	0.292659	Frail	0	16.025	0	16.2388	7.41362	NA	4.33	1	0	1	3
81	1	0	15.5	1.12	68.2	1.8	3.55	5.92	6	1	0	1	141.333	75.3333	160.5	48.2	18.711	0	0	0	0	0	0	0	0	0	0	0	0	0	0	1	0.0489796	Robust	1	14.55	0	16.6911	6.4794	11.09	3.71	1	1	1	0
65	1	1	13.8	1.84	79.6	1.03	3.91	5.8	5.9	1	8	2	110.333	65	161.2	73.3	28.2081	0	0	0	0	0	0	1	0	0	0	0	0	0	0	0	0.101891	Prefrail	2	31.95	0	22.2023	8.54413	8.43	3.035	0	0	0	12
63	1	0	13.6	1.96	77.7	1.12	1.98	3.73	5.8	1	2	1	133.333	78.3333	168.2	70.4	24.884	0	0	0	0	1	0	0	0	0	0	0	0	0	1	1	0.215306	Prefrail	1	39.5	0	22.4656	7.94083	7.53	2.64	0	0	0	3
65	1	0	12	1.63	60.2	1.39	1.99	4.03	6.8	2	2	1	121.667	64	162.3	70.5	26.7641	0	0	0	0	1	0	0	0	0	0	0	0	1	1	0	0.207341	Prefrail	0	23.45	1	17.6226	6.69011	10.38	2.83	0	0	0	3
61	1	0	14	2.45	58.4	1.33	2.66	5.29	7.5	2	8	1	130.667	82	149	57.5	25.8997	0	0	0	0	0	0	1	0	0	0	0	0	0	0	0	0.18254	Prefrail	0	12.375	1	13.8385	6.23328	20.25	4.86	1	0	1	16
63	1	0	14.7	0.69	87.8	0.96	1.42	2.82	5.5	1	8	1	117.667	66.3333	175.1	75.6	24.6575	1	0	0	0	0	1	1	0	0	0	0	0	0	0	0	0.214286	Prefrail	1	38.625	0	24.2075	7.89546	11.37	2.86	0	0	0	9
70	1	0	13	1.84	83.7	1.4	3.34	5.86	5.9	2	8	1	147.667	74	152	61.7	26.7053	1	0	0	0	1	0	0	0	0	0	0	0	1	1	1	0.290675	Frail	0	18.375	0	14.6371	6.33531	10.5	3.735	0	0	0	9
67	1	0	13.7	0.84	67.2	1.43	1.5	3.64	6.6	1	8	1	111	63.6667	162.1	48.1	18.3054	0	0	0	0	1	0	0	0	0	0	0	0	1	1	1	0.124008	Prefrail	0	29	0	17.361	6.60707	9.09	2.8	0	0	0	5
79	1	0	13.7	1.5	65.3	1.53	2.16	4.38	5.8	2	0	2	126.333	61.3333	93.4	54.7	62.7038	1	0	0	0	0	0	1	0	0	0	0	0	1	0	0	0.109244	Prefrail	2	12.5	0	6.6829	7.66075	NA	3.39	1	0	1	6
62	1	0	11.5	1.02	50.9	0.9	2.44	3.81	5.7	2	0	1	104.333	57.6667	147.1	37.5	17.3303	0	0	0	0	0	0	0	0	0	1	0	0	1	0	0	0.132653	Prefrail	1	15.8	1	9.7382	4.50042	9.81	4.435	1	1	1	8
72	1	0	14.7	1.54	80.1	1.44	2.18	4.43	5.6	1	8	1	141.667	75.6667	164	67.3	25.0223	0	0	0	0	1	0	0	0	0	0	0	0	0	1	1	0.152778	Prefrail	0	30	0	21.0849	7.83942	11.03	3.61	0	0	0	0
72	1	0	12.8	0.84	53.6	1.29	2.24	4.22	6	2	8	1	163.667	80.6667	149	49	22.0711	1	1	1	0	0	0	0	1	0	0	0	0	1	0	0	0.357143	Frail	1	16.125	1	11.791	5.31102	NA	6.445	1	0	1	22
62	1	0	15.163	1.85111	64.6691	1.63139	3.93391	6.56603	5.8	2	8	1	157.333	102.667	153.6	90.1	38.1894	1	0	0	0	1	0	1	1	1	0	0	0	1	0	0	0.413265	Frail	1	11.675	1	20.5855	8.72527	NA	12.215	1	0	1	7
61	1	0	11.8919	1.45541	68.3479	1.51707	2.60675	5.05627	7.40035	2	3	1	114.667	61.6667	152	68.3	29.562	0	0	0	0	0	0	1	0	0	1	0	0	0	0	0	0.245918	Prefrail	1	17.6	1	16.2439	7.03077	8.78	3.03	1	0	1	19
69	1	0	13.8	2.01	56.7	1.02	2.18	4.39	6.8	2	8	1	132	74	147.5	37.1	17.0526	1	0	0	0	0	0	0	0	0	1	0	0	0	0	0	0.235119	Prefrail	0	8.2	1	9.4448	4.34119	10.15	5.175	1	1	1	8
65	1	0	13.3	0.98	54.8	1.43	2.28	4.33	6.1	1	8	1	129.333	69	161.4	49.4	18.9636	0	0	0	0	0	0	0	0	0	0	0	0	1	0	0	0.188776	Prefrail	1	19.875	0	17.611	6.76047	11.31	3.725	1	1	1	13
61	1	0	12	3.9	69.6	0.92	2.03	4.6	6	2	2	2	145	76.3333	145	60.6	28.8228	0	0	0	0	0	0	0	0	0	0	0	0	0	0	0	0.046627	Robust	0	23.75	0	14.0088	6.66293	9.16	3.185	0	0	0	5
80	1	0	14.4	0.89	75.3	1.8	2.73	5.16	5.9	1	0	2	132	74	165.5	64.1	23.4025	1	0	0	0	1	0	0	0	0	0	0	0	0	0	1	0.130952	Prefrail	0	27	1	20.3318	7.42301	14.19	5.575	1	0	1	7
61	1	0	15.1	1.81	124	0.92	3.37	5.43	6.1	1	3	2	169.333	91	166.5	64.5	23.2665	1	1	0	0	0	0	1	0	1	0	0	0	1	0	0	0.236111	Prefrail	0	36.25	1	21.219	7.65414	14.38	4.72	0	0	0	3
69	0	0	13.8	1.06	108.9	1.38	3.47	5.7	5.5	1	8	0	125.667	68	163	69.7	26.2336	1	0	0	0	0	1	0	0	0	0	0	0	1	0	1	0.415306	Frail	1	21.575	0	21.5521	8.11175	NA	6.325	1	0	1	18
76	1	0	10.4	1.01667	73.3744	2.07593	2.65117	5.05803	5.6	2	8	2	89.6667	57.6667	141.5	42.5	21.2264	0	0	0	0	0	0	0	0	0	0	0	0	0	0	0	0.211224	Prefrail	1	17.875	1	9.586	4.78767	12.28	5.25	1	1	1	6
61	1	0	16.9162	2.65	62.5	1.05	3.67	6.85	6	2	8	1	133.333	77.3333	164.8	65.8	24.2277	0	0	0	0	0	0	0	0	0	0	0	0	1	0	0	0.126984	Prefrail	0	25.05	1	17.131	6.30766	12.12	3.5	0	0	0	2
74	1	0	12.7	2.08	75.9	1.25	2.09	4.15	5.8	2	8	1	131.667	74.6667	144.5	54.8	26.2449	0	0	0	0	0	0	0	0	0	0	0	0	1	0	0	0.333673	Frail	1	13.6	0	12.3549	5.91703	11.84	4.2	1	0	1	15
74	1	0	14.7	1.76	111.3	1.46	3.87	6.25	5.4	1	8	1	125.333	84	165.8	67.4	24.5183	1	1	0	0	1	0	1	0	0	0	0	0	0	1	0	0.461134	Frail	2	20.2	1	21.2228	7.72029	20.35	5.8	1	0	1	NA
62	1	0	12.5	1.18	55.5	1.34	2.86	4.63	5.6	2	2	1	136	72.6667	151.5	52.8	23.0043	1	0	0	0	0	0	0	0	0	0	0	0	0	0	0	0.0674603	Robust	0	20.4	1	13.1619	5.73447	14.62	4.92	0	0	0	0
76	1	0	7.7	1.55	72	1.17	2.97	5.1	6.3	2	0	2	122.333	59.6667	143.2	45.8	22.3347	1	0	0	0	0	0	1	0	0	1	0	0	1	0	0	0.184524	Prefrail	0	19.025	1	10.4048	5.07397	14.63	5.395	0	0	0	3
73	1	0	13	1.11	60.6	1.3	3.23	5.2	6	2	8	1	133.333	67.6667	151	64	28.0689	0	0	0	0	0	0	0	0	0	0	0	0	0	0	0	0.0438776	Robust	1	16.7	0	14.863	6.51857	11.6	4.31	1	0	1	3
72	1	2	15.5	0.95	144	1.08	2.21	3.69	5.4	1	8	1	147	92.6667	172.4	62.9	21.1629	1	0	0	0	0	0	1	0	0	0	0	0	0	0	0	0.157143	Prefrail	1	23.6	1	21.1345	7.11078	13.03	4.56	1	0	1	1
77	1	2	13.9	0.84	90.9	1.94	1.66	4.29	6.8	1	0	2	131	78	156	46.5	19.1075	0	0	0	0	0	0	0	0	0	0	0	0	0	0	1	0.24898	Prefrail	1	15.275	1	16.0295	6.58674	13.97	6.38	1	1	1	18
61	1	0	15.1	1.55	80	1.19	3.32	5.26	5.7	1	8	1	130.667	87.3333	165.1	59.8	21.9385	1	0	0	0	0	0	0	0	0	0	0	0	0	0	1	0.0744898	Robust	1	31.875	0	20.1621	7.39676	9.97	3.72	0	0	0	4
61	1	0	13.9	2.07	55.6	1.19	3.32	5.67	6.1	2	8	1	108.667	67.3333	149	64	28.8275	0	0	0	0	0	0	0	0	0	0	0	0	0	0	0	0.154762	Prefrail	0	18.475	0	15.093	6.79834	11.97	4.945	0	0	0	11
62	0	0	15.5	1.39	54.9	1.15	2.3	4.42	5.8	1	8	2	127	71	161.7	58.5	22.3736	1	1	0	0	1	0	0	0	1	0	0	0	1	1	1	0.416327	Frail	1	25.375	0	19.5104	7.46184	10.6	5	1	0	1	11
66	1	0	13.5	4.42	67.3	1.18	2.67	6.22	5.9	2	2	1	122.333	65.3333	151.6	58.5	25.4541	0	0	0	0	1	0	0	1	0	1	0	0	0	0	0	0.156746	Prefrail	0	19.9	1	14.1247	6.14583	12.06	3.715	0	0	0	2
68	1	0	14.6278	1.31521	57.8573	1.29685	2.1817	4.48951	6.50035	1	8	1	113.667	71.6667	162	76.8	29.2638	0	1	0	0	0	0	1	0	0	1	0	0	0	0	0	0.125	Prefrail	0	36.125	0	22.8524	8.70767	10.93	4.645	0	0	0	2
68	1	0	16.1	1.65	70.8	1.16	3.43	5.17	6.8	1	8	1	149	88.3333	167.5	76.3	27.1954	0	0	0	0	0	0	0	0	0	0	0	0	1	0	1	0.0683673	Robust	1	36.9	1	23.3444	8.32057	13.1	3.905	0	0	0	3
70	1	0	13.1	1.67	63.7	1.16	3.32	5.28	6.5	2	2	1	116	66.6667	147	57.7	26.7018	0	1	0	0	0	0	0	0	0	1	0	0	0	0	0	0.176531	Prefrail	1	21.65	1	13.3301	6.16877	11.12	4.325	0	0	0	1
76	1	0	13.4	0.74	68	2.1	2.37	5.16	6.2	1	8	2	111.667	65	164	59.8	22.2338	0	0	0	0	0	0	1	0	1	1	0	0	1	0	0	0.149802	Prefrail	0	20.45	1	19.4894	7.24621	20.34	4.35	1	0	1	3
67	1	0	14.7	1.79	72.4	1.31	2.1	4.32	5.6	1	0	1	123.333	75	173	69	23.0546	0	1	0	0	0	0	1	0	1	1	1	0	1	0	0	0.293651	Frail	0	39	0	22.561	7.53817	10.07	3.47	0	0	0	11
64	1	0	14.5	5.65	65.9	1.14	2.54	6.41	6.3	2	8	1	129.333	74	154.5	50.6	21.1979	0	1	0	0	1	0	0	0	0	1	0	0	0	0	1	0.241837	Prefrail	1	20.75	1	12.9843	5.43953	13.63	3.395	0	0	0	5
66	1	0	15.3	1.14	85	0.94	3.03	4.39	5.7	1	2	2	188.667	83.6667	156.4	59	24.1201	1	0	0	0	0	0	0	0	0	0	0	0	0	0	0	0.239087	Prefrail	0	27.875	0	18.8918	7.72325	10.22	4.5	1	0	1	11
67	1	0	15.9319	1.46481	54.284	1.51747	1.43416	3.60053	6.09244	1	8	1	127	71	164.3	67.7	25.0792	0	0	0	0	1	0	1	0	0	0	0	0	0	1	1	0.182653	Prefrail	1	44.75	0	21.3792	7.91984	8.78	1.95	0	0	0	11
62	1	0	12	0.81	49.9	1.17	2.89	4.61	5.9	2	2	2	103	60	158.2	69.5	27.7697	0	0	0	0	0	0	1	0	0	1	0	0	1	0	0	0.296939	Frail	1	23.75	1	17.1019	6.83331	9.62	3.805	0	0	0	17
61	1	0	14.1	1.13	73	1.09	3.04	4.57	6.1	2	8	1	134	66.6667	160.2	56.8	22.1321	1	0	0	0	0	0	1	0	0	0	0	0	0	0	0	0.0714286	Robust	1	40.125	0	14.9018	5.80649	10.75	2.45	0	0	0	6
62	1	0	12.9	1.35	63.2	1.52	2.5	4.67	8.7	2	8	1	133.333	74.3333	156.4	78.8	32.2146	1	1	1	0	0	0	1	0	0	0	0	0	0	0	0	0.339286	Frail	2	31.75	0	18.7042	7.64655	7.62	2.67	0	0	0	NA
73	1	0	11.5638	0.75395	53.2193	1.18885	2.41851	4.82424	5.37257	2	2	1	156	87.6667	155	61.2	25.4735	0	0	1	0	1	0	1	0	0	0	0	0	1	0	0	0.360204	Frail	1	25	1	14.7506	6.13969	32.28	6.33	0	0	0	16
61	1	0	10.8	1.03	68.4	0.96	2.18	3.84	5.8	2	8	2	107.667	66	152.3	57	24.574	0	0	0	0	0	0	1	0	0	0	0	0	0	0	0	0.127101	Prefrail	2	23.5	0	14.0951	6.07671	7.09	3.17	0	0	0	11
61	1	0	14	1.15	53.2	1.43	2.34	4.33	5.8	2	8	1	127.333	80.3333	154.3	63.8	26.7972	1	0	0	0	0	0	1	0	0	0	0	0	0	0	0	0.0962302	Robust	0	25.5	0	15.6215	6.56131	8.22	2.67	0	0	0	6
73	1	0	11.9	1.13	125	1.04	2.71	4.34	5.4	2	8	2	129	69.6667	154.4	59.2	24.8329	1	0	0	0	0	0	1	0	0	0	0	0	1	0	0	0.460317	Frail	0	25.25	1	14.3004	5.99865	NA	6.425	0	0	0	19
68	1	0	12.1	2.42	63	1.08	1.49	4.05	7.5	2	8	1	132	74	152.3	51.9	22.3752	1	1	1	0	0	0	1	0	0	1	0	0	1	0	0	0.27416	Frail	2	32.75	0	12.8518	5.54069	6.35	3.495	0	0	0	12
67	1	0	13.7	2.64	65.4	0.84	3.4	5.68	7.1	1	8	1	132	74	171.3	95.8	32.6476	0	1	0	0	0	0	1	0	0	1	0	0	1	0	0	0.345238	Frail	0	40	1	27.5515	9.38924	11.69	4.29	0	0	0	5
67	1	0	16.2	2.3	77.2	1.2	1.63	3.92	5.8	1	8	1	160	93.3333	170.1	75.3	26.0247	1	1	0	0	0	0	1	0	0	1	0	0	1	0	1	0.207143	Prefrail	1	50.875	0	23.4666	8.11039	8.81	2.505	0	0	0	13
60	1	0	13.5	1.54	57	1.01	2.99	5.06	5.8	2	8	1	112	69.6667	149.4	52.5	23.5211	0	0	0	0	0	0	0	0	0	1	0	0	0	0	0	0.185714	Prefrail	1	31.7	0	12.9533	5.80336	7.01	2.175	0	0	0	4
64	1	0	13.2	2.32	60.1	1.41	2.89	5.34	5.8	2	8	1	124.667	73	159.4	63.2	24.8737	0	0	0	0	0	0	1	0	0	1	0	0	1	0	0	0.121032	Prefrail	0	25.25	1	15.9404	6.27368	7.67	2.805	0	0	0	6
69	1	0	14.3	1.22	63.9	1.37	2.67	4.86	6	2	8	1	147	89.3333	156.7	52.2	21.2585	1	0	0	0	0	0	0	0	0	0	0	0	1	0	0	0.177579	Prefrail	0	35.7	0	13.3435	5.43415	7.87	2.385	0	0	0	1
76	1	2	15.5	0.77	104.7	1.58	2.98	4.98	6.6	1	8	1	154	79.6667	164.1	67.1	24.9176	1	1	0	0	0	0	1	0	0	0	0	1	0	0	1	0.187755	Prefrail	1	35.5	0	20.909	7.76455	11.53	3.45	0	0	0	3
61	1	1	15.7	1.05	95.2	0.87	1.58	2.9	6	1	2	1	114.333	64	171.3	80.5	27.4335	0	0	0	0	0	0	1	0	0	0	0	0	0	0	0	0.0430672	Robust	2	60.825	0	24.8206	8.45858	8.17	3.28	0	0	0	NA
60	1	0	14.1	1.53	66.7	1.27	3.26	5.19	8.2	2	8	1	133.667	76.6667	161.5	81	31.0556	1	1	0	0	0	0	0	0	0	0	0	0	0	0	0	0.179563	Prefrail	0	30.9	0	19.7485	7.57162	9.3	NA	0	0	0	6
63	1	0	14.4	0.65	66.4	1.3	1.56	3.31	5.4	1	8	1	124.667	72.6667	171	59.7	20.4165	0	0	0	0	0	0	0	0	0	0	0	0	0	0	0	0.0459184	Robust	1	53	0	20.7001	7.07914	10.01	2.685	0	0	0	10
60	1	0	14.4	2.29	73.3	1.04	1.55	3.72	7.4	2	0	1	117.667	73	155	67.8	28.2206	0	0	0	0	0	0	0	0	0	0	0	0	0	0	0	0.102041	Prefrail	1	29.275	0	16.5054	6.87009	8.65	3.2	0	0	0	8
62	1	0	16.4	1.34	73.9	1.21	2.39	4.33	5.3	1	2	1	151.333	94	162	67.5	25.7202	0	0	0	0	0	0	0	0	0	0	0	0	0	0	1	0.0406746	Robust	0	24.6	0	21.2795	8.10833	11.05	3.6	1	0	1	9
67	0	0	11.7	2.18	60.4	1.41	3.83	6.44	5.8	2	8	1	132	74	158.4	94.6	37.7034	1	0	0	0	0	0	0	0	0	0	0	0	1	0	0	0.262897	Frail	0	29.55	0	21.7826	8.68159	7.76	3.635	0	0	0	0
78	1	0	11.9	1.35	81.5	1.34	2.67	4.82	5.8	2	8	2	124.667	69.3333	143.1	43.9	21.438	0	0	0	0	0	0	0	0	0	0	0	0	0	0	0	0.0777311	Robust	2	8	0	9.9534	4.86063	10.69	4	1	1	1	8
65	1	0	15.4	1.7	86	1.34	3.84	6.07	5.5	1	2	2	148.667	87.3333	165	66.6	24.4628	1	0	0	0	0	0	0	0	1	0	0	0	1	0	1	0.179563	Prefrail	0	33.5	1	21.3158	7.82949	13.78	3.405	0	0	0	7
66	1	1	14.6	1.03	68.8	1.19	2.38	4.08	5.7	1	8	1	185	80.6667	168.7	69.8	24.5259	1	0	0	0	0	0	0	0	0	1	0	0	0	0	0	0.0982143	Robust	0	55	0	22.2923	7.83294	7.72	2.295	0	0	0	3
60	1	0	15	2.21	62.3	0.98	2.04	4.04	6	2	8	1	113	52	162.4	71.9	27.2619	0	0	0	0	0	0	0	0	0	0	0	0	0	0	0	0.127551	Prefrail	1	45.4	0	18.0885	6.85852	7.6	2.65	0	0	0	1
66	1	0	15.1	1.47	90.4	1.07	3.22	5.14	5.9	1	8	1	146	84	162.1	73.5	27.9719	1	0	0	0	0	0	0	0	0	1	0	0	1	0	0	0.137605	Prefrail	2	31.75	1	22.3002	8.48678	8.53	3.225	0	0	0	NA
67	1	2	16	0.69	68.9	1.65	2.85	4.99	5.6	1	8	1	106	62	166.4	65.7	23.7279	0	0	0	0	0	0	0	0	0	0	0	0	0	0	1	0.0654762	Robust	0	41.85	0	21.2179	7.66295	5.96	1.885	0	0	0	0
70	0	0	13.8	2.47	86.9	1.38	4.28	6.91	6.6	2	8	1	131.333	89.3333	155.1	64.2	26.6877	1	0	0	0	0	0	0	0	0	0	0	0	0	0	0	0.0654762	Robust	0	22.5	1	15.4513	6.42305	12.62	2.6	0	0	0	2
71	0	0	16.3	1.43	87.9	1.27	3.1	5.08	7.7	1	8	1	126	81	173	76.2	25.4603	1	0	0	0	0	0	0	0	0	0	0	0	0	0	0	0.0684524	Robust	0	46.725	0	23.8026	7.95302	NA	2	0	0	0	7
74	1	0	16.2	2.24	119.1	1.21	3.47	5.75	6	1	8	1	151.667	94	173.7	66.6	22.0737	1	1	0	0	0	0	1	0	1	1	0	0	0	0	0	0.347222	Frail	0	29.25	1	21.9137	7.263	18.34	3.38	0	0	0	18
73	1	0	14.5	1.28	98.4	1.11	2.44	4.09	6.1	2	8	1	132	74	157	83.9	34.0379	1	0	0	0	0	0	1	0	1	0	0	0	0	0	0	0.238095	Prefrail	0	16.75	0	19.3457	7.84847	9.2	3.205	1	0	1	3
73	1	0	13.5	0.81	45.9	1.28	2.15	3.77	6.1	2	0	1	139.667	73	150	77.2	34.3111	1	0	0	0	0	0	0	0	0	0	0	0	0	0	0	0.159184	Prefrail	1	27.625	1	17.3036	7.69049	8.5	4.545	0	0	0	0
72	1	0	14	1.71	47.5	1.64	2.53	4.84	5.7	2	8	1	145	81	146.9	54.9	25.4407	1	0	0	0	0	0	0	0	0	0	0	0	0	0	0	0.0734694	Robust	1	23.125	1	12.705	5.8875	9.69	2.885	0	0	0	3
76	1	0	13.3	2.03	75.6	1.09	2.78	4.86	6.1	1	8	1	149.667	80	173.7	75.2	24.924	0	0	0	0	0	0	0	0	0	0	0	0	0	0	0	0.0497836	Robust	3	30.75	1	23.4995	7.78859	NA	NA	0	0	0	NA
77	1	0	11.5	0.78	64.9	1.41	2.9	4.71	5.7	2	8	2	125.667	69.3333	153	51.4	21.9574	0	1	0	0	0	0	1	0	0	0	0	0	0	0	0	0.106092	Prefrail	2	25.875	1	12.4972	5.33863	13.44	2.38	0	0	0	2
83	1	0	12.2	0.77	106	0.98	2.31	3.84	5.6	1	8	2	120.333	68	145.3	43.1	20.4148	0	0	0	0	1	1	0	0	0	0	0	0	0	1	0	0.210317	Prefrail	0	26.25	1	14.0064	6.6343	7.41	3.075	1	1	1	6
71	1	0	12.8	1.08	45.2	1.25	3.15	4.8	10.5	2	2	1	145	82.6667	150.4	59	26.0829	1	0	1	0	0	0	0	0	0	0	0	0	0	0	0	0.215306	Prefrail	1	13	0	13.9078	6.14841	8.63	2.295	1	0	1	5
68	1	0	11.5	1.78	66.9	1.07	2.77	5.12	6.4	1	3	1	122	69.3333	164.4	77.4	28.6376	0	1	0	0	0	0	1	1	0	0	0	0	1	0	0	0.162815	Prefrail	2	40.875	1	23.225	8.59314	12.16	2.445	0	0	0	10
65	1	0	17.3	0.73	90.4	1.5	2.24	4.18	5	1	8	1	112.333	74	163.5	79	29.5523	1	1	0	0	0	0	1	0	0	0	0	0	1	1	1	0.205357	Prefrail	0	44.5	1	23.5485	8.80902	14.72	2.49	0	0	0	8
76	0	0	14.4085	1.56541	78.61	1.29208	2.31883	4.37176	5.30818	1	8	1	126.667	78	173.3	78.2	26.0381	0	1	0	0	1	0	0	0	0	0	0	0	0	0	1	0.163265	Prefrail	1	20.3	1	24.0357	8.00313	12.47	6.755	1	0	1	9
72	0	0	12.5	1.09	55.2	1.12	2.58	4.21	5.9	2	8	1	162	92	164	61.7	22.9402	1	1	1	0	0	0	1	0	1	0	0	0	1	0	0	0.257937	Frail	0	17.325	1	15.8471	5.89199	12.22	4.9	1	0	1	9
72	0	0	13.6	1.06	64	1.48	3.74	5.91	5.9	2	8	2	106.667	62.6667	159	59	23.3377	0	0	0	0	0	0	0	0	0	0	0	0	1	0	0	0.0387755	Robust	1	14.925	1	14.791	5.85064	10.03	4.11	1	0	1	2
77	0	0	12.9	1.49	78.9	2.06	3.8	6.6	6	2	8	2	139	76.3333	155.3	48.2	19.985	0	0	0	0	0	0	0	1	0	0	0	0	1	0	0	0.0982143	Robust	0	19.075	0	12.1257	5.02764	9.19	3.755	0	0	0	1
63	0	0	13.4	2.33	72.7	1.05	2.63	4.86	5.9	1	8	1	103.667	67.3333	165.3	68.1	24.9231	0	0	0	0	0	0	0	0	0	0	0	0	0	0	1	0.0387755	Robust	1	23.525	0	21.7114	7.94588	7.44	3.42	1	0	1	2
77	0	0	14.6	1.49	70.2	1.69	3.08	5.36	5.7	2	8	1	141	89.3333	150	61.2	27.2	1	1	0	0	0	0	1	0	0	0	0	0	1	0	0	0.239796	Prefrail	1	27	0	14.0676	6.25227	7.25	3.38	0	0	0	14
66	0	0	15.9	2.11	79.9	1.13	4.16	6.45	5.3	2	8	2	109	68.3333	156	76.1	31.2705	0	1	0	0	0	0	1	0	0	1	0	0	0	0	1	0.145833	Prefrail	0	30.45	0	17.9923	7.39329	11.85	2.645	0	0	0	13
66	0	0	12.8	1.14	49	1.89	2.07	4.81	5.8	2	8	2	119.333	66	152	53.6	23.1994	0	0	1	0	0	1	0	0	0	0	1	0	0	0	0	0.180556	Prefrail	0	30.25	1	13.2218	5.72273	12.25	3.74	0	0	0	16
71	0	0	13.2	2.58	64.8	1.05	3.42	5.47	6.2	2	8	2	132	74	158	91.4	36.6127	1	1	1	0	0	1	1	0	0	0	0	0	0	0	0	0.230159	Prefrail	0	31.5	0	20.9742	8.40178	8.22	3.005	0	0	0	9
86	0	0	13.2	1.01	61.5	1.32	2.55	4.27	6.8	2	0	2	139	68.6667	147	54.7	25.3135	1	0	0	0	0	0	0	0	0	0	0	0	0	0	0	0.130612	Prefrail	1	21.625	1	12.1591	5.62687	25.59	5.645	0	0	0	6
81	0	0	14	0.82	87	1.33	2.43	4.17	5.9	1	8	2	177.333	76.6667	167	68.3	24.4899	0	0	0	1	0	0	0	0	0	0	0	0	0	0	0	0.102183	Prefrail	0	34.75	1	21.2659	7.62519	11.16	3.93	0	0	0	4
61	1	0	15.8	2.68	83.9	1.02	3.55	5.78	5.2	1	8	1	140	95	164	67.9	25.2454	1	1	0	0	0	0	0	0	0	0	0	0	0	0	1	0.306122	Frail	1	31.55	1	21.6077	8.0338	NA	13.045	0	0	0	NA
60	1	0	14.4	1.35	59.7	1.39	2.71	4.84	6	2	8	1	144.667	82.6667	156.4	78.2	31.9693	1	0	0	0	0	0	1	0	0	0	0	0	1	0	0	0.239796	Prefrail	1	20.15	1	18.6624	7.62946	NA	4.395	0	0	0	5
70	1	0	12.8	0.92	52.9	1.47	2.89	4.81	10	2	8	1	148	78	156.1	51.7	21.217	1	1	1	1	0	0	1	0	1	1	0	0	1	0	0	0.446939	Frail	1	19.15	1	13.1458	5.39487	9.68	3.44	0	0	0	18
72	1	0	13.7	0.68	60.1	1.26	2.54	4.01	4.8	1	8	1	133.333	76.3333	163.3	51.7	19.3873	0	1	0	0	0	0	0	0	0	1	0	0	0	0	0	0.094898	Robust	1	26	0	17.9992	6.74964	6.28	3.155	1	1	1	4
81	1	0	12.9	5.65	60.2	0.82	1.6	4.32	5.6	2	8	2	145.667	78.3333	156.7	70.3	28.6297	1	0	0	0	0	0	0	0	0	0	0	0	0	1	0	0.140756	Prefrail	2	13.425	0	16.3928	6.67598	10.78	4.72	1	0	1	NA
61	1	0	13.6	0.97	73.2	1.14	1.97	3.67	5.8	2	0	1	125.333	73	152.3	59.4	25.6086	0	0	0	0	0	0	0	1	0	0	0	0	1	0	0	0.129592	Prefrail	1	24.125	1	14.5583	6.2764	9.69	2.985	0	0	0	2
63	1	0	13.9	1.4	72.1	1.17	2.19	3.84	4.7	1	3	1	115	72.3333	162	65.9	25.1105	0	0	0	0	0	0	0	0	0	0	0	0	0	0	1	0.0426587	Robust	0	28.925	1	20.9337	7.97657	6.94	2.995	0	0	0	3
62	1	0	16.3	2.07	79.9	0.91	1.41	3.05	5.8	1	8	1	163.333	98	167	79.6	28.5417	1	1	0	0	0	0	0	0	0	0	0	0	0	1	0	0.190816	Prefrail	1	23.8	0	24.1498	8.65926	11.72	3.545	1	0	1	5
61	1	0	13.1	4.16	58.1	0.95	1.74	4.46	7.7	2	8	1	119	81	146.5	58.2	27.1174	1	1	1	0	0	0	1	1	0	0	0	0	1	0	0	0.57458	Frail	2	21.2	1	13.7061	6.38614	NA	6.99	0	0	0	6
65	1	0	13.6	1.73	57.3	1.16	3.35	5.37	5.7	2	2	1	142	89	154.5	65.7	27.5238	0	1	0	0	0	0	1	0	0	1	0	0	0	0	0	0.123016	Prefrail	0	20.675	1	15.8616	6.64492	10.57	3.2	0	0	0	7
60	1	0	13.5	1.06	62.6	1.47	3.08	5.21	5.6	2	0	1	121	74	156.6	53.9	21.9789	0	0	0	0	0	0	0	0	1	0	0	0	0	0	0	0.103061	Prefrail	1	20.775	1	13.9939	5.70631	9.59	NA	0	0	0	2
77	1	0	15.2	1.43	77.7	1.05	2.81	4.57	6.2	1	8	1	157	70.6667	158.2	55	21.9761	1	0	0	0	0	0	0	0	0	0	0	0	1	0	0	0.160204	Prefrail	1	23	0	17.9054	7.15436	11.22	6.86	1	0	1	19
76	1	0	13.4	1.84	70.4	1.38	3.01	5.57	5.6	2	8	1	132.333	74.6667	150.2	40.8	18.0851	0	0	0	0	0	0	0	0	0	0	0	0	0	0	1	0.297619	Frail	0	12.5	1	10.1888	4.5163	16.28	12.08	1	1	1	22
62	1	2	16.3	1.23	68.1	1.07	2.59	4.2	6.1	1	8	1	150.667	93.6667	173.6	81	26.8773	1	0	0	0	0	0	0	0	0	0	0	0	0	0	1	0.0989796	Robust	1	25.575	0	25.1262	8.33734	8.69	3.58	1	0	1	0
69	1	0	15.2	1.33	55.5	0.94	2.95	4.63	5.8	2	8	2	136.333	85	152.5	55.3	23.7786	1	0	0	0	0	0	0	0	0	0	0	0	1	0	0	0.129592	Prefrail	1	9.875	1	13.4924	5.80162	9.44	3.8	1	0	1	17
65	1	0	12.4	0.91	64.8	1.06	1.33	2.83	5.7	2	8	1	140	78.3333	148.2	59.8	27.2273	1	0	0	0	0	0	0	0	0	1	0	0	1	0	0	0.212245	Prefrail	1	18.2	0	14.0488	6.39651	6.86	3.6	0	0	0	7
65	1	0	13.6	1.84	68.8	1.17	1.11	2.97	6	2	8	1	149.667	73.3333	163.6	64.8	24.2108	1	0	0	0	0	0	0	0	0	0	0	0	0	0	0	0.242063	Prefrail	0	17.475	1	16.6616	6.22515	9.28	3.425	1	0	1	4
64	1	0	15.7	1.26	67.6	1.17	2.87	4.44	8.2	1	8	1	140.333	75	164.7	81.8	30.1555	1	1	1	0	0	0	0	0	0	1	0	0	0	0	1	0.321429	Frail	0	35.925	0	24.2543	8.94132	9.94	3.38	0	0	0	5
60	1	0	13.2	1.44	67.5	1.23	1.75	3.5	7.8	2	8	1	168.667	85.6667	152.3	51.3	22.1166	0	0	1	0	0	0	1	0	0	0	0	0	1	0	0	0.123016	Prefrail	0	10.2	1	13.032	5.61838	8.5	3.655	1	0	1	1
65	1	0	20.2	0.79	60.9	1.6	3.05	5.08	5.9	2	2	1	122	72.3333	158.7	55.1	21.8775	0	1	0	0	0	0	0	1	0	1	0	1	1	0	0	0.333673	Frail	1	20.6	1	14.2652	5.66401	14.5	3.34	0	0	0	12
71	1	0	18.3	0.83	65.7	1.26	2.97	4.62	5.6	1	2	1	90.3333	59.3333	162.7	64.5	24.366	0	0	0	0	0	0	0	0	0	1	0	0	1	0	0	0.137605	Prefrail	2	29.375	0	20.4424	7.72248	11.1	3.75	0	0	0	NA
62	1	2	19.2	0.55	63.7	1.76	2.15	4.29	5.2	1	8	1	132.333	74.3333	172.4	59.5	20.019	0	0	0	0	1	0	0	0	0	0	0	0	1	1	1	0.15377	Prefrail	0	30.75	1	20.8483	7.01449	12.06	3.765	0	0	0	6
69	1	0	22	2.09	52.8	1.24	3.39	5.82	6.6	2	8	1	128.667	76.6667	150.6	68	29.9819	0	1	0	0	1	0	0	1	0	1	1	0	1	1	0	0.270408	Frail	1	26.075	0	15.7402	6.94001	7.12	5.285	0	0	0	5
67	1	0	21.6	0.74	82.8	1.51	3.34	5.21	6	1	8	1	97.6667	63.3333	174	62.5	20.6434	0	0	0	0	1	0	0	0	0	1	0	0	0	1	1	0.129592	Prefrail	1	43.275	0	21.4135	7.07276	7.41	2.64	0	0	0	4
67	1	0	21.2	1.77	49.8	1.13	3.83	5.64	7.2	2	8	1	128.667	75.6667	157.9	74.5	29.8808	1	1	0	0	0	0	1	0	0	0	0	0	1	0	0	0.15377	Prefrail	0	26.8	0	17.8498	7.15928	10.68	2.86	0	0	0	10
61	1	0	13.8	2.33	73.1	1.01	2.28	4.17	6	1	8	1	116	72.6667	161.1	70.5	27.1643	0	1	1	0	0	1	1	0	1	0	0	0	1	0	0	0.209184	Prefrail	1	39.3	0	21.7992	8.39942	6.38	3.64	0	0	0	5
61	1	0	21.9	1.25	69.3	1.64	3.12	5.33	5.9	2	8	1	133.667	80.3333	156.7	63.8	25.9826	1	0	0	0	1	0	0	0	0	0	0	0	0	0	0	0.104082	Prefrail	1	25	0	15.8783	6.46645	7.75	3.235	0	0	0	6
78	1	0	11.6	0.91	60.1	1.41	3.29	5.06	5.8	1	8	1	106.333	58.3333	162.4	45.4	17.2141	0	0	0	0	0	0	0	0	0	1	0	0	1	0	0	0.100198	Prefrail	0	30.15	0	16.465	6.24295	10.5	4.55	0	0	0	7
76	1	0	15.4	2.5	65.4	1.03	3.15	5.52	6.5	2	8	1	117.333	56.3333	155.7	54.3	22.3987	1	1	0	0	0	0	0	0	0	0	0	0	0	0	0	0.191837	Prefrail	1	18.95	1	13.3828	5.52039	14.66	7.83	0	0	0	23
79	1	0	12.4	1.48	138.4	0.83	2.53	4.07	5.7	2	8	2	91.3333	59	154.1	71	29.8988	0	0	0	0	0	0	0	0	0	0	0	0	1	0	0	0.188776	Prefrail	1	12.35	1	16.3237	6.87406	31.53	4.47	1	0	1	19
83	1	0	12.1931	0.856956	70.1363	0.726925	1.37872	2.62088	5.43578	1	8	1	114	61.3333	167.1	71.3	25.535	0	0	0	0	0	0	0	0	0	0	0	0	0	0	0	0.0446429	Robust	0	27.25	1	21.7816	7.80076	12.2	4.715	1	0	1	3
68	1	0	13.3	1.89	62.9	0.95	1.91	3.89	7.5	2	8	1	111.333	61.3333	156.2	83.5	34.2235	0	1	1	0	0	0	0	0	0	0	0	0	1	0	1	0.266865	Frail	0	22.125	1	19.3679	7.93817	11.72	3.42	0	0	0	16
66	1	1	15.9	1.32	113	0.85	1.89	3.54	5.3	1	8	1	151.667	81	162	75.6	28.8066	1	0	0	0	0	0	1	0	1	1	0	0	1	0	0	0.187755	Prefrail	1	37.6	1	22.6948	8.64761	5.34	2.475	0	0	0	6
78	1	0	14.1	1.99	174.9	0.97	2.96	4.75	7	2	8	1	120	71	156.7	85.5	34.8199	0	1	0	0	0	0	0	0	0	1	0	0	1	0	0	0.292659	Frail	0	20.6	1	19.4374	7.9159	NA	3.655	0	0	0	2
76	1	0	11.5	1	41	1.02	2.17	3.69	5.2	2	0	2	144	68.3333	141.2	43.4	21.7681	0	0	0	0	0	0	1	0	0	0	0	0	1	0	0	0.134694	Prefrail	1	11.7	1	9.7276	4.87906	17.63	3.565	1	1	1	3
62	1	0	14.4	1.76	50.3	1.12	2.69	4.51	5.8	2	8	1	131.333	74	155.9	71.7	29.5003	0	1	0	0	0	0	0	0	0	0	0	0	1	0	0	0.0997899	Robust	2	19.625	1	17.2804	7.10987	17.5	3.28	0	0	0	16
83	1	0	13.7	0.66	65	1.52	2.38	4.27	5.8	2	8	2	135.667	65.6667	150.6	40.2	17.7246	0	0	0	0	0	0	1	0	0	0	0	0	1	0	0	0.160714	Prefrail	0	20.85	1	9.8568	4.34596	18.12	4.935	0	1	0	1
73	1	0	14.8	0.86	74.9	1.16	2.47	4.16	5.7	1	8	1	111.667	61.3333	160	59.5	23.2422	0	0	0	0	0	0	0	1	0	0	0	0	0	0	1	0.0663265	Robust	1	30.125	1	19.1145	7.4666	10.84	2.735	0	0	0	6
66	1	0	13.2	1.63	54	1.41	1.95	4.12	5.7	2	8	1	126.333	82	153.8	61.8	26.1262	1	1	0	0	0	0	1	0	0	0	0	0	0	0	1	0.180556	Prefrail	0	12.525	1	14.997	6.34004	10.85	4.045	1	0	1	5
68	1	0	12.3	0.7	55	1.58	1.77	3.74	5.3	2	8	2	114.333	69.3333	148.7	40.2	18.1804	0	0	0	0	0	0	0	0	0	0	0	0	0	0	1	0.0785714	Robust	1	12	1	10.2085	4.61679	6.28	3.45	1	1	1	22
75	1	1	15.9	0.92	56.6	1.54	3.66	5.66	5.4	1	8	2	149	71.6667	159.9	57.9	22.6455	0	0	0	0	1	0	0	0	0	0	0	0	1	0	1	0.0969388	Robust	1	24.7	0	18.721	7.32204	7.65	2.405	1	0	1	9
69	0	0	7	1.3	86.3	1.27	3.37	5.42	5.7	2	8	1	126.667	75.6667	157.5	66.9	26.969	1	1	0	0	0	0	1	0	1	0	0	0	1	0	0	0.360204	Frail	1	19.4	0	16.2662	6.5573	NA	3.94	0	0	0	26
77	1	0	12.5	2.37	104.4	1.39	5.01	7.49	5.8	2	8	2	194.333	98	156.5	67.6	27.6006	1	0	1	0	0	0	1	0	0	1	0	1	1	0	0	0.506122	Frail	1	16.6	1	15.9983	6.53198	NA	NA	1	0	1	NA
60	1	0	15	0.49	91.4	0.98	2.49	3.71	5.6	1	8	1	151.333	92.3333	173.4	80.9	26.9061	1	0	0	0	1	0	0	0	0	0	0	0	0	0	1	0.0972222	Robust	0	44.775	0	25.1595	8.36766	9.66	2.905	0	0	0	5
63	1	0	14.6	1.98	65.7	1.29	2.1	4.06	6	1	8	1	124.667	76	163.4	69.5	26.0304	0	0	0	0	1	0	0	0	0	1	0	0	1	0	1	0.316468	Frail	0	26	0	21.7783	8.1568	10.75	6.28	1	0	1	18
63	1	0	13.2	3.76	47.8	1.06	2.31	5.02	5.6	2	8	1	106.667	71.3333	143.7	46.6	22.5669	0	0	0	0	0	1	0	0	0	1	0	0	0	0	0	0.183532	Prefrail	0	15.35	1	11.0937	5.37233	12.77	3.97	1	0	1	11
77	1	2	13.7	0.86	60.8	1.51	3.25	5.09	6	2	8	2	144.667	74	146.9	48.6	22.5213	0	0	0	0	0	0	0	0	0	1	0	0	1	0	0	0.103175	Prefrail	0	14.325	1	11.3041	5.23832	10.65	4.575	1	0	1	7
62	1	0	14.7	1.5	67.4	1.23	1.76	3.7	6.3	2	8	1	108.333	71	152.1	60.4	26.1083	0	0	1	0	0	1	1	0	0	1	0	0	0	1	0	0.27551	Frail	1	15.6	0	14.6929	6.3511	10.65	3.04	1	0	1	27
63	1	0	13.8	1.2	79	0.82	2.83	4.13	8.3	1	8	1	143	76	161.7	72.2	27.6132	1	1	1	0	0	0	0	1	0	0	0	0	1	0	0	0.213294	Prefrail	0	28.9	0	22.1175	8.45894	7.5	2.99	0	0	0	0
66	1	0	14.9	0.76	85.8	1.42	2.04	3.79	6	1	3	1	155	83.6667	172.1	76.9	25.9636	1	0	0	0	0	0	0	0	0	0	0	0	1	0	1	0.165966	Prefrail	2	31.4	0	24.0264	8.11198	10.84	3.175	0	0	0	11
60	1	0	15.1	0.69	37.6	1.89	1.63	3.97	5.8	2	8	1	116	66.3333	148.7	51.8	23.4265	0	0	0	0	0	0	0	0	0	0	0	0	0	0	0	0.0140693	Robust	3	17.6	0	12.7433	5.76315	8.28	2.78	1	0	1	NA
67	1	0	16.1	1.96	119.3	1.02	4.47	6.28	6	1	8	1	124.333	85.6667	170.1	87.2	30.1375	0	1	0	0	0	0	0	0	0	0	0	0	1	0	0	0.130612	Prefrail	1	40.4	0	25.7633	8.90416	10.12	2.85	0	0	0	8
69	1	0	13.8	1.02	55.1	1.46	2.58	4.44	6	2	8	1	128.667	71	156.4	66.5	27.1862	0	0	0	0	0	0	0	0	0	1	0	0	1	0	0	0.119388	Prefrail	1	27.8	1	16.0713	6.57018	9.63	2.845	0	0	0	2
66	1	0	15	1.06	75.8	1.35	1.4	3.27	6.1	1	8	1	120	80.6667	175.4	57	18.5275	0	0	0	0	1	1	1	0	0	1	0	0	0	1	1	0.177579	Prefrail	0	36.6	0	20.5388	6.67599	10.19	2.52	0	0	0	0
62	0	0	14.7	3.09	54.7	1.08	3.4	5.92	6.5	2	8	1	135	89.6667	156.4	63.1	25.7962	0	0	0	0	0	0	1	0	0	1	1	0	0	0	0	0.181548	Prefrail	0	22.575	0	15.6741	6.4078	10.65	2.92	0	0	0	9
64	1	0	13.7	0.71	65.6	1.54	1.83	3.69	5.9	2	0	1	173	92	160.5	70.6	27.4066	1	0	0	0	0	0	1	0	0	0	0	0	1	0	0	0.208333	Prefrail	0	24.4	0	17.4863	6.78809	9.12	3.095	0	0	0	22
65	1	0	15.1	0.73	71.8	1.28	3.88	5.55	6.4	1	2	1	162	79.6667	177.4	87	27.6447	1	0	0	0	0	0	1	0	0	0	0	0	1	0	0	0.241837	Prefrail	1	44.475	0	26.5798	8.44587	9.13	2.965	0	0	0	14
61	1	2	14.6	1	87	1.06	2.19	3.68	5.7	1	8	1	132	72.6667	169.9	68.7	23.7996	1	0	0	0	0	0	0	1	0	0	0	0	0	0	0	0.107143	Prefrail	2	32.125	1	22.3934	7.75771	12.31	3.42	0	0	0	14
70	1	0	13.4	2.34	92.8	1.39	1.76	3.95	6	2	8	2	133.667	87	159.9	50.6	19.7904	0	0	0	0	0	0	0	0	0	1	0	0	0	0	1	0.0735294	Robust	2	18.675	1	13.3401	5.2175	12.16	3.765	0	0	0	NA
69	1	0	14.2	0.8	78.1	1.52	2.89	4.73	5.4	2	8	2	112.667	71.6667	162.7	57.7	21.7972	0	0	0	1	0	0	0	0	0	0	0	0	0	0	0	0.124008	Prefrail	0	28.9	1	15.047	5.68427	16.31	3.795	0	0	0	6
77	1	0	14.5	1.11	72.5	1.2	2.87	4.55	6.3	2	8	2	195.333	88.3333	156.4	60.9	24.8968	1	0	1	0	1	0	1	0	0	1	0	0	0	0	0	0.532653	Frail	1	10.625	1	14.6945	6.00733	24.97	11.115	1	0	1	14
72	1	0	14.7	3.9	74.7	0.72	1.04	2.92	5.8	2	8	1	180.333	70.6667	151.6	56.4	24.5403	0	0	0	0	0	0	0	0	0	0	0	0	0	0	0	0.130952	Prefrail	0	16.5	1	13.4974	5.87289	13.54	7.555	1	0	1	3
72	1	1	16.9	5.65	84.7	0.74	1.37	3.86	6	1	8	1	120.667	71.6667	169.3	73.8	25.7479	0	0	0	0	0	0	0	0	0	0	0	0	0	0	1	0.0693878	Robust	1	39.5	1	22.9065	7.9918	11.88	3.235	0	0	0	10
61	1	0	15.3	1.33	47.2	1.57	2.81	4.6	5.9	2	2	2	147.333	97	157.9	74.3	29.8006	0	0	0	0	0	0	0	0	0	0	0	0	0	0	0	0.131633	Prefrail	1	19.25	1	18.0332	7.23283	9.81	3.175	0	0	0	5
67	0	1	14.3	1.58	68	1.12	2.49	4.52	6.5	1	8	1	105.667	70.3333	156.4	48.1	19.664	0	0	0	0	1	0	1	0	0	0	0	0	0	1	0	0.0913866	Robust	2	29.25	0	16.7511	6.8481	11.53	2.83	0	0	0	0
61	0	0	14.4	3.29	52.3	1.11	2.63	5.44	15.5	2	8	1	120	71.6667	161.2	73	28.0927	1	0	0	0	0	0	0	0	0	0	0	0	1	0	0	0.0922619	Robust	0	30	0	18.1354	6.97906	11.12	2.275	0	0	0	0
61	0	0	12.4	2.5	66	1.11	2.64	5.51	6.6	2	8	1	143.333	76	143.9	67.5	32.5973	1	1	0	0	1	0	1	0	0	0	0	0	1	0	0	0.168651	Prefrail	0	21.375	0	15.2228	7.35145	10.03	3.43	0	0	0	6
70	0	0	13.3	1.6	71.6	1.46	3.73	6.18	6.5	2	2	2	138.667	73	156.1	65	26.6752	1	1	1	0	0	0	0	0	0	0	0	0	0	0	0	0.216327	Prefrail	1	18.25	1	15.7127	6.4483	13.75	5.33	0	0	0	7
76	0	0	12.4	1.67	82.1	1.29	3.17	5.74	6	2	8	1	132	81.6667	152.2	81.2	35.0531	1	1	0	0	0	0	1	0	0	1	0	0	1	0	0	0.32551	Frail	1	22.175	1	18.2	7.85673	26.31	5.84	0	0	0	4
68	0	0	13.9	1.37	63.5	0.95	2.45	4.16	6.9	2	8	1	130.333	68.6667	147.9	65	29.7151	1	1	1	1	0	1	1	0	1	1	1	1	1	0	0	0.510913	Frail	0	21	0	14.9093	6.81586	11.65	2.75	0	0	0	10
66	0	0	15.2232	1.12926	103.22	1.18924	4.07531	5.91507	5.65087	2	8	2	132	74	156.4	58.6	23.9565	1	0	0	0	0	0	1	0	0	0	0	0	0	0	0	0.158613	Prefrail	2	26.25	1	14.6576	5.99224	12.81	3.26	0	0	0	10
64	0	0	10.8	0.85	42.2	1.61	1.96	4.44	5.8	2	8	1	106	59	152.7	56.2	24.1023	0	0	0	0	0	0	0	0	0	0	0	0	1	0	0	0.261905	Frail	0	17.625	0	13.8725	5.94945	NA	4.155	1	0	1	14
74	0	2	13.2	0.98	74.6	1.23	1.5	3.42	5.6	1	8	1	114.667	67	167.4	74.4	26.5498	0	1	0	0	0	0	0	0	0	1	0	0	0	0	1	0.0966387	Robust	2	33.75	0	22.745	8.11662	6.32	2.8	0	0	0	9
65	0	0	12.3	2.35	90.4	0.99	2.59	4.94	5.9	1	8	1	145.333	84.3333	165	66.9	24.573	1	1	0	0	0	1	1	0	0	0	0	1	0	0	0	0.178571	Prefrail	0	37.275	0	21.3737	7.85076	9.94	4.245	0	0	0	0
60	0	0	9.6	2.71	49.4	0.98	2.82	5.29	6.6	2	8	1	144.333	72	163.7	80.8	30.1519	0	0	0	0	1	0	0	0	0	0	1	0	0	0	0	0.235714	Prefrail	1	27.875	1	19.9453	7.44292	13.93	3.14	0	0	0	10
66	0	0	12.4	2.28	60.3	1.68	3.09	5.81	5.8	2	8	1	179.667	112.333	148.1	71.7	32.6896	1	1	0	0	0	0	1	0	0	1	0	0	0	0	0	0.444898	Frail	1	20.5	0	16.2978	7.43051	NA	43.265	0	0	0	4
75	0	0	12.9	1.45	62.2	1.08	1.84	3.57	5.8	2	8	2	132.667	65	147.9	60.7	27.7493	1	0	0	0	0	0	1	0	0	0	0	0	1	0	0	0.129592	Prefrail	1	16.875	1	13.8204	6.31807	12.12	3.705	1	0	1	8
75	0	0	14.4	1.9	57.3	1.03	2.1	3.89	6	1	8	2	137	69.3333	164.5	84.9	31.3744	1	1	0	0	1	1	1	0	0	0	0	0	1	1	1	0.238095	Prefrail	0	33.75	0	24.4242	9.02586	10	2.815	0	0	0	1
64	1	0	12.9	2.93	47.2	0.84	1.58	3.34	8.6	2	8	1	154	82.3333	154.8	57	23.7866	0	0	0	0	0	0	0	0	0	0	0	0	0	0	0	0.0151515	Robust	3	23.75	0	14.2516	5.94733	9.88	3.06	0	0	0	4
60	0	0	12.3	2.69	50.6	1.27	2.39	4.9	6	2	8	1	129.667	84	155.9	66.4	27.3197	0	0	0	0	0	0	0	0	0	0	0	0	0	0	0	0.0979592	Robust	1	24.75	0	16.3315	6.71945	10.88	2.535	0	0	0	19
67	0	2	12.7	1.35	69.9	1.2	2.38	4.35	5.5	2	8	1	102	72.3333	157	68.7	27.8713	0	1	0	0	0	0	1	0	0	0	0	0	0	0	0	0.0989796	Robust	1	18.75	0	16.6341	6.74839	9.63	2.955	0	0	0	8
69	0	0	15.1	2.88	67.4	0.98	3.28	5.73	6	1	8	1	170	85	169.6	80.6	28.021	1	1	0	0	0	0	0	0	0	0	0	1	0	0	0	0.245918	Prefrail	1	33.15	1	24.362	8.46957	16.16	NA	0	0	0	8
79	0	1	19.0236	1.26705	96.7717	0.994415	3.45137	4.68729	4.86065	2	2	1	146.667	68.3333	148.9	49	22.1007	1	0	1	0	0	0	1	0	0	0	0	0	0	0	0	0.215306	Prefrail	1	17.25	1	11.5213	5.19651	20.1	6.655	1	0	1	11
80	0	0	14.6268	2.58319	96.242	0.951553	1.64632	3.85924	6.86198	1	3	1	127.333	66	177	70.7	22.567	1	0	0	0	0	0	0	0	0	0	0	0	1	0	1	0.0962302	Robust	0	30.025	0	22.8361	7.28913	11.82	3.66	0	0	0	1
72	0	0	15.2	1.61	86.5	1.11	2.99	4.92	5.7	1	8	1	167.667	85.6667	184.2	86.2	25.4055	0	0	0	0	0	0	0	0	0	0	0	0	0	0	1	0.0136555	Robust	2	41.125	0	26.894	7.9264	8.75	3.5	0	0	0	0
75	0	0	13.4	5.49	70.9	1.02	2.1	5.77	6.7	2	8	1	168	80	153.6	69.1	29.2884	1	1	1	0	0	0	1	0	0	1	0	0	1	0	0	0.212245	Prefrail	1	22.25	1	16.0515	6.80351	24.32	4.955	0	0	0	5
62	0	0	12.7	1.1	68.9	1.32	3.78	5.9	5.8	2	8	1	108	74.6667	162	57.8	22.0241	0	0	0	0	0	0	0	0	0	0	0	0	0	0	0	0.0376984	Robust	0	25.5	0	15.2504	5.811	8.78	3.425	0	0	0	0
78	0	0	11.8	1.04	75	1.69	2.64	5.12	5.9	2	2	2	109.333	66.6667	152	46	19.91	0	1	1	0	1	0	1	0	0	1	0	0	0	0	0	0.237103	Prefrail	0	16.75	1	11.311	4.89569	22.38	3.86	1	0	1	2
81	0	0	13.4	1.56	84.3	1.38	3.9	6.11	6.1	2	8	1	154	74	154.5	58	24.298	0	0	0	0	0	0	0	0	0	0	0	0	0	0	0	0.180556	Prefrail	0	18.1	1	13.7835	5.77434	21.79	9.08	0	0	0	9
84	0	1	13.8258	1.58	98.6	1.18	3.89	5.96	6	1	8	1	127	58	164	68.4	25.4313	1	0	0	0	0	0	0	0	0	0	0	0	0	0	0	0.0982143	Robust	0	32.125	1	20.8532	7.75327	20.53	5.61	0	0	0	11
62	0	0	10.9999	2.76375	56.1018	1.17507	2.19905	4.58121	5.53488	2	8	1	178.333	68.6667	148	45.3	20.6812	1	1	0	0	0	0	0	0	0	0	0	0	0	0	0	0.146825	Prefrail	0	22	0	11.3399	5.17709	8.41	3.715	0	0	0	13
74	0	0	14	1.1	67.9	1.09	2.27	3.95	5.7	2	8	1	154.333	76.6667	157.8	68.4	27.469	1	0	0	0	0	0	0	0	0	0	0	0	0	0	0	0.0902778	Robust	0	22.975	0	16.4028	6.58725	NA	3.145	0	0	0	0
64	0	0	16.2	2.3	72.7	1.24	3.09	5.6	7	1	8	1	159.667	81.3333	173.2	82	27.3349	1	1	1	0	0	0	1	0	0	0	0	1	0	0	1	0.266865	Frail	0	34.75	1	25.2024	8.40129	21.41	6.52	0	0	0	11
72	0	0	14.3	1.8	64	1.09	3.16	5.24	5.3	2	8	1	173	71.6667	157.5	74.6	30.0731	1	1	1	0	0	0	1	0	0	0	0	0	0	0	0	0.153061	Prefrail	1	29.05	1	17.6413	7.11164	13.62	2.42	0	0	0	1
76	1	0	13.5	0.75	71.8	1.19	1.66	3.13	5.8	1	0	0	152	88	152.8	50.1	21.4581	0	0	0	0	1	0	0	0	0	0	0	1	1	0	0	0.134694	Prefrail	1	19.275	1	16.4189	7.0323	18.5	2.555	1	0	1	6
68	1	0	11.6976	0.773892	49.2746	1.30985	3.37249	5.2325	5.68867	2	8	1	93.3333	58	155.4	50.5	20.9117	0	0	0	0	0	0	1	0	0	1	0	0	0	0	0	0.102041	Prefrail	1	7.8	0	12.9133	5.34731	11.97	4.505	1	0	1	9
66	1	0	12.2	1.27	72.2	1.27	2.67	4.52	5.7	2	8	2	146.333	87	155.8	61.5	25.3361	1	0	0	0	0	0	0	0	0	0	0	0	1	0	0	0.125992	Prefrail	0	19.275	1	15.1531	6.24262	12.57	3.17	0	0	0	19
73	1	0	12.7	0.98	55.9	1.54	2.93	5.06	6.7	2	8	1	114.333	69.6667	157.1	54.5	22.0823	1	0	0	0	0	0	1	0	1	1	0	0	0	0	0	0.214286	Prefrail	0	18.025	1	13.6822	5.54375	16.66	3.795	0	0	0	9
64	1	0	12.1	1.36672	91.3451	1.57549	1.5047	3.78429	5.5	2	2	1	126	74.3333	148	39.2	17.8963	0	0	0	0	0	0	0	0	0	0	0	0	1	0	1	0.0693277	Robust	2	17.75	1	10.0886	4.60583	13.12	2.315	1	1	1	20
68	1	0	11.8	2.13	57.7	1.11	2.13	4.45	5.6	2	2	1	176.667	93	148.3	65.9	29.9642	1	0	0	1	1	0	0	0	0	1	0	0	1	0	0	0.342262	Frail	0	13.1	1	15.1258	6.87759	12.29	3.3	1	0	1	8
74	1	0	13.9028	2.07698	114.916	1.46221	2.12276	4.44719	5.4	1	2	1	189.333	88	163.9	79.8	29.7061	1	1	0	0	0	0	1	0	0	1	0	1	1	0	0	0.211224	Prefrail	1	22.05	1	23.4127	8.71553	13.18	2.8	1	0	1	2
60	1	0	13.3	0.63	53.8	1.86	2.6	4.83	5.4	2	0	1	126.333	77.3333	151	45.5	19.9553	0	0	0	0	0	0	0	0	0	0	0	0	1	0	1	0.132353	Prefrail	2	21.1	0	11.7735	5.16359	8.28	NA	0	0	0	23
66	1	0	15.2	0.54	70.9	1.37	2.63	4.22	6.5	1	2	1	150.667	95.6667	168.1	72.7	25.7276	1	0	0	0	0	0	0	0	0	0	0	0	0	0	0	0.0744898	Robust	1	33.4	0	22.7878	8.06431	10.19	2.205	0	0	0	3
64	1	0	11.2	0.65	58.8	1.54	2.19	4.25	5.7	2	0	1	94.6667	62	149.1	47.6	21.4117	0	0	0	0	0	0	0	0	0	0	0	0	1	0	0	0.220408	Prefrail	1	6	1	11.8275	5.32032	13.84	4.515	1	0	1	18
66	1	2	14.5	1.14	62.9	1.86	3.1	5.59	5.7	1	2	1	128	77.3333	180.7	53.4	16.354	0	0	0	0	1	0	0	0	0	0	0	0	0	1	1	0.1	Robust	1	23.4	0	20.4111	6.25101	9.31	2.69	1	1	1	7
64	1	1	16.5	1.66	89.4	1.34	2.71	4.83	5.7	1	8	1	132.667	87.6667	161.4	71.3	27.3705	1	0	0	0	0	0	0	0	0	0	0	0	0	0	0	0.094246	Robust	0	36.95	0	21.8747	8.39721	10.22	2.23	0	0	0	0
66	1	0	12.4	3.12	79.3	1.23	2.91	5.67	6	2	8	1	118	71.3333	153.1	61.4	26.195	0	0	0	0	0	0	0	0	0	0	0	0	0	0	1	0.0409664	Robust	2	20.575	0	14.8449	6.33325	11.09	2.81	0	0	0	4
66	1	0	17	1.47	59.9	1.17	2.92	4.83	6.5	1	2	1	165.667	94	164.4	63.4	23.4577	1	0	0	0	0	0	0	0	0	1	0	0	1	0	1	0.27449	Frail	1	23.375	1	20.597	7.6208	16.34	3.185	1	0	1	12
65	1	0	10	1.69	75.1	1.06	2.09	4.25	8.4	2	0	1	119.333	68.6667	163.6	71	26.5272	0	1	1	0	1	0	1	0	0	0	0	0	1	0	0	0.238095	Prefrail	0	16.55	1	17.8582	6.67223	16.19	2.67	1	0	1	8
70	1	1	15	1.91	80.9	0.88	2.35	4.05	6.2	1	8	1	120.667	83	162	66.7	25.4153	1	1	0	0	0	0	0	0	1	0	0	0	1	0	0	0.173611	Prefrail	0	27.35	0	20.8291	7.93671	11.65	1.905	1	0	1	7
61	1	2	15.3	0.78	56	0.86	1.35	2.54	9.8	1	8	1	122.667	71	178.8	88.3	27.6201	1	1	1	0	1	0	0	0	0	0	0	0	0	0	1	0.186735	Prefrail	1	30.55	1	27.1285	8.48576	16.31	2.42	0	0	0	13
61	1	0	14.9	1.41	55.8	1.34	3.14	5.27	6.6	1	8	0	120.333	81.6667	161.3	63.7	24.4833	0	0	0	0	0	0	1	0	1	1	0	0	1	0	0	0.289683	Frail	0	25.35	0	20.5082	7.88241	11.94	3.05	1	0	1	18
68	1	0	14.0812	1.13672	66.8479	1.53583	2.14073	4.48344	5.11059	1	8	1	160.667	101	165.7	61	22.217	0	0	0	0	1	0	1	0	0	1	0	0	1	0	1	0.210317	Prefrail	0	29.05	0	20.1989	7.35669	10.38	2.465	0	0	0	19
64	1	0	13.3	2.05	98.1	1.37	4.23	6.47	6.9	2	2	1	121	85.6667	153.9	69.4	29.301	1	0	1	0	0	0	1	0	1	0	0	0	1	0	0	0.233135	Prefrail	0	7.825	1	16.5485	6.98685	12.91	2.655	1	0	1	12
61	1	0	12.2918	2.55876	82.983	1.28073	5.26423	8.20211	5.89757	2	2	1	101	64.6667	162.1	49.1	18.686	0	0	0	0	1	0	1	0	0	0	0	0	1	0	0	0.287698	Frail	0	5.325	1	13.619	5.18298	13.65	4.3	1	0	1	24
62	1	0	12.1	1.76	87.5	1.08	2.11	3.78	6	1	2	1	119.333	62.3333	154.2	52.8	22.2057	0	0	0	0	0	1	0	0	0	1	0	0	1	0	1	0.321429	Frail	0	23.95	1	17.6078	7.40519	13.84	2.885	1	0	1	30
60	1	0	12	2.67	56.5	1.22	2.8	5.09	6.1	2	8	1	172.667	103.667	149.6	61.1	27.301	1	0	0	0	0	0	1	0	0	1	0	0	1	0	0	0.211224	Prefrail	1	14.075	1	14.6345	6.53905	14.13	4.78	1	0	1	10
61	1	0	12.1669	0.647811	46.2575	1.64037	2.39335	4.46149	6.19751	2	8	1	113	61.6667	154.1	54.4	22.9083	1	1	0	0	0	0	1	0	0	0	0	0	0	0	0	0.125992	Prefrail	0	24.75	0	13.7859	5.80537	8.28	3.905	0	0	0	6
62	1	0	15.4282	0.858825	75.8043	1.63748	1.8577	4.13811	5.53103	1	8	1	136.667	83.3333	163.7	59.6	22.2407	0	0	0	0	0	0	1	0	0	0	0	0	0	0	1	0.0714286	Robust	2	32.725	0	19.9367	7.43971	9.25	2.16	0	0	0	16
62	1	0	12	5.65	59.2	1.49	2.54	6.23	6.8	2	8	1	100	62	163.5	59.9	22.4074	0	0	0	0	0	0	1	0	0	0	1	0	0	0	0	0.180556	Prefrail	0	19.55	0	15.8162	5.91652	10.29	1.97	0	0	0	12
60	1	0	15.9	1.16	79.6	1.72	2.2	4.44	5.7	1	3	1	125.667	90.3333	157.7	55.8	22.4373	0	0	0	0	0	0	0	0	0	1	0	0	0	0	1	0.102041	Prefrail	1	38.5	0	18.6353	7.4933	10.44	2.405	0	0	0	16
63	1	0	12	1.55	87.1	1.26	2.76	4.69	6.5	2	8	1	153.333	77.6667	154.1	68.1	28.6775	1	0	0	0	0	0	0	0	0	0	0	0	0	0	0	0.0451681	Robust	2	13.175	0	16.356	6.88766	10.59	2.735	1	0	1	0
65	1	0	19.3	1.62716	73.8105	1.67882	3.54844	5.42684	5.7	1	8	1	151	95.3333	164.3	66.2	24.5235	0	0	0	0	0	0	0	0	0	1	0	0	1	0	1	0.0683673	Robust	1	20.05	0	21.1637	7.84001	11.1	2.69	1	0	1	3
60	1	1	18.3	3.79	88.1	0.97	1.82	4.66	6.1	1	8	1	130.667	78.3333	163.5	71.3	26.6719	0	1	0	0	0	0	0	0	0	0	0	0	1	0	1	0.0952381	Robust	0	31.4	0	22.2474	8.32231	10.28	1.965	0	0	0	6
61	1	0	12.7282	1.58324	56.4935	1.1949	2.9829	5.45497	5.72794	2	0	1	142	80.3333	166.7	73.8	26.5574	1	1	0	0	0	1	1	0	1	1	0	0	1	0	0	0.326531	Frail	1	11.75	0	18.8783	6.79347	11.47	3.82	1	0	1	25
76	1	0	12.2	2.04	75.4	1.1	2.14	4.22	5.6	2	2	1	103.333	65	150.4	56.6	25.0219	1	0	0	0	0	0	0	0	0	1	0	0	1	0	0	0.183824	Prefrail	2	14.425	1	13.2596	5.86185	15.56	2.605	1	0	1	19
61	1	0	13.6	1.6	68.1	1.42	3.02	5.42	5.9	2	8	1	112	60	157.6	75	30.196	1	1	0	0	0	0	0	0	0	0	0	0	1	0	0	0.181548	Prefrail	0	11.575	1	18.1362	7.30187	12.53	3.85	1	0	1	8
71	1	0	13.7617	1.3363	93.0827	1.21507	2.54129	4.35967	6.83819	1	8	1	112.333	73.3333	176.4	57.1	18.3501	0	0	0	0	0	0	1	0	0	1	1	0	0	0	1	0.190816	Prefrail	1	25.6	0	20.4801	6.58165	9.22	2.75	1	1	1	6
87	1	0	11.9	0.63	90.7	1.23	1.77	3.22	5.6	1	8	0	135.667	78	164.8	49.5	18.226	1	0	0	0	0	1	0	0	0	1	0	0	1	0	1	0.336735	Frail	1	17.55	0	17.1801	6.32574	11.47	9.515	1	1	1	19
66	1	0	12	0.6	74.9	1.46	2.01	4.02	5.2	1	8	0	144.333	88.6667	160	44	17.1875	1	0	0	0	1	0	1	0	0	1	0	0	1	0	1	0.325397	Frail	0	16.15	1	16.382	6.39922	15.47	4.185	1	1	1	4
67	1	0	13.3	2.07	67.4	1.74	4.56	7.2	5.7	2	8	2	140	81.6667	163.6	76.4	28.5448	1	1	0	0	0	0	0	0	0	1	0	0	1	0	0	0.183673	Prefrail	1	6.65	1	18.8264	7.03397	17.69	4.3	1	0	1	NA
73	1	0	13	0.65	82.5	1.54	2.45	4.38	5.8	1	8	1	121.333	75	158.1	50.5	20.2035	0	0	0	0	0	0	0	0	1	1	0	0	1	0	1	0.185516	Prefrail	0	25.825	1	17.1742	6.87089	18.28	4.25	1	0	1	3
61	1	0	12.8	0.96	53.5	1.94	3.42	5.92	5.4	2	8	1	141	84.3333	150.6	55.9	24.6469	0	0	0	1	0	0	0	0	0	1	0	0	1	0	0	0.294643	Frail	0	19.6	0	13.7009	6.04087	7.84	3.55	0	0	0	5
61	1	0	12.5	0.84	56.7	1.65	2.14	4.18	5.8	2	8	1	152	87.6667	147.6	49.4	22.6754	1	0	0	0	1	0	0	1	0	0	0	0	0	0	1	0.12004	Prefrail	0	17	0	12.1254	5.56575	7.97	3.7	1	0	1	1
65	1	0	13.6	0.65	98.5	1.96	3.02	4.97	5.5	1	8	1	186	110.333	174.3	71.9	23.6665	1	0	0	0	0	0	0	0	1	0	0	0	1	0	1	0.152041	Prefrail	1	43.1	0	23.3338	7.68052	7.63	3.15	0	0	0	3
68	1	0	11.2	4.05	83.7	1.12	1.78	4.93	6.4	2	8	1	138.333	79.6667	162	57.6	21.9479	1	0	0	0	0	0	1	0	0	1	0	0	1	0	0	0.156122	Prefrail	1	17.1	1	14.9898	5.71171	10.65	3.6	1	0	1	4
67	1	0	14.5	0.86	89	1.87	4.86	7.09	5.8	1	8	1	115.333	73	164.5	55.8	20.6207	0	0	0	0	0	0	0	0	0	0	0	0	1	0	1	0.121032	Prefrail	0	25.775	0	19.1039	7.05976	NA	3.8	1	0	1	11
65	1	0	12.8	2.04	64.9	1.26	1.34	3.53	5.9	2	8	1	156	98.6667	150.9	54.9	24.1098	1	0	0	0	0	0	1	0	0	0	0	0	0	0	0	0.128571	Prefrail	1	15.7	0	13.392	5.88121	11	3.15	1	0	1	1
73	1	0	13.3	1.21	73.2	0.97	1.65	3.07	5.4	1	2	0	98.6667	67	159.4	44.5	17.5139	0	0	0	0	0	0	0	0	0	0	0	0	0	0	0	0.516865	Frail	0	10.875	1	16.1553	6.35826	21.69	4.75	1	1	1	23
60	1	0	13.2	1.19	58.8	1.28	2.78	4.57	6	2	2	1	136.667	76.6667	153.7	56.3	23.832	0	0	0	0	0	0	0	0	0	0	0	0	0	0	0	0.0387755	Robust	1	21.925	0	14.1468	5.9884	11.32	2.4	0	0	0	4
71	0	0	10.5	1.82	75.8	0.93	2.11	3.9	7.4	2	8	2	153	83.3333	149.4	58.1	26.03	1	1	1	0	0	0	0	1	0	0	0	0	0	0	0	0.208163	Prefrail	1	23	1	13.6271	6.10523	9.6	2.61	0	0	0	3
77	0	0	9.2	0.57	80	1.78	1.96	4.31	8.9	2	8	2	114.667	52.3333	157.2	44.1	17.8457	0	0	1	0	0	0	1	0	0	0	0	0	0	0	0	0.0989796	Robust	1	20.25	1	11.5377	4.6689	12.1	2.97	0	1	0	0
83	0	0	14.1	2.09	67.6	1.05	2.4	4.33	6	2	0	2	149	88	145.2	55.4	26.277	0	0	0	0	0	0	0	0	0	0	0	0	1	0	0	0.15873	Prefrail	0	19.125	1	12.2126	5.79262	7.9	6.175	0	0	0	1
61	0	0	14.5168	1.75474	46.6389	1.07464	2.93269	4.48821	5.90254	2	8	1	107.333	60	149	46.7	21.0351	0	1	0	0	0	0	0	0	0	0	0	0	0	0	0	0.12551	Prefrail	1	19.25	0	11.7541	5.2944	8.9	2.485	0	0	0	9
87	0	0	11.6	3.03	105.3	1.25	3.51	7.02	8.6	2	0	2	164.667	66.3333	139	56.1	29.0358	1	1	1	0	0	0	0	0	0	0	0	0	0	0	0	0.190816	Prefrail	1	13.25	0	11.5363	5.97086	11.3	6.235	1	0	1	3
60	0	0	12.8	0.94	95.2	0.89	1.95	3.52	6.1	1	8	1	113.667	62.3333	171.1	83.1	28.3858	1	0	0	0	1	0	1	0	0	0	0	0	0	1	0	0.14898	Prefrail	1	43.5	0	25.338	8.6551	6.4	2.75	0	0	0	8
62	0	0	14.1	1.72	97.6	1.2	2.68	4.76	6.1	1	3	1	113	63.3333	167.7	65.4	23.2547	0	0	0	0	0	0	0	0	0	1	0	0	0	0	0	0.0724206	Robust	0	38	0	21.4841	7.63926	3.5	2.625	0	0	0	0
68	0	0	12.3	5.65	83.5	0.91	2.17	5.21	6.1	2	8	2	179	76	152.8	69.3	29.6815	1	0	0	0	0	0	1	0	0	0	0	0	1	0	0	0.154762	Prefrail	0	22.25	0	16.2635	6.96574	10.09	4.945	0	0	0	2
79	0	0	10.4	0.63	101.5	1.51	2.91	4.73	6.3	2	0	2	157	72.3333	146	37.2	17.4517	1	1	1	0	0	0	0	0	0	1	0	0	0	0	0	0.308163	Frail	1	15.75	0	8.9336	4.19103	6.68	4.245	1	1	1	17
66	0	0	12.5	0.99	73.2	1.48	4.37	6.38	6.8	2	8	1	103	63.3333	160	53.3	20.8203	1	0	0	0	0	0	0	0	0	1	0	0	1	0	1	0.162815	Prefrail	2	22.625	1	14.0199	5.47652	11.59	3.795	0	0	0	13
79	0	0	12.7	1.02	108.9	1.58	2.32	4.51	6.6	1	8	1	119.667	57.3333	154	43.6	18.3842	0	0	0	0	1	0	1	0	0	0	0	0	0	1	0	0.185516	Prefrail	0	18	1	15.1818	6.4015	12.33	4.47	1	1	1	3
74	0	0	11.8	0.59	62.9	1.51	1.85	3.78	5.7	2	8	1	106	49.3333	152	58.4	25.277	1	0	0	0	1	0	0	0	0	0	0	0	0	1	0	0.161224	Prefrail	1	18.5	1	13.8522	5.99559	10.53	4.905	0	0	0	6
60	0	0	12.7	1.2	93.4	1.23	2.93	4.53	6.9	1	8	1	103	65	164.8	65.8	24.2277	0	0	0	0	0	0	0	0	0	0	0	0	0	0	1	0.0387755	Robust	1	44.875	0	21.325	7.8519	8.78	2.925	0	0	0	0
60	0	0	11.3	0.72	54.8	1.49	2.65	4.52	6.3	2	8	1	128.333	74.6667	152.5	62.5	26.8745	0	0	0	0	0	0	0	0	0	0	0	0	0	0	0	0.0122449	Robust	1	24.25	0	15.215	6.54233	6.81	2.63	0	0	0	5
88	0	0	13.3846	2.23377	72.217	1.18902	1.86097	4.43846	6.73358	2	0	2	128	62	136	36.1	19.5177	0	0	0	0	0	0	0	0	0	0	0	0	1	0	0	0.256303	Frail	2	13.375	0	7.3183	3.95669	NA	6.38	1	1	1	NA
69	0	0	13.6452	0.9882	78.6046	1.20687	2.06099	4.25573	6.44802	2	3	2	181	64	149.7	45.8	20.4372	1	1	1	0	0	0	1	1	0	0	0	0	0	0	0	0.237755	Prefrail	1	13.5	1	11.3593	5.06883	12.63	4.915	1	0	1	5
72	0	0	11.1	1.92	51.8	1.07	3.2	5.28	7.3	2	8	2	111.333	50	143.4	49	23.8286	1	0	0	0	0	0	1	0	0	0	0	0	1	0	0	0.157143	Prefrail	1	17	1	11.1918	5.44254	11.62	5.765	1	0	1	7
76	0	0	10.8	0.67	82.5	1.37	2.7	4.46	6.2	2	0	2	178.333	66	148.8	39.9	18.0205	1	0	0	0	0	0	0	0	0	0	0	0	0	0	0	0.077381	Robust	0	17.375	0	9.8653	4.45558	10.37	6.855	1	1	1	0
84	0	0	12.7	0.73	102.8	1.57	3.14	5.04	6.2	1	8	1	152	79	157.8	66	26.5051	0	0	0	0	1	0	1	0	0	0	0	0	0	1	1	0.439796	Frail	1	23	1	19.7266	7.92206	NA	NA	1	0	1	0
60	0	0	12.8	1.64	61.6	1.22	3.04	4.93	8.7	2	0	2	132	84.6667	157	73.7	29.8998	1	0	0	1	0	0	1	0	0	1	0	0	0	0	0	0.212185	Prefrail	2	29.75	1	17.8581	7.24496	12.81	3.265	0	0	0	NA
77	0	0	12.2	2.08	64.6	0.92	2.53	4.72	6.1	2	8	2	128.333	65.3333	158.6	62.5	24.847	1	0	1	0	1	0	0	0	0	0	0	0	1	0	1	0.155102	Prefrail	1	26.125	0	15.2387	6.05817	10.64	3.735	0	0	0	7
71	0	0	11.3815	1.4042	74.1758	1.5545	3.64636	6.63842	6.51474	2	8	1	119	57	168.1	56.4	19.9592	0	1	0	0	0	0	0	0	0	0	0	0	1	0	0	0.0982143	Robust	0	24.5	0	15.2999	5.41444	10.26	3.15	0	0	0	0
79	0	0	10.8	0.82	68.6	1.43	2.17	4.19	6.4	2	8	2	111.667	62	151.5	58.2	25.357	0	1	0	0	0	0	1	0	0	0	0	0	1	0	0	0.184524	Prefrail	0	19.375	1	13.5751	5.9145	12.05	4.34	0	0	0	8
69	0	0	12.6	3.14	61.1	1.11	2.63	5.38	6.3	2	8	2	125	80.6667	142.5	42.7	21.028	1	1	0	0	0	0	0	0	0	0	0	0	0	0	0	0.0744898	Robust	1	23	0	9.9906	4.91996	8.38	2.785	0	0	0	3
72	0	2	15.4	0.77	95.8	1.36	2.8	4.52	6.3	1	8	1	116.667	68.3333	162.5	59.4	22.4947	1	0	0	0	0	0	1	0	0	0	0	0	0	0	1	0.12551	Prefrail	1	34.5	0	19.3997	7.34663	9.76	2.485	0	0	0	16
70	0	0	13.8	1.3	62.4	1.2	3.74	5.76	10.6	2	8	1	173.667	82.6667	142.5	50.2	24.7215	1	1	1	0	0	0	0	0	0	0	0	0	1	0	0	0.179563	Prefrail	0	23.25	0	11.4011	5.61458	8.18	3.495	0	0	0	12
62	0	0	12.5	1.16	74.9	1.12	1.05	2.77	6.4	1	3	2	113	55	174	59.4	19.6195	0	0	0	0	1	1	1	0	0	1	0	0	0	0	1	0.147817	Prefrail	0	32	1	21.0002	6.93625	11.64	2.805	0	0	0	8
72	0	0	11.5	2.25	61.6	0.94	2.85	4.94	6.8	2	2	2	183	85.3333	149.2	50.9	22.8655	1	0	0	0	0	0	0	0	0	0	0	0	0	0	0	0.0989796	Robust	1	15.5	1	12.1791	5.47114	11.32	3.405	1	0	1	7
64	0	0	14.5803	1.28573	74.7099	1.31604	2.7362	4.56978	4.89403	2	8	1	124	83.6667	151.8	79.4	34.457	0	0	0	0	0	0	0	0	0	0	0	0	0	0	0	0.112554	Prefrail	3	12.25	0	18.2538	7.92154	9.6	3.175	1	0	1	NA
63	0	1	12.7	2.07	67.8	1.19	4.06	6.07	7.9	1	3	1	125.333	83	167.6	71.2	25.3473	1	1	1	0	0	0	0	0	0	0	0	0	0	0	1	0.0945378	Robust	2	48.875	0	22.5558	8.0299	6.25	3.62	0	0	0	0
64	1	0	13.389	0.875213	57.0201	1.58191	2.46418	4.97713	5.78015	2	2	2	147	75.6667	158.4	51.4	20.4858	0	0	0	0	0	0	0	0	0	0	0	0	0	0	0	0.0744898	Robust	1	30.5	1	13.556	5.40283	11.56	3.575	0	0	0	0
66	1	0	12.2	0.86	54.4	1.79	2.39	4.68	5.8	2	8	2	110.667	50.3333	150.4	44.3	19.5843	0	1	0	0	1	1	0	0	0	1	0	0	0	0	0	0.265873	Frail	0	20.125	1	11.2557	4.97596	12.95	5.515	0	0	0	24
61	1	0	13.8532	3.87603	42.4823	1.04637	3.44681	6.02516	5.8544	2	8	1	122	72.3333	151	57.1	25.0428	0	0	0	0	0	1	0	0	0	0	0	0	1	0	0	0.101891	Prefrail	2	25.625	0	13.9753	6.12925	7.3	3.555	0	0	0	12
68	1	0	12.7	1.45	81.8	1.39	3.21	5.24	8.5	1	8	2	132	66.6667	165.1	61.7	22.6355	1	0	0	0	0	0	0	1	0	0	0	0	0	0	0	0.328571	Frail	1	30.675	1	20.2698	7.43627	21.66	4.285	0	0	0	25
65	1	0	14.6	2.23	65.6	0.82	1.53	3.38	5.8	1	8	1	126.667	81	154.5	63.6	26.644	0	0	0	0	0	0	0	0	0	1	0	0	0	0	0	0.0693878	Robust	1	39.75	1	19.6133	8.21663	7.36	4.485	0	0	0	5
62	1	2	14.3	0.68	89.3	1.7	2.38	4.61	5.5	1	8	1	109	61.3333	170	61.3	21.2111	0	0	0	0	0	0	0	0	0	1	0	0	0	0	1	0.0459184	Robust	1	44.625	1	20.9389	7.24529	8.07	3.61	0	0	0	4
81	1	0	11.6	0.93	52.2	1.64	2.65	4.72	6.1	2	8	2	156.667	61.6667	146.9	48.6	22.5213	0	0	0	0	0	0	0	0	0	0	0	0	1	0	1	0.214286	Prefrail	0	16.375	1	11.1561	5.16974	25.63	5.37	1	0	1	24
74	1	0	15.9522	1.90666	46.9252	1.38023	3.00144	5.3662	6.74937	2	2	1	122.667	60.6667	143.5	41.9	20.3475	0	0	0	0	0	0	0	0	0	0	0	0	0	0	0	0.160714	Prefrail	2	16.875	1	9.7582	4.73877	32.55	4.95	1	1	1	NA
62	1	0	14.9	1.56	66.8	1.22	2	3.82	5.5	1	8	1	109.333	68.6667	158.1	72.4	28.9651	1	0	0	0	0	0	0	0	0	1	0	0	0	0	1	0.0745798	Robust	2	44	0	21.8079	8.72469	7.07	2.325	0	0	0	1
81	1	0	12.212	1.32359	59.1141	1.0849	3.5279	5.31378	5.82316	2	0	1	156	84	151	52.7	23.113	1	0	0	0	0	0	0	0	0	0	0	0	1	0	0	0.147817	Prefrail	0	21	1	12.3861	5.43226	26.69	4.965	0	0	0	10
63	1	0	13.1532	1.39477	57.6584	1.33069	1.47162	3.17774	5.53328	2	8	1	108	56.6667	160.7	45.4	17.5802	0	0	0	0	0	0	0	0	0	0	0	0	0	0	0	0.104082	Prefrail	1	24.25	1	12.6811	4.91049	13.31	3.38	0	0	0	9
83	1	0	12.1463	1.08769	83.083	1.92912	3.85016	5.94384	6.00106	2	0	2	153.333	64.3333	146.8	49.2	22.8304	0	0	0	0	0	0	0	0	0	0	0	0	0	0	0	0.133673	Prefrail	1	15.4	1	11.1872	5.19122	21.15	6.55	1	0	1	9
66	1	0	14.2	1.27	69.1	1.4	2.5	4.62	5.7	1	8	1	113.333	80.6667	147.6	44.2	20.2885	1	0	0	0	0	0	0	0	0	0	0	1	0	0	1	0.132653	Prefrail	1	21	0	15.0938	6.92829	9.06	3.16	1	0	1	13
62	1	0	12.5541	1.3906	57.5199	1.8574	4.08461	7.41436	7.10462	2	8	1	96.6667	57	158.6	55.6	22.1039	0	0	0	0	1	0	0	0	0	0	0	0	0	0	0	0.128968	Prefrail	0	76.5	0	14.462	5.74939	7.65	2.83	0	0	0	6
70	1	0	11.5	0.94	55.7	1.56	2.66	4.71	5.5	2	8	1	125	63.6667	153.2	53	22.5818	0	0	0	0	0	0	0	0	0	0	0	0	0	0	0	0.0489796	Robust	1	19.75	0	13.0864	5.57574	8.38	3.29	0	0	0	0
81	1	0	12	0.68	78.3	1.12	1.94	3.42	5.6	1	8	1	126	63.3333	158.8	49.8	19.7482	1	0	0	0	1	1	0	0	0	1	0	0	0	0	0	0.285714	Frail	2	22.125	1	16.818	6.66919	16.75	4.325	1	1	1	18
65	1	0	14.3	2.19	89.3	1.38	2.23	4.66	5.7	1	8	1	135.333	81.3333	159.8	65.5	25.65	0	0	0	0	0	0	0	0	0	0	0	0	0	0	1	0.0469388	Robust	1	20.95	1	20.5471	8.04631	10.9	3	1	0	1	17
64	0	0	11.8	1.2	61.1	1.4	2.55	4.46	5.3	2	8	1	127.333	71	161.6	55.3	21.1759	0	0	0	0	0	0	0	0	0	0	0	0	1	0	0	0.094898	Robust	1	24.3	1	14.6511	5.61032	12.19	3.16	0	0	0	17
76	1	0	13.8009	1.6653	55.9808	1.24413	1.96105	4.33754	5.97844	1	8	1	110	55.6667	154.7	42.4	17.7168	0	0	0	0	0	0	0	0	0	1	0	0	0	0	1	0.10084	Prefrail	2	20.35	0	15.1361	6.3246	11.25	3.435	1	1	1	6
75	1	0	17.3254	2.39057	60.2265	1.12694	3.11586	5.67172	6.9589	2	8	1	109.333	59.3333	135.8	34.8	18.8703	0	0	0	0	0	0	0	0	0	0	0	0	1	0	0	0.334694	Frail	1	17.725	1	7.527	4.08152	13.06	3.765	1	1	1	NA
61	1	0	14.1	0.92	81.8	1.45	3.04	4.91	5.3	1	8	1	103.333	66.6667	157	49	19.8791	0	0	0	0	1	0	0	0	0	0	0	0	0	0	1	0.0462185	Robust	2	34.75	0	17.211	6.98243	5.01	2.205	0	0	0	1
74	1	0	11.8	1	73.7	1.17	4.71	6.17	5.9	2	8	2	109.667	61	145.7	45.7	21.5277	0	0	1	0	0	0	0	0	0	0	0	0	1	0	0	0.132653	Prefrail	1	18.75	1	10.727	5.05311	12.32	4.455	0	0	0	29
62	1	0	12.4531	1.92913	48.1279	1.24065	1.80962	4.08616	6.74019	2	0	2	122.333	67.6667	150.3	66.3	29.3492	1	0	0	0	0	0	0	0	0	1	0	0	0	0	0	0.161224	Prefrail	1	17.8	0	15.639	6.92295	11.32	3.295	1	0	1	20
63	1	0	14.3082	0.771862	74.4157	1.29145	2.0276	3.80237	6.18376	2	8	2	139.667	82	145.2	63.5	30.119	1	0	0	0	0	0	0	0	0	0	0	0	1	0	0	0.106122	Prefrail	1	18.125	0	14.5159	6.88511	8.6	3.39	0	0	0	NA
62	1	0	10.9	2.09	74.7	1.39	4.12	6.76	5.6	2	8	1	118.333	66.3333	156	52.3	21.4908	0	0	0	0	0	0	0	0	1	0	0	0	1	0	0	0.103175	Prefrail	0	17	0	13.5469	5.56661	9.2	2.4	1	0	1	6
66	1	0	12.4	0.67	93.8	1.74	2.33	4.45	6	1	8	1	101.333	64	164.1	61.6	22.8751	0	0	0	0	1	0	0	0	0	0	0	0	0	0	1	0.0753968	Robust	0	41.275	0	20.2175	7.50776	10	3.395	0	0	0	3
67	1	0	12.489	1.80595	66.5173	1.12881	1.82952	3.74859	5.32761	2	8	1	115	71	156.4	51.1	20.8904	0	0	1	0	0	0	0	0	0	0	0	0	1	0	0	0.0969388	Robust	1	18.275	0	13.1731	5.38536	10.47	3.84	0	0	0	2
81	1	0	10.7871	1.34596	84.5193	1.10128	2.03614	3.88297	7.28568	2	8	2	106.667	56.6667	158	56.5	22.6326	0	0	0	0	0	0	0	0	1	1	0	0	1	0	1	0.196429	Prefrail	2	13.25	1	13.8685	5.5554	30.04	5.25	1	0	1	NA
86	1	2	14.64	0.571056	77.1037	1.36343	2.04598	4.23579	5.89924	1	8	1	118.333	55	172	60.3	20.3826	0	0	0	0	0	0	0	0	0	0	0	0	0	0	1	0.0441176	Robust	2	24.6	0	20.0719	6.78471	9.34	3.205	1	1	1	NA
82	1	0	12.8	0.96	84	3.04	4.37	7.71	6.3	1	8	1	162.333	81.6667	153.9	52.4	22.1235	1	0	0	0	1	0	1	1	0	0	0	0	0	0	0	0.215306	Prefrail	1	22.8	0	16.7585	7.07551	7.57	4.58	1	0	1	5
71	1	0	12.4	0.79	76.3	1.52	2.36	4.49	6.2	1	8	2	124.333	65	162.6	49.9	18.8738	1	0	0	0	1	0	0	0	0	0	0	0	1	0	1	0.130952	Prefrail	0	36.475	0	17.6139	6.66215	11.25	3	0	0	0	5
73	1	0	11.6	1.3	68.6	1.3	2.82	4.8	5.4	2	2	1	124.667	66.6667	147.1	42.4	19.5948	0	1	0	0	0	0	0	0	0	1	0	0	0	0	0	0.124008	Prefrail	0	12.25	1	10.2769	4.74938	16.25	5.17	1	1	1	15
79	1	0	14.2416	0.527745	75.0809	2.33773	2.27215	4.73819	4.83468	1	2	1	102.333	56	165.1	55.2	20.2509	0	1	0	0	1	0	1	0	1	0	1	0	1	0	0	0.441837	Frail	1	32.925	1	18.6083	6.82673	14.3	5.575	0	0	0	16
62	1	0	10.3919	0.672051	42.6254	1.1325	1.97174	3.82069	5.55602	2	8	1	121	75.6667	142.1	45.5	22.5332	0	0	0	0	0	0	0	0	0	0	0	0	0	0	0	0.0441176	Robust	2	18.5	0	10.7472	5.3224	7.19	2.63	0	0	0	6
69	1	0	10.5	0.74	102.6	1.43	1.86	3.68	5.4	1	8	1	137.333	70.3333	165.2	57.5	21.0692	0	0	0	0	0	0	0	0	0	0	0	0	0	0	1	0.0489796	Robust	1	42.625	0	19.4329	7.12062	6.63	3.205	0	0	0	3
66	1	0	13.8	0.772526	52.9874	1.83354	3.75249	5.70213	5.6298	2	8	1	123	65.3333	159	78.8	31.1697	0	0	0	0	0	0	1	0	1	1	0	0	1	0	1	0.292659	Frail	0	23.825	1	18.8344	7.45002	13.28	3.435	0	0	0	13
64	0	0	12.4	0.68	84.2	1.26	2.71	4.3	5.4	1	8	1	128.333	82.6667	168.5	57.3	20.1816	0	0	0	0	0	0	0	0	0	1	0	0	1	0	1	0.12449	Prefrail	1	40.65	0	19.9324	7.02037	6.16	2.7	0	0	0	3
64	1	0	13.2	1.22	71.1	1.37	2.81	4.73	5.4	1	8	1	104	55.3333	163	65.3	24.5775	0	0	0	0	1	0	0	0	0	1	0	0	1	0	0	0.147817	Prefrail	0	40.375	1	20.8879	7.86176	12.37	3.215	0	0	0	2
61	0	0	12.8	0.84	182	1.92	3.24	5.82	5.7	2	8	1	101.333	59.6667	161.7	63.6	24.3241	0	0	0	0	0	0	0	0	1	0	0	0	1	0	0	0.0928571	Robust	1	27.625	0	16.3747	6.26258	10.22	2.8	0	0	0	5
66	0	0	11.9	1.92	175.4	1.41	5.02	7.3	8	1	8	1	114.333	71.3333	170	67	23.1834	0	0	0	0	0	1	0	0	0	0	0	0	0	0	1	0.0969388	Robust	1	35.475	0	21.891	7.57474	8.03	NA	0	0	0	10
60	0	0	14.7	2.64	54.8	1.14	2.86	4.98	7.1	2	8	2	126	67.6667	161.3	72.3	27.7888	0	1	0	0	1	0	0	0	0	0	0	0	0	0	1	0.100198	Prefrail	0	21.925	1	18.048	6.93682	7.91	2.98	0	0	0	7
68	0	1	17.2	2.58	183.3	1.05	2.23	4.43	8.5	1	2	1	130.667	96	168.2	83.5	29.5144	1	1	1	0	0	0	0	1	0	0	0	0	0	0	0	0.183673	Prefrail	1	28.05	0	24.8089	8.76911	9.02	NA	0	0	0	16
67	0	0	15.1	3.43	174.3	0.99	1.01	2.9	5.9	1	8	1	137	81.3333	166.4	80.2	28.9646	1	1	0	0	1	0	0	0	0	0	0	0	0	0	1	0.127551	Prefrail	1	33.05	0	24.0164	8.67364	5.91	2.595	0	0	0	10
60	0	0	13.5	2.27	182.5	1.34	3.72	6.06	6.2	2	8	1	111.667	56	157.4	69.3	27.972	1	0	0	0	0	0	0	0	0	0	0	0	1	0	0	0.0959184	Robust	1	23.375	0	17.0517	6.88269	6.96	2.895	0	0	0	1
92	0	0	11.1362	0.890346	85.2975	1.58985	3.30168	5.25043	4.69974	1	8	1	150.333	56.3333	161.1	56.8	21.8855	0	0	0	0	1	0	0	0	0	0	0	0	0	0	0	0.0493697	Robust	2	27.625	1	18.0081	6.93868	24.23	5.195	1	0	1	5
88	0	0	14.8641	3.05016	84.7944	1.21826	1.77836	4.27347	6.17393	2	8	1	113.333	49.6667	148.7	38.2	17.2759	0	0	0	0	0	0	0	0	0	0	0	0	1	0	0	0.267857	Frail	0	8.5	1	9.0825	4.10756	NA	7.89	1	1	1	14
79	0	2	15.3	0.68	211.9	1.22	2.04	3.57	6	1	0	2	157.333	81	169.5	65	22.6242	1	0	0	1	0	0	1	0	0	0	0	0	0	0	1	0.158163	Prefrail	1	31.675	1	20.9705	7.2991	12.97	2.635	0	0	0	16
76	0	0	13	1.14	64.5	1.69	3.17	5.48	5.4	2	8	2	115.333	54	149.6	45.8	20.4646	0	0	0	0	0	0	0	0	0	0	0	0	1	0	0	0.0979592	Robust	1	21.375	0	11.0896	4.9551	9.63	3.145	0	0	0	17
70	0	0	10.4825	2.07025	62.4161	1.00925	2.86148	4.98687	6.01469	2	8	1	116	60.3333	152.5	45.4	19.5216	0	0	0	0	0	0	0	0	0	1	0	0	1	0	0	0.236111	Prefrail	0	17.25	1	11.5447	4.96413	13.97	2.83	1	0	1	13
69	0	0	15	1.77	103.2	1	3.39	5.15	8.9	1	8	1	127	67.3333	164.8	80.7	29.7139	1	0	1	0	1	1	1	0	0	0	0	0	1	1	1	0.239796	Prefrail	1	34.95	0	23.8677	8.78812	9.56	3.125	0	0	0	7
67	0	0	14.9	1.79	71	1.12	2.74	4.72	5.7	2	8	1	120.333	63	154.2	63	26.4955	0	0	0	0	0	0	0	0	0	0	0	0	0	0	0	0.0430672	Robust	2	28.5	1	15.2344	6.40703	8.9	3.155	0	0	0	NA
61	0	0	10.5	0.95	69.1	1.04	2.24	3.86	5.5	2	8	1	148.667	73.6667	154.6	54.4	22.7604	0	0	0	1	0	0	0	0	0	1	0	0	1	0	0	0.152778	Prefrail	0	23.225	0	13.8394	5.79026	6.43	2.37	0	0	0	13
66	0	0	15.4	1.06	90	1.18	1.65	3.5	5.6	1	8	1	115.333	67	160.2	50.8	19.7942	0	0	0	0	0	0	0	0	0	1	0	0	1	0	1	0.151786	Prefrail	0	22.65	0	17.7158	6.90297	8.51	3.87	1	0	1	11
85	0	2	14.4	1.17	87.7	1.09	3.16	4.83	5.5	1	8	2	163	83	154.1	59.9	25.2244	1	1	0	0	0	0	0	0	0	0	0	0	0	0	1	0.0979592	Robust	1	18.25	0	18.1164	7.62898	7.03	3.03	1	0	1	5
64	0	0	15.4	1.92	79.7	0.99	2.34	4.3	5.9	1	8	1	136.333	85.6667	179.4	92.1	28.6164	0	0	0	0	0	0	0	0	0	1	0	0	0	0	1	0.0938776	Robust	1	35.4	0	27.8151	8.64243	4.94	4.125	0	0	0	5
60	0	0	13.2	1.66	69	1.93	4.73	7.5	5.3	2	8	1	132	74	156.1	81.5	33.4466	0	0	0	0	0	0	0	0	0	0	0	0	0	0	0	0.0418367	Robust	1	18.7	1	19.2672	7.90702	10.44	4.39	0	0	0	3
64	0	2	15.8	0.9	89.7	1.21	1.85	3.38	5.6	1	8	2	131	83	164.4	66.8	24.7157	1	0	0	0	0	0	1	0	0	0	0	0	0	0	1	0.12004	Prefrail	0	33.675	1	21.3272	7.89097	8.25	2.195	0	0	0	6
64	0	0	16.7	1.49	79.6	1.19	2.65	4.42	6	1	8	1	134.333	80.3333	172.1	69.9	23.6002	1	1	0	0	1	1	0	0	0	1	0	0	0	0	1	0.181633	Prefrail	1	35.4	0	22.7494	7.68083	6	2.395	0	0	0	10
70	0	0	13.8	0.8	63.3	1.58	2.53	4.47	5.7	2	8	1	120.667	62.3333	149.1	44.1	19.8373	0	0	0	0	0	0	0	0	1	1	0	0	0	0	0	0.0979592	Robust	1	19.2	0	10.93	4.9166	5.38	3.055	0	0	0	14
65	0	0	12.8	0.8	48.9	1.21	2.55	4.3	6.2	2	8	1	140.667	76.6667	149.3	63.8	28.6221	1	0	0	0	0	0	0	0	0	0	0	0	0	0	0	0.0734694	Robust	1	17.725	0	14.9385	6.70174	6.91	5.09	1	0	1	8
64	0	2	17.7	4.38	72.9	0.94	1.52	3.99	6.3	1	8	1	141	85	169.6	78.6	27.3257	0	0	0	0	0	0	0	0	0	0	0	0	0	0	1	0.240816	Prefrail	1	27.15	1	24.161	8.39969	NA	11.275	1	0	1	NA
64	0	0	13.3	4.83	60.2	1.31	1.55	4.82	6.2	2	8	1	140.333	82.3333	151.8	60.4	26.2116	1	0	0	0	0	0	0	0	1	0	0	0	1	0	1	0.101891	Prefrail	2	19.4	0	14.5868	6.33019	8.78	3.79	0	0	0	8
65	0	1	17.9	2.89	60.4	1.89	2.6	5.47	5.9	1	8	1	146.333	86.6667	166.1	61.2	22.1826	0	0	0	0	0	0	0	0	0	0	0	0	0	0	1	0.0367063	Robust	0	34.15	0	20.3913	7.39104	7.19	2.78	0	0	0	0
72	0	0	15.4	0.79	81.5	1.12	2.85	4.29	6.3	1	8	1	126	84.6667	162.4	59.4	22.5224	1	1	0	0	0	1	1	0	1	1	0	1	1	0	0	0.296939	Frail	1	28.625	1	19.389	7.35163	7.76	3.075	0	0	0	29
66	0	1	13.5	2.24	191.9	1.1	3.84	6.12	6	1	8	1	153.667	86	170.3	70.3	24.2396	1	1	0	0	0	0	0	0	1	0	0	0	1	0	1	0.180556	Prefrail	0	44.5	1	22.56	7.77875	12.63	2.28	0	0	0	11
74	0	0	10.1	0.58	82.4	1.76	3.11	5.36	6.1	1	8	1	104.667	62	155.1	50.4	20.9511	0	1	0	0	0	0	0	0	0	0	0	0	0	0	1	0.126531	Prefrail	1	17.25	1	16.7969	6.98241	12.28	3.63	1	0	1	13
66	0	0	13.4	0.73	56	1.12	1.32	2.92	5.6	2	8	2	106.333	52.6667	156.5	55.9	22.8235	0	0	0	0	0	0	1	0	0	1	0	0	1	0	0	0.10084	Prefrail	2	25.25	0	14.1472	5.77619	4.85	2.285	0	0	0	6
60	0	0	13.4	1.49	59.5	1.06	2.77	4.63	5.8	2	8	1	102.667	60	157.1	57.1	23.1358	0	1	1	0	1	0	0	0	0	1	0	0	1	0	0	0.175595	Prefrail	0	22.25	0	14.665	5.94196	6.59	3.095	0	0	0	0
60	0	0	16.1	1.65	91.8	0.97	2.38	4.19	5.8	1	8	1	128	85	167	81.5	29.223	1	1	0	0	0	0	1	0	0	0	0	0	0	0	1	0.122024	Prefrail	0	37.25	0	24.5905	8.81728	7.15	3.55	0	0	0	5
75	0	0	11.9	1.89	85.6	0.96	2.22	4.39	9.5	2	8	1	157.333	57.3333	154.9	52.5	21.8805	1	1	1	0	0	0	0	0	0	0	0	0	0	0	0	0.156122	Prefrail	1	20.75	1	12.9868	5.41252	9.37	4.58	0	0	0	9
78	0	2	14.5	0.44	108.8	1.13	1.18	2.74	6.1	1	8	1	149	69.3333	161.4	55.6	21.3436	1	1	0	0	0	1	1	1	1	0	0	0	0	0	0	0.284664	Frail	2	22.75	0	18.3266	7.03517	9.03	2.5	1	0	1	NA
73	0	0	13.9	0.52	74.1	1.4	2.24	4.02	6	1	8	1	119	61	161	65.5	25.2691	0	0	0	0	0	0	0	0	0	0	0	0	0	0	1	0.0756303	Robust	2	38	0	20.3795	7.86216	5.9	1.88	0	0	0	NA
69	0	0	13.9	1.51	47.4	1.42	3.78	6.14	5.8	2	8	1	138.333	76.6667	149	52.4	23.6025	1	1	0	0	0	0	0	0	0	1	0	0	1	0	0	0.183532	Prefrail	0	19.5	1	12.5582	5.65659	7.66	3.325	0	0	0	12
76	0	0	12.7	1.73	190.9	1.04	3.09	5.15	6	1	8	1	141.667	77	166.8	70.5	25.3394	1	0	0	0	1	0	0	0	0	0	0	0	1	0	0	0.304082	Frail	1	32.25	1	21.8541	7.8549	17.88	5.045	0	0	0	12
74	0	0	16.1	1.48	81.1	1.24	2.92	4.81	5.7	1	0	1	100.667	64.6667	160	68.9	26.9141	0	0	0	0	0	0	0	0	0	0	0	0	1	0	0	0.130612	Prefrail	1	31.25	0	20.8917	8.16082	11.97	4.19	0	0	0	0
72	0	0	11.9	0.83	54.9	1.3	2.48	4.39	5.8	2	2	1	143.667	77.6667	153	61	26.0584	0	0	0	0	0	0	0	0	0	0	0	0	1	0	1	0.0694444	Robust	0	21.25	0	14.535	6.20915	7.21	3.655	0	0	0	7
65	0	0	12.9	0.83	65.9	1.55	4.17	6.19	6.3	2	8	1	101.333	60.6667	155	56.6	23.5588	0	0	0	0	0	0	0	0	0	0	0	0	0	0	0	0.0406746	Robust	0	29.125	0	14.1588	5.89336	7.47	2.86	0	0	0	8
65	1	0	13.9	0.57	69.2	1.5	2.52	4.43	6.1	1	8	1	110.667	69	167.9	62.1	22.0288	0	0	0	0	0	0	0	0	0	1	0	0	0	0	0	0.0430672	Robust	2	37.5	1	20.7576	7.36336	6.97	2.28	0	0	0	3
60	0	0	13.5	0.94	108.1	1.57	3	5.07	7.2	1	8	1	98.3333	70.6667	169.3	59	20.5844	0	0	1	0	0	0	0	0	0	1	0	0	0	0	0	0.0962302	Robust	0	40.5	0	20.4941	7.15015	7.25	3.485	0	0	0	6
84	0	0	12.8	0.63	61.5	1.88	2.23	4.6	5.6	2	0	2	136.667	78.6667	151	52.6	23.0692	0	0	0	0	0	0	0	0	0	0	0	0	0	0	0	0.191837	Prefrail	1	17	1	12.2558	5.37512	15	3.91	1	0	1	NA
60	0	0	13.8	1.73	45.8	1.36	2.27	4.36	5.7	2	3	1	103	65	148.9	63	28.4152	0	0	0	0	0	0	0	0	0	0	0	0	0	0	0	0.0406746	Robust	0	24	0	14.9263	6.73229	8.65	4.53	0	0	0	3
77	0	0	11.8	3.34	61.4	1.06	3.03	5.57	9.9	2	8	2	144.667	59	157.2	59.6	24.118	1	1	1	0	0	1	0	0	0	0	0	0	0	0	0	0.165306	Prefrail	1	23.525	1	14.5292	5.87945	11.28	4.45	0	0	0	6
80	0	1	17.3525	1.52676	134.415	0.781229	2.6423	4.16017	5.27024	1	8	2	154	72.3333	153.4	66.9	28.4299	0	0	0	0	0	0	0	0	0	0	0	0	0	0	0	0.209184	Prefrail	1	32.25	1	19.5775	8.31968	10.97	3.355	0	0	0	11
79	0	0	13.2	1.2	139	1.08	2.76	4.51	6.3	1	8	1	122.667	57.6667	158	47.1	18.8672	1	0	0	0	1	0	1	0	1	0	0	0	0	1	1	0.158163	Prefrail	1	31	1	16.2853	6.52351	18.71	6.625	0	1	0	8
70	0	0	13.3	2.11	60	1.63	3.02	5.69	6.6	2	8	1	127.333	65.6667	151.6	55.7	24.2358	1	0	0	0	0	0	0	0	0	0	0	0	0	0	0	0.0634921	Robust	0	19.75	0	13.4363	5.8463	10.41	4.29	0	0	0	3
70	0	0	13.7	3.76	71	0.92	1.12	3.67	6.1	2	8	1	107.333	56.6667	155.3	56.4	23.3849	0	1	0	0	0	0	0	0	0	1	0	0	0	0	0	0.107143	Prefrail	2	24.625	1	13.9673	5.79121	12.25	3.605	0	0	0	16
76	0	0	15.3	1.55	104.6	0.89	2.51	3.99	6.5	1	8	1	158.667	86.3333	155.5	63.3	26.1784	1	1	1	0	0	0	0	0	1	0	0	0	0	1	0	0.305102	Frail	1	28.25	0	19.2554	7.96328	11.66	3.85	0	0	0	13
85	0	0	12.6	1.01	74.1	1.37	3.44	5.19	6.8	2	8	1	189	70	141.6	47.7	23.7899	1	0	0	0	0	0	0	0	0	0	0	0	1	0	0	0.203463	Prefrail	3	11.625	1	10.2673	5.1207	12.44	6.815	1	0	1	NA
62	0	0	14.2301	3.06222	78.7384	1.04	1.78788	4.04409	6.40588	1	8	1	121.333	80.6667	168.6	67.6	23.7811	0	0	0	0	0	1	0	0	0	0	0	0	0	0	0	0.0409664	Robust	2	30.75	0	22.005	7.74116	9	2.8	0	0	0	9
78	1	0	20.6	1.01	87.1	1.42	3.28	5.25	5.6	1	8	1	117	73.3333	167.5	62.5	22.2767	0	0	0	0	0	0	0	0	0	0	0	0	0	0	0	0.0397959	Robust	1	41.475	1	20.311	7.23939	14.85	3.235	0	0	0	1
73	1	0	11	1.3	61.2	1.38	3.12	5.43	5.8	2	8	1	125.667	74	150.5	62.5	27.5935	1	0	0	0	1	0	0	0	0	1	0	0	1	0	0	0.155462	Prefrail	2	25.925	0	14.52	6.41053	10.72	3.69	0	0	0	0
70	1	0	11.4	1.33	60.8	1.4	2.87	4.98	6.2	2	8	1	122	72	144.5	43.4	20.7852	0	0	0	0	0	0	0	0	0	1	0	0	0	0	0	0.0441176	Robust	2	25.025	0	10.3027	4.93418	9.13	2.54	0	0	0	5
73	1	0	10.3	0.93	104.5	1.04	2.1	3.65	5.6	1	8	1	135.667	83.3333	153.1	52.4	22.3553	1	0	0	0	0	0	0	0	0	0	0	0	0	0	0	0.361224	Frail	1	14	1	17.0059	7.2552	NA	NA	1	0	1	24
75	1	0	14.3	1.12	98.6	1.5	3.2	5.37	5.7	1	0	1	115	76.6667	167.6	60.8	21.6449	0	0	0	0	0	0	1	0	1	0	0	0	0	0	0	0.15377	Prefrail	0	37.575	0	20.1046	7.15727	9.25	2.86	0	0	0	10
62	1	0	12.5	0.83	79.7	2.09	2.39	5.11	5.7	1	8	1	113.333	77	163.1	58.7	22.0663	1	0	0	0	1	0	0	0	0	0	0	0	1	1	1	0.189796	Prefrail	1	18.15	0	19.6988	7.40512	6	NA	1	0	1	12
64	1	0	18.1291	3.22673	29.1723	1.05198	3.00815	5.69379	7.30967	2	8	2	129.333	75.3333	156.5	62.6	25.5591	0	0	0	0	0	0	0	0	0	0	0	0	0	0	0	0.047619	Robust	0	21.65	0	15.5143	6.33437	10.28	3.3	0	0	0	9
61	1	0	12.2	1.3	64.3	1.19	3.46	5.26	5.5	2	0	1	134	74.3333	153.9	55.4	23.3901	1	0	0	0	0	0	0	0	0	0	0	0	0	0	0	0.0724206	Robust	0	25.475	0	13.9575	5.89292	7.25	3.04	0	0	0	10
61	1	0	14.2	1.34	83.7	1.1	3.64	5.17	5.6	1	8	1	140	92.6667	177.9	81.1	25.6253	0	0	0	0	0	0	0	0	0	0	0	0	1	0	1	0.0753968	Robust	0	39.875	1	25.6426	8.10233	23.34	3.505	0	0	0	5
77	1	0	13.7	1.01	112.4	1.37	3.51	5.13	5.4	1	8	2	116.333	68.3333	155.4	46.2	19.1311	0	0	0	0	1	0	0	0	0	0	0	0	0	0	0	0.0787815	Robust	2	31.35	0	15.9074	6.58714	11	5.95	0	0	0	NA
64	1	0	11.9	0.69	65.6	1.71	2.09	4.27	10.5	1	8	1	134	73.3333	145.6	46.9	22.1233	1	0	1	0	1	0	0	0	0	1	0	0	1	1	1	0.218367	Prefrail	1	23.2	0	15.4749	7.2997	7.38	2.355	1	0	1	13
61	1	0	11.1	0.52	49.5	1.72	2.38	4.29	5.5	2	8	1	109	70.3333	146.3	41.8	19.5293	0	0	0	1	1	1	1	0	0	1	1	0	1	0	0	0.465306	Frail	1	22.75	0	10.5195	4.91481	6.37	NA	0	0	0	NA
78	1	0	10.7	1.83	66.5	1.09	2.14	3.89	5.5	2	8	2	123.333	72.6667	139	44.3	22.9284	0	0	0	0	0	0	0	0	0	0	0	0	1	0	0	0.269841	Frail	0	25.725	1	9.5919	4.96449	29	4.965	0	0	0	5
79	1	0	9.9	1.25	55.5	1.33	3.43	5.21	6.2	2	8	1	146.667	86.3333	54.4	67	226.4	1	0	1	0	0	0	0	0	0	0	0	0	0	0	0	0.1	Robust	1	18.1	1	4.8838	16.5029	12.63	NA	0	0	0	NA
61	1	0	14.5	2.43	90.8	0.89	2.39	4.8	5.7	1	8	2	140.667	75.6667	159.4	67.3	26.4873	0	0	0	0	0	0	0	0	0	0	0	0	1	0	0	0.319444	Frail	0	33.9	1	20.9997	8.26488	NA	34.17	0	0	0	15
66	1	0	11.5	1.02	59.2	1.39	2.79	4.69	5.4	2	0	1	133.333	75	147.7	47	21.5445	0	0	0	0	0	0	0	0	0	0	0	0	0	0	1	0.0514706	Robust	2	25.525	0	11.4879	5.26599	9.06	3.345	0	0	0	8
68	1	0	11.8	1	113	1.58	1.43	3.56	5.4	1	2	1	128	75.6667	156.4	56.4	23.0571	1	0	0	0	0	0	0	0	1	0	0	0	1	0	1	0.129592	Prefrail	1	33.475	0	18.316	7.48785	10.15	3.015	0	0	0	6
71	1	0	12.6	1.41	87.6	1.2	2.74	4.87	5.1	2	0	2	160	81.6667	145	47.9	22.7824	1	0	0	0	0	0	0	0	0	0	0	0	1	0	1	0.334694	Frail	1	15.8	0	11.1877	5.32114	8.62	3.445	1	0	1	13
61	1	0	13.7	2.33	91.2	0.9	1.51	3.48	5.4	1	2	1	138.667	73.3333	156.2	55.6	22.7883	0	1	0	0	0	0	0	0	0	0	0	0	1	0	1	0.329592	Frail	1	31	0	18.3992	7.54114	NA	7.215	0	0	0	23
62	0	0	15.0453	0.396187	94.9152	1.29018	1.80176	3.08851	5.28128	1	8	1	143.667	84.3333	158	53	21.2306	0	0	0	0	0	0	0	0	0	0	0	0	0	0	0	0.0438776	Robust	1	19.5	0	18.053	7.23161	10.4	2.8	1	0	1	4
72	1	2	13.6	1.09	74.5	1.76	3.12	5.34	6.6	1	8	1	130.667	75.6667	160	55.8	21.7969	0	0	0	0	0	0	1	0	0	0	0	0	0	1	1	0.102183	Prefrail	0	39.175	0	18.4374	7.20211	8.09	2.03	0	0	0	3
67	1	0	12.3	0.6	61.6	2.07	2.82	5.15	6	2	0	1	128	73.3333	153.5	55	23.3424	0	0	0	0	0	0	0	0	0	1	0	0	1	0	1	0.186508	Prefrail	0	28.125	1	13.6155	5.77852	7.78	2.925	0	0	0	11
66	1	0	15.3	1.04	61.1	1.3	2.08	3.82	6	1	8	1	110.333	66	151.9	55.2	23.9234	0	0	0	0	0	0	0	0	0	1	0	0	0	0	1	0.044898	Robust	1	41.8	0	17.6769	7.66109	6.4	3.77	0	0	0	1
63	1	0	12.9	1.79	66.9	1	2.66	4.51	5.8	2	2	1	118.667	68.3333	147.5	45.6	20.9595	0	0	0	0	0	0	0	0	0	0	0	0	0	0	1	0.161224	Prefrail	1	20.375	0	11.3073	5.19727	6.63	3.155	0	0	0	9
73	1	0	12.5	1.25	49.4	1.37	3.3	5.36	5.4	2	8	2	128.667	75	147.2	53.9	24.8756	0	0	0	0	0	0	1	1	0	0	0	0	0	0	1	0.0982143	Robust	0	21.125	1	12.5071	5.7722	17.79	3.815	0	0	0	1
77	1	0	12.3	1.11	51.5	1.45	2.6	4.62	5.8	2	0	2	132.333	86.3333	148.6	42.7	19.3371	0	0	0	0	0	0	0	0	0	0	0	0	0	0	1	0.0819328	Robust	2	25.925	1	10.3473	4.68586	8.88	2.815	0	1	0	NA
66	1	0	11.3	1.16	52.8	0.97	3.11	4.93	6	2	8	2	112.667	60	150.6	60.6	26.7192	0	0	0	0	0	0	1	0	1	1	0	0	1	0	0	0.168067	Prefrail	2	34.725	1	14.423	6.35925	7.37	2.785	0	0	0	NA
88	1	2	14.645	1.15663	52.6979	1.40366	2.29617	4.57407	5.49218	1	2	1	124.333	53.3333	161	44.1	17.0132	0	0	0	0	1	0	0	1	0	1	0	0	0	0	0	0.201299	Prefrail	3	26.45	1	15.6943	6.05467	18.28	4.895	1	1	1	NA
66	1	0	14.5	1.27	85	1.01	2.79	4.3	6.8	1	8	1	160.333	87.3333	152.3	56.6	24.4015	0	0	0	0	1	0	1	0	0	1	0	0	1	0	0	0.181548	Prefrail	0	33.675	0	17.9899	7.75584	4.35	3.06	0	0	0	21
62	1	0	10	1.05	68.7	1.18	2.91	4.69	5.6	2	8	1	127.333	67	140.5	46.6	23.6066	0	0	0	0	0	0	0	0	0	0	0	0	0	0	0	0.106122	Prefrail	1	19.625	1	10.7883	5.46513	9.94	3.26	0	0	0	24
68	1	0	17.0337	2.03267	43.737	1.35688	3.59658	6.33866	7.05308	1	8	1	97.6667	62.3333	146.7	43.6	20.2594	0	0	0	0	0	0	1	0	0	0	0	1	0	0	0	0.445887	Frail	3	19.275	0	14.8077	6.88062	NA	10.05	1	0	1	NA
78	1	0	12.1326	0.661421	72.3849	1.32393	1.9256	3.88421	4.90564	1	8	1	170.333	68.6667	153.9	40.1	16.9304	0	0	0	0	0	0	0	1	0	0	0	0	0	0	0	0.292659	Frail	0	28.5	0	14.5326	6.13573	NA	NA	0	0	0	11
74	1	0	13	1.28	54.3	0.68	3.02	4.39	5.6	2	8	1	118	62	152.1	55.9	24.1631	0	0	0	0	1	0	0	0	0	0	0	0	1	0	0	0.156513	Prefrail	2	15.8	1	13.3804	5.78377	15.78	4.86	1	0	1	NA
61	1	0	11.7	1.21	58.5	1.37	3.34	5.24	5.9	2	8	1	111.667	64.3333	153.2	57.2	24.3713	0	0	0	0	0	0	0	0	0	1	0	0	1	0	1	0.0682773	Robust	2	29.875	0	14.23	6.063	5.97	2.565	0	0	0	NA
63	1	2	18.634	0.323464	92.6508	1.4651	2.5016	4.10079	5.76902	1	8	1	108	66.6667	163.8	64.2	23.928	1	0	0	0	0	1	0	0	1	0	0	0	0	0	0	0.184694	Prefrail	1	24.825	0	20.7982	7.75172	5.53	3.085	1	0	1	21
76	1	0	12.6	1.93	94.6	1.07	2.1	4.18	6.8	2	8	1	151.333	81.3333	152.4	69.6	29.9667	1	1	1	0	1	0	0	0	0	1	0	0	1	0	0	0.44898	Frail	1	20.525	1	15.9826	6.88141	20	3.42	0	0	0	12
80	1	0	13.9	0.78	75.8	1.46	3.13	4.91	5.2	1	8	1	104	58.6667	153.3	44.9	19.1057	0	0	0	0	0	0	0	0	0	0	0	0	0	0	0	0.220408	Prefrail	1	25.95	0	15.3208	6.51924	NA	6.66	1	1	1	NA
74	1	0	13	5.65	76.6	0.98	1.71	5.77	6.7	2	2	2	151.667	80.3333	144.6	51.1	24.439	1	0	0	0	0	0	0	0	0	0	0	0	0	0	0	0.0493697	Robust	2	24.3	0	11.6515	5.57244	4.03	2.645	0	0	0	NA
65	1	0	13	1.29	62.2	1.31	2.91	4.52	5.5	2	2	1	149.667	74	151.2	63.5	27.776	0	0	0	0	0	0	0	0	0	0	0	0	0	0	0	0.109244	Prefrail	2	27.05	0	15.0839	6.59797	5.25	3.455	0	0	0	NA
62	1	0	13.3	0.94	88.5	1.76	3.06	5.31	5.5	1	8	1	108.667	74	171	58.4	19.972	0	1	0	0	1	0	0	0	0	1	0	1	0	0	1	0.123469	Prefrail	1	43.925	0	20.4862	7.00598	6.13	NA	0	0	0	8
82	1	2	12.8	0.86	108.2	1.07	2.31	3.74	6.7	1	8	1	143.667	80	153.2	44.9	19.1306	0	0	0	0	0	0	0	0	0	0	0	0	0	0	1	0.072479	Robust	2	29.925	0	15.2361	6.49167	6.4	4.015	0	0	0	7
77	1	0	11	2.71	55.6	1.33	3.79	6.46	5	2	8	1	166	86.6667	142.5	45	22.1607	0	0	0	0	0	0	0	0	0	0	0	0	0	0	0	0.218367	Prefrail	1	24.425	0	10.1385	4.9928	8.25	5.91	0	0	0	NA
76	1	0	13.5325	0.965084	52.7985	1.14699	2.63703	4.19489	7.7327	1	8	1	105.333	60	155.4	39.1	16.191	0	0	0	0	1	0	0	0	1	1	0	0	1	0	0	0.292659	Frail	0	21	1	14.5741	6.03503	15.25	4.63	1	1	1	18
70	1	1	11.4	1.04	80.2	1.54	4.19	6.06	5.84809	2	8	1	143.333	75.3333	153.1	55.5	23.6779	1	0	0	0	0	0	0	0	0	1	0	0	1	0	0	0.193878	Prefrail	1	18	0	13.5582	5.78431	8	3.83	0	0	0	10
62	1	0	15	0.97	101.6	0.96	1.91	3.27	5.9	1	8	1	103.667	70.3333	165	56.1	20.6061	0	0	0	0	1	0	0	0	0	0	0	0	0	0	0	0.0922619	Robust	0	34.75	1	19.4003	7.12591	13.37	3.885	0	0	0	5
65	1	0	11.2	1.04	61.5	1.31	3.48	5.4	5.6	2	8	1	139	72.3333	155.8	44.3	18.2503	1	0	0	0	0	0	0	0	0	0	0	0	0	0	0	0.0472689	Robust	2	26	0	11.8705	4.89028	9.59	2.915	0	0	0	10
65	1	0	11.7	0.74	78.5	1.31	2	3.73	6	1	8	1	142	77.3333	165.2	49.2	18.0279	0	0	0	0	0	0	0	0	0	0	0	0	0	0	0	0.0456349	Robust	0	30.75	0	17.979	6.58788	7.91	3.985	0	0	0	6
60	1	0	11.5	0.55	61.7	1.37	2.65	4.47	5.1	2	8	2	112	62.6667	145	42.6	20.2616	0	0	0	0	0	0	0	0	0	0	0	0	0	0	0	0.0787815	Robust	2	22.125	0	10.5718	5.0282	6.97	NA	0	0	0	NA
72	1	0	12.8	0.99	48.9	1.87	3.54	6.07	5.7	2	8	2	196.333	58.3333	143.8	36.9	17.8447	1	0	0	0	0	0	1	0	0	0	0	0	0	0	0	0.231151	Prefrail	0	14.25	1	8.8993	4.30366	NA	7.88	1	1	1	14
78	1	0	11.4	2.35	83.4	1.52	3.29	5.9	5.9	2	0	1	132.667	63.3333	148.1	44.7	20.3797	0	1	0	0	1	0	0	0	0	1	0	0	1	0	0	0.205357	Prefrail	0	19	0	10.6428	4.85228	11.5	3.19	0	0	0	2
76	0	0	13.9	1.97	75.4	1.32	2.86	5.36	5.9	1	0	1	132.667	72.6667	159.5	62.6	24.6067	0	1	0	0	0	0	0	0	0	0	0	0	0	0	1	0.0724206	Robust	0	31.125	0	19.5483	7.684	10.5	4.03	0	0	0	2
75	0	0	12.1	0.59	82.6	1.36	1.45	3.36	5.6	1	8	1	119.333	57.6667	161	55.2	21.2955	0	0	0	0	0	1	0	0	0	0	0	0	0	0	1	0.10102	Prefrail	1	29.5	0	18.3176	7.0667	10.6	3.17	0	0	0	6
69	0	0	10.7	2.47	44.4	0.97	2.59	4.36	14.5	2	8	1	117	74.6667	152.5	48.7	20.9406	0	0	0	0	0	0	0	0	0	0	0	0	0	0	0	0.126984	Prefrail	0	11.25	1	12.2186	5.2539	14.4	4.52	1	0	1	16
65	1	2	11.9	0.76	74.7	1.2	2.29	3.82	6.5	1	0	1	134.333	71.6667	169	50.3	17.6114	0	0	0	0	0	0	0	0	0	1	0	0	0	0	1	0.0819328	Robust	2	36.125	0	18.5979	6.51164	10.37	4.265	0	0	0	NA
60	1	0	11.1	0.68	55.7	1.24	2.16	3.77	5.5	2	8	1	111.667	63.6667	150.8	41.7	18.3372	0	0	0	0	0	0	0	0	0	1	0	0	0	0	1	0.0504202	Robust	2	15	1	11.0187	4.84538	7.41	3.785	1	1	1	NA
60	1	0	12.3	0.96	60.4	1.3	2.65	4.58	5.9	2	8	1	144.333	72.3333	150.8	44.3	19.4805	0	0	0	0	0	0	0	0	0	1	0	0	0	0	0	0.132937	Prefrail	0	22	0	11.5205	5.06604	6.25	3.825	0	0	0	20
66	1	0	12.3	1.4	94.1	1.07	2.45	4.22	5.8	1	8	1	116.667	55	167	65.7	23.5577	1	0	0	0	0	0	1	0	0	0	0	0	0	0	1	0.103992	Prefrail	2	32.375	0	21.3191	7.64427	9.03	3.325	0	0	0	6
63	1	0	13.4	0.65	48.1	1.72	2.34	4.35	5.5	2	0	2	138.333	83.6667	137.8	35.9	18.9058	0	0	0	0	0	0	0	0	0	0	0	0	0	0	0	0.1	Robust	1	12.125	0	8.3973	4.42223	8.75	3.06	1	1	1	NA
66	1	0	12.3	0.57	88.3	1.14	1.8	3.21	5.7	1	8	1	120	72	165	57.5	21.1203	0	0	0	0	0	0	1	0	0	0	0	0	0	0	1	0.156746	Prefrail	0	34.625	0	19.5225	7.1708	9.91	3.63	0	0	0	10
63	1	0	10.7	0.98	59.7	1.34	3.21	4.91	6.4	2	8	1	136	77.3333	156.5	63.3	25.8449	0	0	0	1	0	0	1	0	1	1	0	0	0	0	0	0.3	Frail	1	28.75	1	15.6864	6.40464	10.19	3.76	0	0	0	23
66	1	0	10.6	1.04	89.1	0.96	2.37	3.86	5.8	2	8	1	107.333	61.3333	150.5	41.4	18.2779	0	0	0	0	0	0	0	0	0	1	0	0	0	0	1	0.0822511	Robust	3	24	0	10.7067	4.72697	10.25	4.31	0	0	0	NA
68	1	0	13	1.13	97.9	0.93	2.89	4.53	5.3	1	2	1	126.333	72.6667	162.5	62.5	23.6686	1	1	0	0	1	0	0	0	1	1	0	0	0	0	1	0.190816	Prefrail	1	46.975	0	20.146	7.62925	9.35	4.05	0	0	0	7
69	1	0	12.7	3.14	78.9	0.96	1.7	3.72	5	2	0	1	139.667	86	151.8	63.9	27.7305	1	0	0	0	1	0	0	0	0	0	0	0	1	0	0	0.134694	Prefrail	1	23.5	0	15.0773	6.54305	7.87	3.355	0	0	0	NA
75	1	0	12.0689	0.898315	116.873	1.64659	2.4292	4.7406	5.99868	1	0	1	93.3333	52.6667	152.6	46.9	20.1402	0	0	0	0	0	0	0	0	0	1	0	0	1	0	0	0.0798319	Robust	2	25.75	1	15.8169	6.79223	17.69	2.83	1	0	1	NA
75	1	0	12.5	1.23	90.7	0.95	2.23	3.89	5.8	1	2	1	116	72.6667	154	57.3	24.1609	0	0	0	0	0	0	0	0	0	0	0	0	0	0	1	0.0504202	Robust	2	26.25	0	17.9739	7.57881	9.18	4.5	1	0	1	3
77	1	0	11.7	1.35	51.4	1.25	2.17	3.99	5.6	2	0	1	123.333	75	150.2	45.6	20.2127	0	0	0	0	0	0	0	0	0	0	0	0	0	0	0	0.0765306	Robust	1	19.5	0	11.0782	4.91054	6.34	4	0	0	0	7
73	1	2	10.4	0.97	124.1	1.08	2.96	4.66	5.1	1	2	1	141	88	157.5	51.6	20.8012	1	0	0	0	0	0	0	0	0	0	0	0	1	0	0	0.0969388	Robust	1	34.125	1	17.3223	6.98304	12.22	3.35	0	0	0	3
68	1	0	12.3	0.96	85	1.1	1.34	3.08	5.6	1	8	1	119	68.6667	165.8	55.9	20.3349	0	0	0	0	0	0	0	0	0	0	0	0	0	0	1	0.0714286	Robust	1	32.25	0	19.2253	6.99365	7.09	4.395	0	0	0	2
68	1	0	12.1	0.83	63.2	1.45	2	3.97	5.2	2	0	1	108.667	60.6667	164	46.9	17.4375	0	0	0	0	1	0	0	0	0	1	0	0	0	0	1	0.0756303	Robust	2	11.5	0	13.1387	4.885	9.62	NA	1	1	1	9
61	1	0	10.5	0.79	57.7	1.39	1.34	3.25	4.7	2	8	2	98.3333	65.3333	160	57.2	22.3438	0	0	0	0	0	0	0	0	0	0	0	0	0	0	0	0.15873	Prefrail	0	24.5	0	14.9576	5.84281	8.16	NA	0	0	0	9
71	1	0	11.4	2.1	101.9	1.05	2.16	4.36	6.1	1	0	1	101	57.6667	158.8	52.4	20.7793	0	0	0	0	0	0	0	0	0	0	0	0	0	0	0	0.0418367	Robust	1	26.75	1	17.6898	7.01491	15.3	2.625	1	0	1	0
72	1	2	11.5	0.5	77.4	1.82	1.51	3.76	5.4	1	8	2	132.333	68.3333	146.8	37.1	17.2156	0	0	0	0	1	0	0	0	0	0	0	0	1	0	0	0.190126	Prefrail	2	22.5	1	13.4159	6.22541	9.37	4.75	1	1	1	NA
84	1	0	14.0052	0.951543	82.0948	1.64805	2.11135	4.44811	5.98017	2	8	2	133	70	150	36.3	16.1333	0	0	0	0	0	0	0	0	0	0	0	0	0	0	0	0.0456349	Robust	0	20.5	1	9.0029	4.00129	8.91	0.04	0	1	0	8
63	1	0	13.2	1.26	94.4	1.15	2.36	3.97	5.7	1	2	1	124	71	170.2	54.5	18.8138	1	0	0	0	0	0	0	0	0	0	0	0	0	0	0	0.103061	Prefrail	1	37.5	0	19.6109	6.76984	5.66	3.345	0	0	0	NA
82	1	0	10.8	0.43	82.2	1.53	2.28	4.14	5.6	1	8	2	122	61.3333	159.2	49.6	19.5702	0	0	0	0	0	0	0	0	0	1	0	0	0	0	1	0.106122	Prefrail	1	27.5	0	16.7852	6.62278	10.88	4.5	1	1	1	6
64	1	2	13.5	0.64	88.5	1.46	1.19	2.98	5.6	1	8	1	129.333	74.6667	174	53.1	17.5386	0	0	0	0	0	0	0	0	0	0	0	0	0	0	1	0.0734127	Robust	0	35.75	0	19.7103	6.51021	11.09	4.775	0	0	0	16
66	1	0	13.7	0.98	89.8	0.97	1.78	3.22	5.9	1	0	0	129.667	67.3333	156	48.3	19.8471	1	0	0	0	0	0	0	0	0	0	0	0	0	0	0	0.0755102	Robust	1	27.875	0	16.7839	6.89674	10.56	4.185	1	0	1	3
78	1	0	10.2	1.48	70.1	1.49	3.5	5.52	5.2	2	8	2	126.667	61.6667	141	42.2	21.2263	1	0	0	0	0	0	1	0	0	1	0	0	0	0	0	0.128571	Prefrail	1	18.25	0	9.4006	4.72843	7.81	3.6	0	0	0	3
65	1	0	11.4	0.77	71.7	1.13	2.16	3.69	5.7	1	8	1	100	56.3333	157	45.7	18.5403	0	0	0	0	0	0	0	0	0	1	0	0	1	0	1	0.183673	Prefrail	1	27	0	16.4261	6.664	7.16	3.655	1	1	1	11
63	1	0	10.9	1.73	68.1	1.36	2.98	5.18	4.8	2	8	1	135.333	68.3333	151.2	46.9	20.5149	1	0	0	0	0	0	0	0	0	0	0	0	1	0	0	0.10102	Prefrail	1	23.5	0	11.9541	5.22894	5.19	4.33	0	0	0	8
76	1	0	11.2	0.95	96.6	1.6	2.4	4.66	5.7	1	2	2	107	62.6667	166	59.3	21.5198	1	0	0	0	1	0	0	0	0	1	0	0	1	0	0	0.213294	Prefrail	0	30.5	0	19.6069	7.11529	8.75	3.51	0	0	0	12
60	1	0	11.5	2.79	73.4	1.43	2.11	4.5	4.6	2	0	1	125.667	84	151.2	43	18.809	0	0	0	0	0	0	0	0	0	1	0	0	0	0	1	0.0483193	Robust	2	22.5	0	11.3124	4.94824	5.69	3.94	0	0	0	NA
83	1	2	10.6	0.85	84.4	1.74	2.16	4.52	5.5	2	0	2	125	61	160	46	17.9688	0	0	0	0	1	0	1	0	0	0	0	0	0	0	1	0.134694	Prefrail	1	20	1	11.982	4.68047	11.5	0.05	0	1	0	21
65	1	0	12.7	0.66	72.6	1.18	1.69	3.26	6.5	1	8	2	137.667	74.3333	170.5	55.6	19.1261	0	0	0	0	1	0	0	0	0	0	0	0	0	0	1	0.0753968	Robust	0	31.1	0	19.7813	6.80465	8.6	3.175	0	0	0	3
73	1	1	11.7	1.92	81	1	2.34	4.04	6	1	0	1	96.6667	59	160.5	46.2	17.9346	0	0	0	0	0	0	0	0	0	0	0	0	0	0	0	0.151786	Prefrail	0	32.35	1	16.6011	6.44446	5.63	3.125	0	1	0	12
67	1	0	12.9	5.65	55	0.89	3.13	6.4	5.8	2	0	1	150.667	71.3333	160.4	53.7	20.8721	0	0	0	0	0	0	0	0	0	0	0	0	1	0	0	0.155754	Prefrail	0	17.7	0	14.1029	5.4815	8.71	3.5	1	0	1	19
67	1	0	12.9	1.21	62.1	1.51	3.19	5.18	5.1	2	8	1	130.667	70.6667	151.6	40.5	17.6221	0	0	0	0	0	0	0	1	0	0	0	0	1	0	1	0.134694	Prefrail	1	17.425	0	10.6137	4.61815	10.22	3.33	1	1	1	12
70	1	0	12.3616	0.950065	74.0173	1.16999	1.71127	3.69495	5.67518	1	8	1	113.333	67.6667	151.6	45.3	19.7106	0	0	0	0	1	1	0	0	0	0	0	0	1	0	0	0.15377	Prefrail	0	24	0	15.5861	6.78171	6.38	3.685	1	1	1	9
70	1	0	12.1	0.8	69.9	1.32	2.55	4.32	5.3	2	0	1	138	72	148.2	40.9	18.622	1	0	0	1	0	0	0	0	0	0	0	0	0	0	0	0.103175	Prefrail	0	20.125	0	10.2161	4.65145	10.28	6.325	0	0	0	6
76	1	1	13.3	1.55	84.2	1.16	1.88	3.66	5.3	1	0	1	157	67.6667	164.5	62.5	23.0966	0	0	0	0	0	0	0	0	0	0	0	0	1	0	0	0.111345	Prefrail	2	32.975	0	20.064	7.41457	8.26	296.39	0	0	0	16
73	1	0	11.6	0.9	64	1.39	2.65	4.48	5.8	2	0	1	128.333	62	146.5	47.6	22.1785	0	0	0	0	0	0	0	0	0	0	0	0	0	0	0	0.0753968	Robust	0	20.875	0	11.2163	5.22606	6.25	4.42	0	0	0	2
64	1	2	15.2	0.69	72	1.62	1.72	3.78	5.3	1	0	1	116.667	70.3333	158.8	45.7	18.1224	0	0	0	0	0	0	0	0	0	0	0	0	1	0	1	0.047619	Robust	3	29.5	0	16.6557	6.60483	8.78	3.41	0	0	0	10
62	1	0	11.1	0.7	61.5	1.2	2.08	3.67	5.9	2	0	1	144	78.6667	149	47.1	21.2153	1	0	0	0	0	0	0	0	0	0	0	0	0	0	1	0.072479	Robust	2	25	0	11.7943	5.31251	8.03	NA	0	0	0	13
64	1	0	13.3	1.1	51.8	2.1	3.56	6.1	5.9	2	0	2	132	74	148	39.3	17.9419	1	0	0	0	0	0	1	0	0	1	0	0	1	0	0	0.322421	Frail	0	21.25	1	10.1079	4.61464	12.16	6.17	0	1	0	3
62	1	0	14	1.51	82.8	1.1	1.86	3.72	6.1	1	8	1	107	70	177	69.2	22.0882	0	0	0	0	0	1	0	0	0	0	0	0	0	0	1	0.0873016	Robust	0	34.875	0	23.2126	7.4093	8.19	3.815	0	0	0	8
71	1	0	11.9	0.71	76.1	1.42	3.16	4.96	5.5	2	0	1	93.6667	61.6667	149	53.1	23.9178	0	0	0	0	0	0	0	0	0	0	0	0	1	0	1	0.102183	Prefrail	0	19.5	1	12.6193	5.68411	13.06	3.99	0	0	0	3
62	1	0	12.5	2.23	71.6	1.41	3.43	5.76	5.9	2	8	2	171	82.6667	147	50.2	23.2311	1	1	0	0	0	0	1	0	0	0	0	0	1	0	0	0.163265	Prefrail	1	23.75	1	12.1786	5.63589	10.13	4.175	0	0	0	6
71	1	0	13.3	0.8	98.1	1.83	2.32	4.67	5.8	1	8	1	122.667	61.6667	161.8	51.4	19.6339	1	0	0	0	0	0	0	0	0	0	0	0	0	0	1	0.131633	Prefrail	1	34.125	0	17.8178	6.80608	8.9	3.895	0	0	0	12
60	1	0	13.6	0.74	73.3	1.51	2.14	4.16	5.5	1	2	1	94	60.6667	158.4	52.9	21.0836	0	0	0	0	0	1	0	0	0	0	0	0	1	0	0	0.124008	Prefrail	0	35.95	0	18.1505	7.234	7.88	3.36	0	0	0	13
69	1	0	15.2	0.91	96.8	1.28	2.82	4.42	5.6	1	8	1	112.333	68	159.7	58.2	22.8199	0	0	0	0	1	1	0	0	1	1	0	0	1	0	0	0.269388	Frail	1	43.5	0	18.9795	7.44175	9.25	3.03	0	0	0	13
61	1	0	12.4	3.28	67.7	1.67	1.71	4.53	5.2	1	8	1	122.333	56.6667	155.2	52.1	21.6299	0	1	1	0	0	0	0	0	0	0	0	0	0	0	1	0.155754	Prefrail	0	37.8	0	17.6167	7.31377	10.32	3.53	0	0	0	13
69	1	0	13.1	2.16	59.3	0.96	2.47	4.35	6.1	2	0	2	116.333	54	150.5	58.5	25.8275	1	0	0	0	1	0	1	0	0	0	0	0	0	1	0	0.277551	Frail	1	15.825	1	13.896	6.13503	14.6	4.45	1	0	1	15
68	1	2	15.4	1.15	89.4	1.43	3.81	5.59	5.1	1	2	1	116.333	70	158.4	53.5	21.3228	0	0	0	0	0	0	0	0	0	1	0	0	0	0	1	0.103992	Prefrail	2	34.55	0	17.9703	7.16218	4.6	3.265	0	0	0	13
69	1	0	15.5907	0.989126	83.0359	1.41173	3.75402	5.59782	6.00771	1	8	1	109.333	52	154.3	35.6	14.9526	0	1	0	0	0	0	0	0	0	0	0	0	0	0	1	0.160714	Prefrail	0	25.75	0	14.0399	5.89701	9	3.375	1	1	1	5
76	1	0	15.2	1.12	76.4	1.23	2.45	4.02	5.4	1	0	2	119.333	62	166.2	49	17.7392	0	0	0	0	0	0	0	0	0	0	0	0	1	0	0	0.105159	Prefrail	0	34.125	0	17.6404	6.38626	9.66	3.09	0	0	0	20
63	1	0	12.7	0.69	66.7	1	3.42	4.86	5.2	2	0	1	129	77	155	55.2	22.9761	0	0	0	0	0	0	0	0	0	0	0	0	1	0	0	0.0819328	Robust	2	20.875	0	13.9626	5.8117	10.53	4.25	0	0	0	3
63	1	0	15	0.56	99.1	1.2	1.89	3.46	5.4	1	0	1	122	62	158.5	46.2	18.3901	0	0	0	0	0	0	1	0	0	1	0	0	1	0	0	0.153061	Prefrail	1	25.25	0	16.7571	6.67022	9.57	4.405	1	1	1	NA
64	1	0	12.4	0.71	80.2	1.67	2.37	4.42	6.1	1	0	1	142.333	72.6667	159.4	43.7	17.1991	1	1	0	0	1	0	0	0	1	1	0	0	0	0	1	0.207341	Prefrail	0	20.75	1	16.3339	6.42855	11.47	3.91	1	1	1	12
65	1	0	13.7	0.65	84.8	1.28	1.79	3.53	5.9	1	2	1	134.667	83	171	62	21.2031	1	0	0	0	1	0	1	0	0	1	0	0	1	0	0	0.3	Frail	1	22.5	0	21.07	7.20564	11.18	3.625	1	0	1	18
62	1	0	9.5	0.98	41.8	1.37	3.12	5.15	5.8	2	2	1	98.6667	53	152.6	49	21.042	0	0	0	0	0	0	0	0	0	1	0	0	1	0	0	0.154082	Prefrail	1	8.575	0	12.5462	5.3877	7.69	3.33	1	0	1	NA
78	1	0	10.4	2.84	80.3	0.87	1.72	4.05	6.4	2	8	2	129.667	72.6667	147	55.6	25.73	1	0	0	0	0	0	1	0	0	0	0	0	0	0	0	0.277551	Frail	1	3.45	1	12.6288	5.84423	15.12	4.775	1	0	1	6
66	1	0	13	1.68	65.6	1.68	2.8	5.42	5.7	2	8	2	190	112.333	140.9	34.6	17.4283	1	0	0	0	0	0	1	0	0	0	0	0	1	0	0	0.184524	Prefrail	0	4.25	1	8.3671	4.21457	12.94	3.82	1	1	1	15
75	1	0	13.9	0.72	48.5	1.93	2.39	4.71	5.6	1	0	1	127.667	74.6667	161.2	52.7	20.2806	0	0	0	0	0	0	1	0	0	1	0	0	1	0	0	0.354978	Frail	3	20.4	1	17.8565	6.87173	13.25	3.95	1	0	1	NA
66	1	0	11.7	1.58	73.5	0.82	2.69	4.31	6.1	2	2	1	105	65.6667	154.7	46.4	19.3882	0	0	0	0	0	0	1	0	1	1	0	0	1	0	0	0.210317	Prefrail	0	9.775	0	12.1211	5.06479	NA	3.625	1	0	1	11
74	1	0	12.9	1.2	159.8	1.01	1.92	3.44	6.7	1	0	1	168.333	85.6667	166.1	62.2	22.545	1	0	0	0	1	0	1	0	0	0	0	0	1	0	0	0.239087	Prefrail	0	6.125	0	20.2513	7.3403	11.5	3.5	1	0	1	16
64	0	0	10.8	1.06	41.6	1.42	1.72	3.59	5.7	2	8	1	94	50	152.2	44.9	19.3828	0	0	0	0	1	0	0	0	0	0	0	0	0	0	0	0.214286	Prefrail	1	5.175	0	11.6381	5.02404	7.97	3.71	1	0	1	26
86	1	0	11.4	0.93	94.8	1.53	2.59	4.65	6.5	1	0	2	111.667	56.6667	148.3	37.4	17.0055	0	0	0	0	0	0	0	0	0	1	0	0	0	0	0	0.163265	Prefrail	1	9.525	0	13.1163	5.96388	11.5	5.3	1	1	1	9
64	1	2	15.2	0.45	99.5	1.17	1.74	3.1	5.8	1	2	1	155	88.3333	155.4	59.7	24.7214	0	0	0	0	0	0	0	0	0	0	0	0	0	0	1	0.0674603	Robust	0	29.425	0	18.9939	7.86524	5.88	2.42	0	0	0	13
64	1	0	11.9	1.02	60.8	1.49	3.38	5.38	6	2	2	1	138.667	90	152.4	48.7	20.9681	0	0	0	0	0	0	1	0	0	0	0	0	0	0	1	0.0753968	Robust	0	9.575	0	12.3929	5.33584	9.19	3.625	1	0	1	4
63	0	0	17.3	1.21	99.4	2.07	2.21	4.72	5.6	1	8	1	154.667	98	156.3	56.7	23.2095	1	0	0	0	1	0	0	0	0	0	0	0	0	1	1	0.154082	Prefrail	1	18.925	0	18.5482	7.59248	7.6	3.04	1	0	1	15
73	1	0	13.6	1.09	115.2	1.15	3.16	4.85	5.6	1	8	1	190.333	74.3333	157.3	61.9	25.0169	0	0	0	0	0	0	0	0	0	0	0	0	0	0	0	0.0744898	Robust	1	12.375	1	19.2888	7.79557	12.22	3.035	1	0	1	3
76	1	0	13	1.57	80.9	1.27	3.44	5.73	5.8	2	8	2	130.667	80.6667	149.2	43.3	19.4514	0	0	0	0	0	0	0	0	0	0	0	0	1	0	0	0.103175	Prefrail	0	15.325	1	10.5643	4.74573	8.41	4.575	1	1	1	15
79	1	0	12.9	1.3	62.3	1.37	3.59	5.55	8.8	2	8	2	179	79	146.5	63.8	29.7266	1	0	0	0	0	0	0	0	0	0	0	0	1	0	0	0.273469	Frail	1	8.05	1	14.1209	6.57941	12.25	3.73	1	0	1	9
71	1	0	10.1122	1.18145	56.5318	1.1101	2.48811	4.17078	6.13177	2	2	2	158.667	80.6667	153.1	55.1	23.5072	1	0	0	0	0	0	0	0	0	0	0	0	0	0	0	0.105042	Prefrail	2	13.3875	0	13.444	5.73559	5.31	4.695	1	0	1	0
82	1	2	14	0.76	88.3	1.34	1.73	3.44	5.8	1	8	2	121	59.6667	154	44.5	18.7637	0	0	0	0	1	0	1	0	0	0	0	0	1	0	0	0.242063	Prefrail	0	8.85	0	15.2445	6.42794	6.87	3.81	1	1	1	3
67	1	0	11.4	0.76	85.2	1.27	2.64	4.43	5.7	1	8	1	94.6667	59.6667	157	46.2	18.7432	0	0	0	0	0	0	0	0	0	1	0	0	0	0	1	0.0693878	Robust	1	9.5	0	16.4486	6.67313	6.97	3.265	1	1	1	5
67	1	0	10.6	2.02	71.9	1.13	3.19	5.44	6.8	2	8	1	153.333	75.6667	150.8	54.6	24.0099	1	0	0	0	0	0	0	0	0	1	0	0	0	0	0	0.191837	Prefrail	1	8.125	1	13.2494	5.82631	12.16	3.69	1	0	1	0
63	0	0	13.6	1.08	79.5	1.03	2.43	3.91	9.8	1	8	1	115	73.6667	173.8	75.5	24.9947	1	0	1	0	0	0	1	0	0	0	0	0	0	0	1	0.168067	Prefrail	2	25.875	0	24.0491	7.96158	7.91	2.89	1	0	1	NA
66	1	0	12.5	3.29	47	1.51	3.28	5.89	6.5	2	8	2	114.667	66.3333	150.5	63.7	28.1233	0	0	0	1	0	0	0	0	0	0	0	0	0	0	0	0.0472689	Robust	2	19.625	0	15.0106	6.62712	6.31	3.345	0	0	0	0
65	1	0	14.3	0.62	99.7	1.28	2.53	4.2	5.3	1	8	1	133.333	84.6667	168.5	58	20.4281	0	0	0	0	0	0	0	0	0	0	0	0	1	0	0	0.0979592	Robust	1	24.875	1	20.0305	7.05492	12.06	4.095	1	0	1	16
65	1	0	12.4	1.84	52.3	1.21	3.4	5.4	5.9	2	8	1	124.667	76.6667	143.6	43.8	21.2405	0	0	0	0	0	0	1	0	0	1	0	0	1	0	0	0.506122	Frail	1	14.125	1	10.4686	5.07668	13.72	5.67	1	0	1	27
78	0	0	11	1.06	66.2	1.23	2.18	4.15	5.7	2	8	1	175	81	152.6	44.1	18.9378	1	0	0	0	0	0	0	0	0	0	0	0	0	0	0	0.106122	Prefrail	1	17.375	0	11.0085	4.72736	10.78	4.145	1	1	1	10
83	0	0	12.1	1.08	93.3	1.4	2.82	4.73	6.4	1	8	1	73.3333	47.6667	162.6	48.6	18.3821	0	0	0	0	0	0	0	0	0	0	0	0	0	0	1	0.160714	Prefrail	0	6.125	1	16.919	6.39932	14.06	6.015	1	1	1	9
66	1	0	10.9	1	63.5	1.31	2.28	4.25	5.7	1	8	2	116.667	65	161.2	57	21.9354	1	0	0	0	1	0	0	0	1	1	0	0	1	0	0	0.221429	Prefrail	1	29.625	0	19.0194	7.31925	7.9	3.21	0	0	0	22
61	0	0	10	2.64	55	0.98	1.54	3.59	6.1	2	8	1	132	74	155.5	67.6	27.9567	0	0	0	0	0	0	0	0	0	1	0	0	1	0	0	0.130612	Prefrail	1	18	0	16.4833	6.81684	6.97	3.03	0	0	0	8
62	0	0	10.9	1.61	60.2	1.39	2.13	4.3	5.8	2	8	1	133.333	87.6667	151.4	60.9	26.5684	1	1	0	0	0	0	0	0	0	0	0	0	1	0	1	0.163265	Prefrail	1	21.375	0	14.7145	6.41939	7.38	3.33	0	0	0	21
66	0	0	10.6	1.24	129.9	1	1.99	3.67	5.9	1	8	1	157.667	98	156	66.8	27.449	1	1	0	0	0	0	1	1	1	0	0	0	0	0	0	0.396008	Frail	2	28	0	20.3544	8.36391	7.87	2.765	0	0	0	NA
74	1	2	16.4209	0.648495	102.415	1.7697	2.2663	4.31238	7.03248	1	2	1	121.667	64.6667	156.5	70.2	28.6621	0	0	0	0	0	0	0	0	0	0	0	0	0	0	0	0.346639	Frail	2	26.25	1	20.7681	8.47946	14.6	3.23	1	0	1	NA
72	1	0	14.4249	3.04979	60.2363	1.48595	3.9982	7.56131	6.93123	2	2	1	152.333	77.3333	146.7	55.9	25.9748	1	0	0	0	0	0	0	0	0	0	0	0	0	0	1	0.315126	Frail	2	16.75	1	12.8766	5.9833	12.5	4.55	1	0	1	NA
67	0	0	11.2	1.91	73.1	1.44	2.89	5.09	6.5	2	8	1	178	84.6667	146.5	51.6	24.0422	1	0	0	0	0	0	0	0	0	1	0	0	1	0	0	0.186508	Prefrail	0	16	1	12.2103	5.6892	10.94	3.705	1	0	1	14
63	1	0	22.2	0.81	62.7	1.93	2.92	5.23	6.1	2	8	1	108.333	68.6667	152.6	43.7	18.766	1	0	0	0	0	0	1	0	0	1	1	0	1	0	0	0.187755	Prefrail	1	20.625	0	11.4863	4.93255	6.9	3.04	0	0	0	9
64	1	1	21.8	0.77	67	1.68	2.83	4.86	6.3	1	8	1	161.333	91	158.3	55.5	22.1478	1	1	0	0	0	0	0	1	1	0	0	0	0	0	1	0.240816	Prefrail	1	22.75	1	18.4936	7.38006	11.62	NA	1	0	1	15
78	0	0	10	0.54	59.5	1.69	1.8	3.93	5.8	2	8	2	125	61	143.8	38.7	18.7151	0	0	0	0	0	1	0	0	0	0	0	0	1	0	0	0.160204	Prefrail	1	18	0	9.0247	4.3643	7.57	3.395	0	0	0	6
60	0	0	15.2405	2.23606	90.9098	1.00964	2.79854	4.87123	7.02709	2	8	1	91.3333	51.6667	145.6	48.6	22.9252	0	0	0	0	0	0	0	0	0	0	0	0	0	0	0	0.0663265	Robust	1	18	0	11.794	5.56338	6.36	2.425	0	0	0	0
66	1	0	13.6	1.23	63	1.13	2.69	4.31	6.1	2	2	2	125.333	76.6667	155.3	59.4	24.6288	0	0	0	0	0	0	0	0	0	0	0	0	0	0	0	0.105042	Prefrail	2	27	0	14.6943	6.09265	7.28	1.97	0	0	0	NA
75	0	2	14.4713	0.530958	180.894	1.31511	2.43785	3.93692	6.1912	1	8	1	119.667	73	153.6	49.8	21.108	1	0	0	0	0	0	0	0	1	0	0	0	0	0	0	0.0992063	Robust	0	30.25	0	16.4836	6.98666	5.16	3.235	0	0	0	4
69	0	0	11.9	1.46	62.3	1.39	2.67	4.75	6	2	8	1	141	72.6667	144.7	54.9	26.2202	1	0	0	0	1	0	0	0	0	0	0	0	0	0	0	0.101891	Prefrail	2	15.375	0	12.5806	6.00848	7.52	2.81	1	0	1	11
77	0	2	13.1	0.59	96.8	1.57	1.87	4.02	6	1	8	1	107.667	65.3333	163.8	46.3	17.2565	0	0	0	0	1	0	1	0	0	1	0	0	0	1	0	0.235119	Prefrail	0	21.25	1	16.8255	6.27105	14.75	3.815	1	1	1	3
71	0	0	13.2	1.58	52.5	1.6	2.2	4.56	6.6	2	8	1	126.333	69.6667	157.8	58.9	23.6538	0	0	1	0	0	0	1	0	0	0	0	0	1	0	0	0.126984	Prefrail	0	18.5	0	14.6803	5.8955	8.03	2.625	0	0	0	8
66	0	0	12.9	0.93	59.1	1.61	1.29	3.24	6.4	1	3	1	105.667	66.6667	163.1	59.1	22.2167	1	1	1	0	1	0	1	0	0	0	0	0	0	1	1	0.269841	Frail	0	25	0	19.628	7.3785	9.63	3.03	1	0	1	12
64	0	0	12.5	1.36	54.9	1.59	2.63	4.7	6.3	2	2	1	138	79.6667	143.8	56.7	27.4199	1	0	0	0	0	0	1	0	1	0	0	0	1	0	0	0.186735	Prefrail	1	8.625	1	13.0167	6.29482	13.09	2.92	1	0	1	8
66	0	0	12.4	1.1	73	1.84	2.7	5.19	5.8	2	0	1	88.6667	61.6667	156	61.1	25.1068	0	0	0	0	0	0	0	0	0	0	0	0	1	0	0	0.0979592	Robust	1	22.25	0	15.0973	6.20369	5.5	5.215	0	0	0	NA
69	1	0	11.5	0.58	68.4	1.76	2.44	4.57	5.5	2	8	1	134	72.3333	142.2	46	22.7488	0	0	0	0	0	0	0	0	0	0	0	0	0	0	0	0.0504202	Robust	2	15.625	0	10.5954	5.23984	8.28	6.5	1	0	1	NA
79	0	0	12.817	1.20841	146.284	1.19431	1.74357	3.9175	5.34589	2	8	2	95.3333	49.6667	146.2	39.4	18.4332	0	0	0	1	0	1	1	0	0	0	0	0	0	0	0	0.131633	Prefrail	1	18.375	0	9.3796	4.38823	7.47	3.56	0	0	0	3
69	0	0	15.5	3.11	84.1	1.28	3.14	5.83	5.8	1	8	1	112	69.6667	151.8	84.1	36.4966	1	1	0	0	1	0	1	0	0	0	0	0	1	0	1	0.271429	Frail	1	31.25	0	23.1329	10.0389	8.62	2.32	0	0	0	9
63	0	2	14.1	0.97	96.8	1.51	2.67	4.88	5.1	1	8	2	143.333	88.6667	144.8	57.1	27.2332	1	0	0	0	0	0	0	0	1	0	0	0	0	1	0	0.211224	Prefrail	1	27.875	0	17.3949	8.29631	4.62	3.345	1	0	1	19
62	0	0	12.6	1.02	67.3	1.12	2.61	4.21	5.9	2	8	2	128.667	78.3333	158.3	58.2	23.2253	0	0	0	0	0	0	0	0	0	0	0	0	0	0	1	0.0428571	Robust	1	16	0	14.9317	5.95864	6.12	3.79	1	0	1	13
74	0	0	11.3	1.45	69.7	1.63	2.42	4.91	6	2	2	2	118	68.6667	144	51.9	25.0289	1	0	0	0	0	1	1	0	0	0	0	0	0	0	0	0.186735	Prefrail	1	16.875	0	11.7417	5.66247	5.16	4.465	1	0	1	7
77	0	0	13.6	0.88	99.1	1.27	2.33	4.16	6	1	8	1	111	71.3333	158.4	51.7	20.6054	0	0	0	0	0	0	0	0	0	0	0	0	0	0	1	0.103992	Prefrail	2	26.625	0	17.2899	6.891	10.09	3.545	1	0	1	NA
74	0	2	12.2	1.65	59.9	1.42	3.06	5.23	5.5	2	8	1	106	65.6667	147.2	59.5	27.4601	0	0	0	0	0	0	0	0	0	0	0	0	0	0	0	0.133673	Prefrail	1	18.5	0	13.5509	6.25392	9.62	2.935	0	0	0	NA
60	0	0	12.9	1.96	63.8	1.02	2.04	4.19	5.9	2	2	1	141.333	76.6667	154.2	55.6	23.3833	0	0	0	0	0	0	0	0	0	0	0	0	0	0	0	0.0397959	Robust	1	25.25	0	14.0652	5.91531	9.04	2.395	0	0	0	0
64	0	0	15.3	2.21	85.9	0.93	3.04	5.27	6.3	1	2	1	130	67	155	61.5	25.5983	0	0	0	0	0	0	0	0	0	0	0	0	0	0	0	0.0735294	Robust	2	34.825	0	19.2985	8.03267	6.1	3.31	0	0	0	NA
91	0	0	11.0575	1.52118	66.7679	0.854357	2.12769	3.90469	6.15479	1	3	2	163.667	83	161.8	57.5	21.964	1	1	0	0	0	0	1	0	0	0	0	0	0	0	0	0.328571	Frail	1	22.25	1	18.2551	6.97312	38.31	7.295	1	0	1	3
69	0	0	14.6	1.25	76.3	1.05	2.39	4.05	6.4	1	8	2	163	82	156.7	55.6	22.6431	1	0	1	0	1	0	0	0	0	0	0	0	0	0	0	0.128151	Prefrail	2	23.875	1	18.1567	7.39433	8.37	3.325	1	0	1	5
65	0	0	14.3	1.32	111.2	1.52	2.09	4.14	5.8	1	8	1	106.333	55.6667	151.2	46.6	20.3837	0	0	0	0	1	0	0	0	0	0	0	0	0	0	1	0.100198	Prefrail	0	35.75	0	15.9792	6.98959	6.76	2.875	0	0	0	4
84	0	0	11.4	2.4	78.6	1.01	3.4	6.06	8.5	2	8	1	115.333	56.3333	141.1	46.5	23.356	0	0	0	0	1	0	1	0	0	1	0	0	1	1	0	0.388776	Frail	1	14.25	1	10.0192	5.03244	19.23	6.92	1	0	1	NA
65	0	0	14.5	1.49	56.5	1.1	3.7	5.51	10.2	2	8	1	146.667	97.6667	153.6	56.8	24.075	1	0	0	0	0	0	0	0	0	1	0	0	1	0	1	0.150794	Prefrail	0	24.275	1	14.0476	5.95415	7.07	3.09	0	0	0	2
81	0	0	7.8	0.59	121.8	1.14	2.2	3.72	6.2	2	8	1	130.333	59.6667	138.2	34	17.8018	0	0	0	0	0	0	0	0	0	0	0	0	0	0	0	0.077551	Robust	1	8.375	1	7.4074	3.87837	15.19	6.24	1	1	1	NA
68	0	2	16.8	4.44	152.1	1.17	1.88	4.92	5.3	1	8	1	143	77.6667	168.1	70.5	24.949	1	1	0	0	0	0	1	0	0	0	0	0	1	0	1	0.183673	Prefrail	1	42.375	0	22.2892	7.88786	7.03	2.16	0	0	0	4
66	0	0	13.8	2.75	60.1	1.31	2.79	5.66	5.5	2	8	1	128.333	67.3333	151.9	52.7	22.8399	0	0	0	0	0	0	0	0	0	0	0	0	1	0	0	0.0992063	Robust	0	20.825	0	13.0374	5.65035	8.47	2.42	0	0	0	5
79	0	0	11.3	1.27	69.8	1.18	2.67	4.59	5.7	2	8	1	103.333	50	153.5	58.3	24.743	0	0	0	0	0	0	0	0	0	0	0	0	0	0	1	0.122024	Prefrail	0	21.9	1	13.8084	5.86039	8.81	3.28	0	0	0	8
80	0	0	13.2	1.28	93.3	1.07	2.44	4.09	6	1	8	1	124.333	53.3333	150.8	81.8	35.9708	1	1	0	0	0	0	1	1	0	0	0	0	0	0	0	0.555102	Frail	1	15	0	22.175	9.75126	NA	NA	1	0	1	10
67	0	1	11.8	0.97	89.7	1.56	2.75	4.89	5.6	1	8	1	149.333	82	160.1	52.8	20.5992	0	0	0	0	0	0	0	0	0	0	0	0	0	0	1	0.1	Robust	1	36	1	18.0541	7.04358	14.72	2.97	0	0	0	6
62	0	0	12.8003	1.52043	86.8841	1.2285	1.92457	3.89132	8.02537	1	8	1	115	73.3333	161.6	61.2	23.4352	0	0	0	0	1	0	0	0	0	0	0	0	0	0	1	0.0377551	Robust	1	31.125	0	20.0208	7.66653	5.25	NA	0	0	0	2
65	0	0	13.7	1.43	76.1	1.26	2.68	4.6	5.3	2	8	2	119.333	75.6667	153.7	58.5	24.7633	0	0	0	0	0	0	0	0	0	0	0	0	0	0	0	0.0674603	Robust	0	27.25	0	14.3864	6.08982	6.03	2.38	0	0	0	5
68	0	0	12.7	1.95	65	1.34	2.89	5.23	5.3	2	8	2	135.667	75.6667	148.2	57.9	26.3622	1	1	0	0	0	0	1	1	0	1	0	0	1	0	0	0.400794	Frail	0	18.875	1	13.5711	6.17901	12.69	6.19	0	0	0	5
61	0	0	12.4	0.77	91.7	1.14	3	4.6	5.8	1	8	1	150.667	80.3333	162.1	56.5	21.5022	0	0	0	0	0	0	0	1	0	0	0	0	0	0	1	0.0989796	Robust	1	42.95	0	19.2042	7.30853	6.75	3.325	0	0	0	15
61	0	0	11.7	0.85	89.1	1.2	1.87	3.62	5.5	1	2	1	105.333	60.6667	165.1	50.3	18.4533	0	0	0	0	0	0	0	0	0	1	0	0	1	0	1	0.0704082	Robust	1	35.45	0	18.3286	6.72412	7.03	2.23	0	0	0	6
65	0	0	14.3	1.07	77.9	1.01	2.56	3.97	5.8	2	8	2	142.333	80	158.9	64.6	25.585	1	0	0	0	0	0	0	0	0	0	0	0	1	0	0	0.0952381	Robust	0	26.875	0	16.1201	6.3844	5.33	2.48	0	0	0	6
74	0	0	15.1703	1.969	73.4006	1.45509	3.72289	6.4828	6.64303	1	8	1	112.333	52.3333	165.5	67.4	24.6073	0	0	0	0	1	0	1	0	0	0	0	0	0	0	1	0.0922619	Robust	0	34.75	1	21.1907	7.73659	9.57	4.83	0	0	0	3
64	1	0	11.1	0.75	64.5	1.23	2.28	3.77	5.4	2	8	1	105	65	142.5	38.7	19.0582	0	0	0	0	0	0	0	0	1	1	0	0	1	0	0	0.15873	Prefrail	0	18.5	0	9.4036	4.63089	9.85	3.81	0	0	0	15
61	1	0	13.3	0.88	120	1.19	4.35	6.23	5.7	1	8	1	114	69.3333	163.1	57.5	21.6152	0	0	0	0	0	0	0	0	1	0	0	0	1	0	0	0.126531	Prefrail	1	26.75	0	19.5042	7.33196	11.25	NA	1	0	1	4
65	1	0	11.2	0.76	63.3	1.54	2.67	4.71	5.9	2	8	1	99.6667	58.6667	155.4	47.9	19.8351	0	0	0	0	0	0	0	0	0	0	0	0	1	0	0	0.0714286	Robust	0	23	0	12.5225	5.18548	8.25	2.64	0	0	0	0
67	1	2	13.7	0.53	82.5	1.12	1.61	3.13	5.7	1	8	1	114.333	66.3333	161.7	47.4	18.1284	1	1	0	0	1	0	0	0	0	0	0	0	0	0	0	0.127551	Prefrail	1	20.375	0	17.1831	6.57176	9.91	3.895	1	1	1	6
68	1	0	13.9	1.7	90.6	1.2	2.64	4.71	6.2	2	8	1	139.667	78.6667	145.5	47	22.201	0	0	0	0	0	0	0	0	0	0	0	0	1	0	1	0.0735294	Robust	2	17.75	0	11.1785	5.28029	11.3	4.17	1	0	1	11
71	1	0	14.6	2.67	111	1.2	2.64	5.93	5.9	1	8	1	146.333	83	164.5	70.7	26.1269	1	1	0	0	1	0	0	0	1	0	0	0	1	0	1	0.238776	Prefrail	1	37.875	1	21.8316	8.06777	12.9	3.195	0	0	0	11
73	1	0	12	0.85	63.6	1.26	2.79	4.53	6	2	8	2	146	66.3333	158.9	49	19.4065	1	0	0	0	1	0	1	0	0	1	0	0	1	0	0	0.192227	Prefrail	2	19.375	1	12.8133	5.07473	9.22	2.45	0	0	0	NA
65	1	0	13.3	1.6	54.1	0.89	2.3	4.16	5.4	2	8	1	129.333	67.3333	155.3	60.5	25.0849	1	1	0	0	0	0	0	0	1	0	0	0	1	0	1	0.265873	Frail	0	18.25	1	14.9436	6.19601	13.41	4.33	0	0	0	15
69	1	0	11.9	0.98	52.8	1.33	3.09	5.1	6.1	2	8	1	151	79.6667	157.9	52.7	21.1371	0	0	0	0	0	0	0	0	0	0	0	0	1	0	1	0.106122	Prefrail	1	23.25	1	13.5684	5.44207	13.82	3.33	0	0	0	19
64	1	0	14.1	0.8	82.8	1.1	3.34	4.73	5.4	1	8	1	119	71.6667	160.1	52.8	20.5992	0	0	0	0	0	0	0	0	1	0	0	0	0	0	0	0.12449	Prefrail	1	32.2	0	18.1651	7.08688	10.4	3.315	0	0	0	12
66	1	0	15.0392	2.53944	59.3953	1.13521	1.90033	4.27791	6.13393	1	8	1	125	60.6667	152.5	42	18.0597	0	0	0	0	1	0	0	0	0	0	0	0	1	0	0	0.147817	Prefrail	0	29	0	15.1935	6.53308	9.78	2.7	0	0	0	14
63	1	0	13.7986	2.39229	70.6711	1.58916	2.98827	5.84369	6.31346	2	8	1	107	61	148	36	16.4354	0	0	0	0	0	0	0	0	0	1	0	0	1	0	1	0.163265	Prefrail	1	19.125	0	9.508	4.34076	9.5	3.575	0	0	0	12
75	1	0	13	0.71	68.5	1.48	2.88	4.92	5.8	1	8	1	177	71.3333	158.1	52.5	21.0037	0	0	0	0	1	0	0	0	0	0	0	0	0	0	0	0.103175	Prefrail	0	14.5	1	17.4862	6.99571	15.61	4.315	1	0	1	3
74	1	0	12.2	1.08	66	1.43	3.26	5.33	6.1	2	0	1	123.333	65.3333	152.4	57.2	24.6278	0	0	0	0	0	0	0	0	0	0	0	0	0	0	0	0.0734127	Robust	0	8.125	0	13.6634	5.88286	11.4	3.64	1	0	1	3
64	1	0	13.6537	0.581766	72.9884	1.25446	2.01237	3.43953	5.40579	1	8	1	110	71	159.1	75.8	29.9453	1	0	0	0	0	1	0	0	0	1	0	0	1	0	1	0.206349	Prefrail	0	30	1	22.4971	8.88763	24.12	7.09	0	0	0	3
74	1	0	14.2	1.49	62.8	1.3	3.12	4.99	6.7	2	8	2	179.333	88.6667	145.1	56.2	26.6933	0	0	0	0	0	0	0	1	0	1	0	0	1	0	1	0.242063	Prefrail	0	17.25	0	12.6893	6.02702	9.97	5.595	1	0	1	12
68	1	0	13.9	1.04	55	1.11	3.33	4.98	10.6	2	8	1	122.333	69.3333	153.5	50.9	21.6024	1	1	0	0	0	0	0	0	1	1	0	0	1	0	0	0.359184	Frail	1	22.825	0	12.7872	5.42699	9.62	3.44	0	0	0	20
76	1	0	15.1278	3.12705	83.3137	1.51851	3.39002	6.50498	6.6693	1	8	1	153.333	84.6667	158.6	57.8	22.9785	0	0	0	0	0	0	0	0	0	1	0	0	0	0	0	0.106122	Prefrail	1	21.65	1	18.5256	7.36488	16	2.42	1	0	1	18
89	1	0	13.2	0.7	72.4	1.39	2.63	4.47	6.1	1	8	1	131	74	166.7	49.9	17.9568	0	0	0	0	1	0	0	0	0	0	0	0	1	1	1	0.193878	Prefrail	1	21.675	1	17.3866	6.25667	13.15	4.68	1	1	1	9
79	1	0	13.9	2.61	56.2	1.12	3.03	5.34	6.8	2	8	1	163	65.3333	152.2	54.5	23.527	1	1	1	1	0	0	1	0	0	0	0	0	1	0	0	0.334694	Frail	1	17.6	1	12.9359	5.58428	13.9	4.23	1	0	1	10
85	1	0	13.8	1.22	86.1	1.13	3.32	5.06	6.6	2	8	2	135.333	64.3333	144.5	52.7	25.2392	1	0	0	0	0	0	0	1	0	0	0	0	1	0	1	0.220408	Prefrail	1	21.8	1	11.5426	5.528	16.3	3.895	0	0	0	NA
90	1	0	12.6	2.56	53.6	1.62	2.83	5.29	5.6	2	8	2	193.333	84.6667	145.7	37.5	17.6649	1	0	0	0	0	0	0	0	0	0	0	0	0	0	0	0.306122	Frail	1	11.3	1	8.5524	4.02874	20.66	6.17	1	1	1	15
60	1	2	15.7159	1.41951	42.189	1.11408	4.11411	5.82459	7.15494	1	8	1	131.333	78.3333	168.2	56.4	19.9355	0	0	0	0	0	0	0	0	0	0	0	0	1	0	1	0.0744898	Robust	1	40.425	0	19.8746	7.025	9.34	3.035	0	0	0	8
71	1	0	15.1	1.33	89	1.34	2.88	4.87	5.4	1	8	1	132.333	71.3333	172.2	58.8	19.8295	0	0	0	0	1	0	0	0	0	0	0	0	1	0	0	0.109244	Prefrail	2	27.3	1	20.3588	6.86572	12.26	4.73	1	0	1	12
66	1	2	13.7	0.45	85	2.06	1.45	4.07	5.8	1	8	1	133.333	72	156	50.3	20.669	0	0	0	0	1	0	0	0	0	1	0	0	1	1	1	0.238776	Prefrail	1	25.8	0	17.1699	7.05535	9.1	3.64	1	0	1	14
79	1	0	12.4363	1.12683	79.3119	1.32047	3.13971	5.00623	5.57437	2	8	1	128	60	143.1	34.3	16.75	0	0	0	0	1	0	0	0	0	0	0	0	1	0	0	0.203463	Prefrail	3	7.5	1	8.0636	3.93776	13.45	9.285	1	1	1	NA
66	1	0	9.9	0.94	294.6	1.41	1.82	3.9	6.3	2	8	1	143.333	82.3333	148.3	47.5	21.5979	1	1	1	0	0	0	0	0	1	0	0	0	1	0	0	0.153061	Prefrail	1	17	1	11.6486	5.29653	15.1	7.355	1	0	1	6
67	1	0	14.8	0.92	90.6	1.48	1.85	3.86	6	1	8	1	103.667	65.3333	170.8	68.8	23.5837	1	0	0	0	0	1	0	0	0	1	0	0	1	0	1	0.161765	Prefrail	2	36.8	0	22.287	7.63969	9.86	NA	0	0	0	17
61	1	0	11.5	1	61.3	1.15	2.91	4.55	6	2	8	1	110	65.3333	143.2	50.5	24.6267	0	1	0	0	0	0	0	0	0	1	0	0	0	0	0	0.0989796	Robust	1	24.5	0	11.8669	5.78697	11.26	3.375	0	0	0	8
72	1	0	14.7	0.96	113.2	1.56	2.79	4.92	6.5	1	2	2	142	77.6667	155.1	47.7	19.8287	0	0	0	0	0	0	0	0	0	1	0	0	0	0	1	0.1	Robust	1	27.125	0	16.3498	6.79656	6.39	4.025	1	0	1	6
66	1	0	10.5	1.42	68.7	1.49	2.56	4.76	5.8	2	8	1	153.667	75.6667	147.3	46.4	21.3852	1	0	0	0	0	0	1	0	0	1	0	0	1	0	0	0.237103	Prefrail	0	23.225	0	11.3293	5.22153	10.85	4.16	0	0	0	17
68	1	0	14.5	1.69	80.1	1.57	3.37	5.69	5.7	1	8	1	103.667	61.3333	161.4	57.7	22.1497	0	0	0	0	1	0	0	0	1	1	0	0	0	0	0	0.154082	Prefrail	1	35.6	0	19.1019	7.33279	9.16	4.325	0	0	0	8
61	1	2	16.5201	1.56776	44.8845	1.18722	2.08178	3.93043	5.66228	1	8	1	109.667	77.3333	165	67.5	24.7934	0	0	0	0	0	0	0	0	0	0	0	0	1	0	1	0.346639	Frail	2	20.25	1	21.6375	7.94766	NA	NA	1	0	1	NA
71	1	0	15.6863	1.39096	71.0326	1.2443	4.40737	6.47227	6.75771	2	8	1	144	72.3333	140.6	40	20.2344	0	0	0	0	0	0	0	0	0	0	0	0	1	0	0	0.134694	Prefrail	1	8.5	1	9.1922	4.64996	12.85	2.555	1	1	1	13
71	1	0	14	0.52	95.9	1.47	2.18	4.06	6	1	8	1	107	68.3333	154.8	36.5	15.2318	0	0	0	0	1	0	0	0	0	1	0	0	1	0	1	0.107143	Prefrail	3	22	0	14.1931	5.92291	8.43	3.52	1	1	1	NA
79	1	0	13.4	3.53	79.8	1.38	2.49	6.04	6.7	2	8	2	138.667	82.6667	154	60.7	25.5945	1	0	0	0	1	0	0	0	0	0	0	0	1	0	0	0.112554	Prefrail	3	24.125	0	14.3251	6.04027	11.6	3.355	0	0	0	NA
64	1	0	11.9	0.89	60.7	1.45	2.98	5	5.6	2	8	2	123.333	67.6667	162.9	50.6	19.0681	0	0	0	0	0	0	0	0	0	0	1	0	1	0	1	0.242063	Prefrail	0	15.25	1	13.8831	5.23172	16.9	2.625	1	0	1	13
66	1	0	12.8	0.8	58.4	1.39	4.35	6.25	6.9	2	8	1	111	67.6667	149.3	49.3	22.1171	0	0	0	0	1	0	0	0	0	1	0	0	1	0	0	0.15873	Prefrail	0	14.05	1	12.103	5.42967	9.01	8.775	1	0	1	9
67	0	0	14.4138	0.544568	57.9974	1.76103	2.01337	3.84494	5.63744	2	8	2	179.333	94.6667	152.5	67.5	29.0245	1	0	0	0	0	0	0	0	0	0	0	0	1	0	0	0.132937	Prefrail	0	20.65	1	15.921	6.8459	13.97	3.775	0	0	0	5
67	1	0	12.9	1.68	80.5	1.47	3.19	5.84	6.2	2	0	1	120	58	150.1	55.1	24.4563	0	0	0	0	0	0	0	0	0	1	0	0	0	0	0	0.039916	Robust	2	26.25	0	13.271	5.89037	8.7	2.6	0	0	0	NA
60	0	0	13.4604	2.64077	156.111	1.29577	2.41973	4.87284	4.8395	1	8	1	134.667	82.3333	165.4	46.8	17.107	0	0	0	0	0	0	0	0	0	0	0	0	1	0	0	0.155102	Prefrail	1	27.025	0	17.7222	6.47808	6	2.595	1	1	1	10
60	1	0	15.3045	1.58982	65.5366	1.45054	1.81445	4.36487	5.8504	2	8	1	187.333	123	151.5	63.4	27.6226	1	0	0	0	0	0	0	0	1	0	0	0	0	0	0	0.127976	Prefrail	0	22.125	0	15.2817	6.65804	10.94	3.705	0	0	0	12
69	1	0	14.5	1.26	90.6	0.86	3.47	5.19	9.7	1	8	1	148.667	77.3333	164.4	77.1	28.5266	1	0	0	0	0	0	0	1	0	0	0	0	0	0	0	0.180556	Prefrail	0	28.2	0	23.1301	8.55803	7.32	2.815	0	0	0	4
65	1	0	13.1	0.87	70.6	1.15	2.32	4.01	5.9	2	8	1	104.333	64.3333	145.6	38.2	18.0194	0	0	0	0	0	0	0	0	0	0	0	0	1	0	1	0.244898	Prefrail	1	19.9	1	9.6018	4.52929	13.33	NA	0	1	0	5
74	0	0	12.9	1.02	49.8	1.27	4.18	5.99	6.9	2	8	2	197.667	83.6667	133.6	40.8	22.8585	0	0	1	0	1	0	0	0	0	1	0	0	1	0	1	0.240816	Prefrail	1	10.875	1	8.4866	4.75467	19.33	3.875	1	1	1	0
64	0	0	14	1.75	55.3	1.37	3.82	5.88	5.5	2	8	1	135.667	79	147.3	61.7	28.4367	0	0	0	0	0	0	0	0	0	0	0	0	1	0	1	0.077551	Robust	1	19.325	1	14.3562	6.61659	14.3	6.495	0	0	0	9
80	1	0	13.2	0.8	107.9	1.63	2.19	4.38	5.6	1	8	1	113.333	63.6667	157.8	55	22.0876	0	0	0	1	0	0	1	0	0	0	0	0	1	0	0	0.156746	Prefrail	0	27.925	0	17.7516	7.12892	11.44	10.255	1	0	1	8
67	0	0	13.8963	1.01801	69.1605	1.89281	2.94148	5.57563	7.38117	1	8	1	146	95.3333	166.6	56.8	20.4644	0	0	0	0	0	0	0	0	1	0	0	0	0	1	0	0.204365	Prefrail	0	38.75	0	19.5216	7.0334	8.19	7.72	0	0	0	7
60	0	0	13.1	1.88	75.6	1.04	2.56	4.81	6.7	2	8	1	183.667	109.333	150	58.9	26.1778	1	0	0	0	0	0	0	0	0	1	0	0	1	0	0	0.124008	Prefrail	0	27.75	0	14.2527	6.33453	9.6	8.075	0	0	0	2
64	0	0	12.9	1.54	78.8	1.2	3.62	5.64	5.3	2	0	1	176.667	91.6667	151.2	43	18.809	0	0	0	0	0	0	0	0	0	0	0	0	0	0	1	0.0787815	Robust	2	9.75	1	11.1644	4.88351	16.51	4.14	1	1	1	NA
66	0	1	16.2	1.78	93.5	1.82	1.91	4.39	5.3	1	2	1	153	96	154.5	44.3	18.5587	0	0	0	1	0	1	0	0	0	0	0	0	0	0	1	0.127551	Prefrail	1	29.375	0	15.8514	6.64065	10.81	3.325	0	0	0	12
70	1	0	10.6	0.74	71.6	1.05	1.66	3.2	5.7	2	0	2	132.667	64.3333	158	44	17.6254	0	0	0	0	0	0	0	0	1	0	0	0	1	0	0	0.138655	Prefrail	2	10.45	0	11.863	4.75204	NA	5.325	1	1	1	6
61	1	0	16	1.78	78	1.12	3.81	5.92	8.5	1	3	1	127.667	89	165	68	24.977	0	1	1	0	0	0	0	0	0	0	0	0	0	0	1	0.0938776	Robust	1	34.25	1	21.734	7.9831	9.43	2.115	0	0	0	16
67	1	0	14.5	2.36	52.7	1.3	3.24	5.75	7.5	2	2	1	132	74	148	45	20.5442	0	1	0	0	0	0	0	0	0	0	0	0	1	0	0	0.231151	Prefrail	0	15.2	1	11.097	5.0662	14.87	4.22	1	0	1	8
70	1	0	13.1	0.81	62.7	0.84	1.65	2.88	6.5	1	2	1	87.6667	62.6667	167	55	19.721	0	0	0	0	0	0	0	0	0	0	0	0	0	0	0	0.134694	Prefrail	1	31.525	1	19.106	6.85073	NA	5.375	0	0	0	21
65	1	0	13.6	1.21	46.7	1.54	3.62	6.26	6.1	2	8	1	125.667	80.6667	158	80.9	32.4067	0	1	0	0	0	0	0	0	1	0	0	0	0	0	0	0.295918	Frail	1	23.125	1	19.1697	7.67894	18.78	4.43	0	0	0	24
63	1	0	11.5	1.66	68.4	1.09	2.27	4.07	6.1	1	2	1	111.333	59	169	69	24.1588	0	0	0	0	0	0	0	0	0	0	0	0	0	0	0	0.0694444	Robust	0	34.25	1	22.281	7.8012	14.72	2.54	0	0	0	6
60	1	0	14.5	2.23	67.9	1.33	2.76	4.96	6.3	2	8	1	105.333	49.6667	150	60	26.6667	0	0	0	0	0	0	0	0	0	0	0	0	0	0	0	0.102183	Prefrail	0	20	1	14.465	6.42889	14.25	5.64	0	0	0	3
73	1	0	13.1	1.51	56.4	1.32	2.06	4.22	5.8	2	2	2	152.333	86.6667	161	58	22.3757	1	0	0	1	0	0	1	0	0	1	0	0	1	0	0	0.340278	Frail	0	24.325	1	14.775	5.70001	16.48	3.775	0	0	0	7
72	1	0	15.4	1.33	67.3	1.27	3.5	5.55	6.3	2	3	1	93	60	151	44.1	19.3413	0	0	0	0	0	0	0	0	0	0	0	0	0	0	0	0.0367063	Robust	0	21.675	1	11.0593	4.85036	14.47	4.185	0	1	0	2
73	1	0	15.6	1.29	60.9	0.94	2.65	4.19	5.2	1	2	1	145.333	75	158	56	22.4323	0	0	0	0	1	0	0	0	0	1	0	0	0	0	0	0.28869	Frail	0	27	1	18.225	7.30051	12.19	4.83	1	0	1	7
68	1	2	15.2	0.98	85.3	1.24	2.54	4.32	5.7	1	8	2	129.667	74.3333	153	60.3	25.7593	0	0	0	0	0	0	0	0	0	0	0	0	1	0	0	0.0661765	Robust	2	36.875	0	18.7049	7.99047	9.66	2.92	0	0	0	11
65	1	0	15	1.08	73.8	1.3	2.97	4.79	5.5	1	2	0	126	73	174	60.3	19.9168	0	0	0	0	0	0	0	0	0	0	0	0	0	0	0	0.0147059	Robust	2	30.5	1	21.0629	6.95696	7.28	2.43	0	0	0	5
61	0	1	14.7	0.94	65.5	0.99	3.4	4.84	7.8	1	2	2	101.333	48.6667	155	70	29.1363	1	0	1	0	1	0	0	0	0	0	0	0	0	0	0	0.152778	Prefrail	0	26.875	0	21.05	8.76171	10.09	3.215	1	0	1	22
73	0	0	15.1	1.55	117.1	1.32	2.64	4.75	6.2	1	8	1	152.333	69	164	66.6	24.762	0	0	0	0	0	0	1	0	0	0	0	0	0	0	0	0.0704082	Robust	1	35.375	1	20.9128	7.77543	9.28	2.37	0	0	0	3
62	0	0	13.9	3.04	63.5	0.93	1.36	3.28	6.3	2	2	1	128	66	158	71	28.441	1	1	1	0	0	0	1	0	0	0	0	0	1	0	0	0.211224	Prefrail	1	27.5	1	17.37	6.95802	17.06	2.63	0	0	0	6
75	0	2	15.6	2.11	58.3	1.09	2.08	4.18	5.9	1	8	1	132.333	76.3333	163	163	61.3497	0	0	0	0	1	0	0	0	0	0	0	0	1	0	0	0.152778	Prefrail	0	29.875	1	39.337	14.8056	13.65	5.12	0	0	0	9
67	0	1	15.5126	2.56853	58.4169	1.27304	3.0476	5.85268	5.84293	1	2	2	132.333	79	160	60	23.4375	1	1	0	0	1	0	1	0	0	1	0	0	1	0	0	0.245798	Prefrail	2	33.625	0	19.433	7.59102	10.07	3.17	0	0	0	NA
78	0	0	15.9	3.36	61.5	1.05	2.25	4.57	6.7	1	8	1	158	84.6667	169	82	28.7105	0	0	0	0	0	0	0	0	0	0	0	0	1	0	0	0.0644841	Robust	0	31.625	0	24.235	8.48535	11.28	3.495	0	0	0	3
65	0	0	12.4	1.23	53.3	1.22	2.57	4.43	5.9	2	2	2	104.333	56.3333	148	53.9	24.6074	0	0	0	0	1	0	0	0	0	0	0	0	1	0	0	0.180612	Prefrail	1	18.5	1	12.8887	5.88418	12.87	2.32	0	0	0	19
70	0	0	16.9	3.54	60.9	0.86	2.29	4.67	10.6	1	3	1	126.333	78	161	85.5	32.9848	1	1	1	0	0	0	1	0	0	0	0	0	0	0	0	0.200397	Prefrail	0	30.75	0	24.3505	9.39412	NA	2.6	0	0	0	13
68	0	0	14.8278	1.64936	71.0435	1.063	4.3851	5.74062	6.49217	2	2	1	172.667	92.3333	155	70	29.1363	1	1	0	0	0	1	1	0	0	1	0	0	1	1	0	0.267857	Frail	0	23.35	0	16.634	6.92362	NA	3.505	0	0	0	11
73	0	0	15.1	1.41	85.9	1.06	2.83	4.63	5.7	1	0	1	134.333	74	170	64	22.1453	0	0	0	0	0	0	0	0	0	0	0	0	0	0	0	0.0684524	Robust	0	26.5	1	21.053	7.28478	25	3.285	1	0	1	8
77	0	0	15.3	2.12	96.8	1.06	1.97	3.93	5.7	1	8	1	124.333	55.6667	166	89	32.2979	1	1	0	0	0	0	0	0	0	1	0	1	1	1	0	0.327551	Frail	1	22	1	25.302	9.18203	NA	3.515	1	0	1	16
74	0	0	13.1	2.11	60.1	1.19	2.48	4.48	9.7	2	2	2	140.667	77.6667	151	74.5	32.674	1	1	1	0	1	0	1	0	0	0	0	1	1	1	0	0.372024	Frail	0	18.375	1	16.8525	7.39112	NA	2.51	0	0	0	14
65	0	0	11	0.73	66.6	1.58	2.4	4.6	5.6	2	8	1	99.3333	61.6667	158	56.5	22.6326	0	0	0	0	0	0	0	0	0	0	0	0	1	0	0	0.0654762	Robust	0	26.75	1	14.4605	5.79254	13.28	2.395	0	0	0	5
71	0	0	12.5	1.16	70.3	1.3	2.44	4.47	7	2	8	1	133	70.6667	152	54	23.3726	1	0	1	0	0	0	0	0	0	0	0	0	0	0	0	0.14898	Prefrail	1	18.75	1	13.114	5.67607	16.54	2.61	0	0	0	15
78	0	0	14.8	1.09	78.2	1.03	2.11	3.72	6.6	1	8	1	104.333	54.6667	152	72	31.1634	0	1	0	0	0	0	1	1	1	0	0	1	0	0	0	0.260913	Frail	0	25	1	20.486	8.86686	NA	3.235	1	0	1	24
72	0	0	12.5	3.25	73.6	0.87	2.79	5.05	8.5	2	3	2	148	64.3333	148	58	26.4792	0	1	0	0	0	0	1	0	0	0	0	0	1	0	0	0.0979592	Robust	1	20	1	13.421	6.12719	14.94	3.04	0	0	0	5
67	0	0	13.7	1.33	51.9	1.18	1.63	3.41	6.8	2	2	2	97	62	154	70	29.5159	0	0	0	0	0	0	0	0	0	0	0	0	0	0	0	0.320437	Frail	0	16.75	1	16.564	6.98431	15.72	2.89	1	0	1	21
81	0	0	10.1	4.7	116.9	0.85	2.27	4.76	8.7	2	8	2	113.667	62.3333	148	42.8	19.5398	0	0	0	0	0	0	0	0	0	0	0	0	0	0	0	0.0714286	Robust	0	14	0	10.1544	4.63587	10.34	4.175	1	1	1	5
77	0	2	14.7	1.61	84.2	1.17	2.03	3.77	5.3	2	8	2	119.333	83.6667	158	54.7	21.9116	0	0	0	0	0	0	0	0	0	0	0	0	0	0	0	0.04329	Robust	3	15.75	0	13.6691	5.47552	8.56	2.54	1	0	1	NA
80	0	0	14.6169	2.10176	87.9211	0.931002	2.79431	5.28572	7.24102	1	8	2	150.333	74	158.3	67.1	26.7769	1	0	0	0	0	0	0	0	0	0	0	0	0	0	0	0.0997899	Robust	2	33.5	0	20.1404	8.03723	10.91	3.22	0	0	0	6
69	0	0	15.5	0.93	58.6	1.36	1.97	3.9	5.4	1	8	1	149.333	83.3333	154	64	26.986	1	1	0	0	0	0	0	0	0	0	0	0	0	0	0	0.12004	Prefrail	0	27	1	19.489	8.21766	15.97	3.39	1	0	1	3
75	0	0	11.3633	0.998438	74.4961	1.0362	2.24347	4.21846	7.62878	2	8	1	130.333	76	154.1	54.1	22.782	0	0	0	0	0	0	1	0	0	0	0	0	0	0	0	0.0938776	Robust	1	24	1	13.21	5.56285	9.92	3.195	0	0	0	1
70	0	0	16.1802	3.99978	54.8045	1.37099	3.94536	7.201	5.9165	1	8	1	134	74	175	71.3	23.2816	1	1	0	0	0	0	1	0	0	0	0	0	1	0	0	0.157563	Prefrail	2	45.5	0	23.1079	7.54544	10.35	1.505	0	0	0	0
76	0	0	15.8	1.2	124.5	1.13	2	3.72	5.3	1	8	1	151	78.3333	167.1	67.7	24.2458	1	0	0	0	0	0	1	0	0	0	0	0	0	0	1	0.0938776	Robust	1	39.5	0	21.3458	7.64468	10.12	3.09	0	0	0	1
73	0	0	12.9	0.98	56.1	1.83	3.17	5.42	7.4	2	8	1	140	69.6667	153	57.3	24.4778	1	0	1	0	0	0	1	0	0	0	0	0	0	0	1	0.180612	Prefrail	1	21	1	13.7839	5.88829	9.28	2.55	0	0	0	3
73	0	0	12.6	2.86	78.4	1.35	3.64	5.96	5.9	2	8	1	156	78	153.5	67.8	28.7748	1	0	0	0	0	0	1	0	0	0	0	0	0	0	0	0.0969388	Robust	1	25.75	0	15.8639	6.73276	7.72	2.805	0	0	0	8
79	0	2	15.3495	1.34011	114.207	1.3402	2.78038	4.62172	6.25496	1	8	1	87.6667	47.3333	156.5	63.3	25.8449	0	0	0	0	0	0	0	0	0	0	0	0	0	0	0	0.163265	Prefrail	1	19.75	1	19.2514	7.8602	15.22	9.605	1	0	1	NA
83	0	0	14.5952	0.820056	72.6879	1.39668	1.59638	3.56763	6.19561	2	8	1	158	67	130.8	38.2	22.3279	1	0	0	0	0	0	0	0	1	0	0	0	0	0	0	0.213294	Prefrail	0	11.75	1	7.3522	4.29736	12.82	10.42	1	1	1	2
77	0	2	12.2	1.78	93.3	1.04	2.57	4.68	6.1	1	8	1	141.333	72.6667	158.5	67.4	26.8288	0	0	0	0	0	0	0	0	0	0	0	0	0	0	1	0.0430672	Robust	2	23.125	1	20.3307	8.09271	10.75	3.865	1	0	1	NA
77	0	0	12.7	1.07077	77.9609	1.52556	2.11356	4.56321	6.2	2	8	1	101	58.3333	157.4	57.3	23.1284	0	0	0	0	0	0	0	0	0	0	0	0	0	0	1	0.0409664	Robust	2	18.625	1	14.1067	5.69398	15.59	3.195	0	0	0	NA
77	0	0	14.3635	1.76446	94.563	1.38627	3.09631	5.39433	7.95927	1	3	1	174.333	85.3333	157.8	52.9	21.2443	1	0	0	0	0	0	0	0	0	0	0	0	0	0	1	0.0683673	Robust	1	26.875	0	17.4573	7.01073	11.1	3.68	1	0	1	0
73	0	0	10.8817	1.33786	61.2759	1.49476	2.35877	5.22638	5.3754	2	3	1	128.667	77	152	54.6	23.6323	0	0	0	0	0	1	0	0	0	0	0	0	0	0	1	0.14881	Prefrail	0	21	1	13.1558	5.69417	10.5	4.025	0	0	0	14
66	0	0	13.5735	1.57718	85.9605	1.2225	2.5925	4.68551	7.46013	2	8	2	126.333	84.6667	151.3	67.5	29.4867	1	0	0	0	0	1	1	0	0	1	0	0	0	0	1	0.152778	Prefrail	0	17.125	1	15.8296	6.915	15.43	6.74	1	0	1	6
61	0	0	12.3	1.54	59.6	1.86	4.64	7.27	4.9	2	8	1	111	72.6667	145.6	48.9	23.0667	0	0	0	0	1	0	1	0	0	1	0	0	0	0	0	0.0966387	Robust	2	32.525	1	11.8149	5.57323	12.62	4.375	0	0	0	1
65	0	0	13.9	1.54	75.6	1.72	2.45	4.97	5.8	1	8	1	120.333	80.3333	168.6	53	18.6449	0	0	0	0	0	0	0	0	0	0	0	0	0	0	0	0.0441176	Robust	2	33.075	1	19.0762	6.71084	15.74	2.21	0	1	0	3
68	0	2	13.8849	1.03807	88.0425	1.51068	2.21155	4.53947	5.97894	1	8	1	112.333	84.6667	166.5	53.6	19.3346	1	0	0	0	0	0	1	0	0	0	0	0	1	0	0	0.128968	Prefrail	0	37.8	1	18.8563	6.80186	16.56	3.985	0	0	0	4
70	0	1	14.1	0.64	68.7	1.36	2.7	4.47	5.5	1	8	1	157.333	95.3333	171.2	70.1	23.9172	1	0	0	0	0	0	0	0	0	0	0	0	0	0	1	0.0377551	Robust	1	30.75	0	22.4697	7.66637	NA	NA	0	0	0	5
61	0	0	15	1.43	59.7	1.52	3.92	5.95	5.8	2	3	2	155	76.3333	151.5	75.9	33.0687	0	0	0	0	0	0	0	0	0	0	0	0	0	0	0	0.0430672	Robust	2	24.5	1	17.6572	7.69301	13.36	3.5	0	0	0	9
63	1	0	11.3	0.69	73.4	1.63	2.38	4.48	5.8	2	8	2	104.667	61.3333	148.3	42.6	19.3699	0	0	0	0	0	0	0	0	0	0	0	0	0	0	0	0.0204082	Robust	1	22.75	1	10.8139	4.917	16.7	2.775	0	0	0	3
76	0	2	12.7208	1.68094	79.9949	0.89414	3.11887	4.66548	5.40931	2	8	2	128.667	71	142.3	57.1	28.1985	0	0	0	0	0	0	0	0	0	0	0	0	0	0	1	0.180556	Prefrail	0	12.175	1	12.4894	6.16782	34.31	4.765	1	0	1	14
64	0	0	15.1	2.58	66.6	1.12	3.31	5.78	6.5	2	8	2	179	87.6667	147.1	56.7	26.2034	0	0	0	0	0	0	0	0	0	0	0	0	0	0	0	0.0459184	Robust	1	11.275	1	13.3698	6.17873	14.8	4.04	1	0	1	1
70	0	1	17.3372	1.56941	95.563	0.9577	1.68573	3.16526	6.46065	1	8	1	133.667	78.6667	165.8	66.3	24.1182	1	1	0	0	1	0	1	0	0	0	0	0	0	1	1	0.190126	Prefrail	2	34.1	1	21.1585	7.6969	NA	NA	0	0	0	6
69	0	0	14.2	0.9	62.4	1.73	1.72	3.96	5.9	1	8	1	138	88.3333	164.2	50.4	18.6932	0	0	0	0	0	1	0	0	1	0	0	0	0	0	1	0.0962302	Robust	0	29.125	1	17.9556	6.65968	15.88	NA	0	1	0	10
61	0	0	13.5761	1.48211	41.5849	1.4695	2.22452	4.57725	7.19096	2	0	1	137.667	82.6667	155.8	69.6	28.6731	0	1	0	0	1	1	0	0	0	1	0	0	0	1	1	0.195378	Prefrail	2	23.975	1	16.9014	6.96286	12.1	2.14	0	0	0	13
69	0	1	15	0.89	91.8	1.37	2.95	4.99	6	1	2	1	125.333	74.3333	165.7	58.9	21.4521	1	0	0	0	0	0	0	0	0	0	0	0	0	0	1	0.072449	Robust	1	30.575	1	19.7566	7.1956	14.83	2.64	0	0	0	3
65	1	0	17.4	0.87	52.2	1.63	1.94	3.95	7.1	1	8	1	142	92.3333	168.5	86.1	30.3252	1	1	0	0	0	0	0	0	0	0	0	0	1	0	1	0.129592	Prefrail	1	33.575	0	25.4538	8.96505	10.02	3.33	0	0	0	0
60	1	1	14.3	1.44	55.1	1.28	2.22	4.01	5.7	2	8	1	158	84.6667	152	56	24.2382	1	0	0	0	0	0	0	0	0	1	0	0	1	0	0	0.221639	Prefrail	2	30.25	1	13.907	6.0193	11.8	3.91	0	0	0	NA
64	0	0	12.4	0.81	68.5	1.47	1.62	3.66	5.6	2	8	2	135.333	84.3333	154.2	56.6	23.8039	1	1	0	0	0	0	1	0	1	1	0	0	1	0	0	0.182653	Prefrail	1	34.525	1	14.1102	5.93423	13.37	4.77	0	0	0	2
61	0	0	13.6	0.85	65.2	1.4	3.37	5.16	5.8	2	8	1	126.333	78.6667	154.7	53.5	22.3549	1	1	0	0	0	0	1	0	0	1	0	0	1	0	0	0.236735	Prefrail	1	31.225	0	13.6764	5.71467	6.91	NA	0	0	0	10
61	0	0	14.2	3.11	72.3	0.93	3.05	4.7	5.5	1	8	1	104	70	164.9	56.2	20.6678	0	0	0	0	0	0	0	0	0	1	0	0	0	0	1	0.0765306	Robust	1	44.975	0	19.4459	7.15133	7.72	NA	0	0	0	4
64	0	0	13.6	0.88	62.2	1.75	4.4	6.81	5.7	2	8	1	108.667	65	163.8	52.6	19.6046	0	1	0	0	0	0	0	0	0	1	0	0	0	0	1	0.0989796	Robust	1	25.975	1	14.3654	5.35414	6.72	3.945	0	0	0	14
69	0	0	18.9	1.5	79.8	1.03	3.17	4.91	6.7	1	8	1	118	65.6667	177.4	80.8	25.6746	0	0	0	0	0	0	1	0	0	1	0	0	0	0	1	0.126531	Prefrail	1	42.625	1	25.2352	8.01862	14.13	3.765	0	0	0	0
65	0	0	12.4	1.75	60	0.97	2.87	5.01	5.2	2	8	1	101.333	52.6667	154.5	55	23.0412	0	0	0	0	0	0	1	0	0	1	0	0	1	0	0	0.129592	Prefrail	1	18.875	0	13.7965	5.77979	7.94	3.345	0	0	0	3
84	0	2	13.4264	0.714977	119.29	1.03042	1.7878	3.43431	4.86873	2	8	1	118	59.3333	149.5	69.4	31.0511	0	0	0	0	0	0	0	0	0	0	0	0	1	0	0	0.35119	Frail	0	11.625	0	15.3377	6.86243	NA	16.81	1	0	1	14
83	0	0	15.9	1.38	86	1.21	3.17	4.93	6.2	1	8	1	151.667	82.3333	175	73.8	24.098	1	0	0	0	0	0	0	0	0	0	0	0	0	0	0	0.131633	Prefrail	1	25.125	1	23.1094	7.54593	20.35	4.595	1	0	1	6
78	0	0	14.683	1.38019	102.167	0.837547	2.23712	4.04095	5.87229	1	8	1	135.333	75.6667	162.5	56.5	21.3964	0	0	0	0	0	0	0	0	0	1	0	0	0	0	1	0.22584	Prefrail	2	18.875	0	18.618	7.0506	11.18	5.47	1	0	1	18
69	0	0	14.3	4.09	105.8	0.97	2.08	3.98	5.6	1	8	1	108.667	66.3333	177.9	84.6	26.7312	0	0	0	0	0	0	0	0	0	0	0	0	0	0	0	0.0357143	Robust	0	45.375	1	26.0221	8.22225	12.12	2.72	0	0	0	0
71	0	0	12.1	4.04	69.4	1.17	1.95	5.15	6.1	2	8	2	114.667	60.6667	153.6	64.2	27.2115	1	0	0	0	0	1	1	0	0	0	0	0	1	0	0	0.207341	Prefrail	0	20.875	1	15.2538	6.4654	12.34	3.14	0	0	0	3
73	0	0	13.3	0.92	63.4	1.48	4.34	6.28	6	2	3	1	124	64	155.1	72.1	29.9717	1	0	0	0	0	0	1	0	0	1	0	0	0	0	0	0.117063	Prefrail	0	21.5	1	16.865	7.01072	12	2.82	0	0	0	6
77	0	1	14	1.08	124.5	1.02	3.39	4.87	8.5	1	8	1	132.333	61	173.1	78.8	26.2986	1	0	1	0	0	0	1	0	1	0	0	0	0	0	1	0.28373	Frail	0	22.25	1	24.0931	8.04079	10.72	3.295	1	0	1	0
61	0	1	16.9	1.04	76.2	0.96	2.56	3.84	5.2	1	3	1	131	84	162.9	82.9	31.2401	0	0	0	0	0	0	0	0	0	0	0	0	0	0	1	0.0416667	Robust	0	40.125	0	24.385	9.18926	10.19	3.905	0	0	0	1
63	0	0	13.3	1.09	64.5	1.28	2.35	4.32	6.1	2	8	1	117.667	63.3333	164	73.5	27.3275	0	1	0	0	0	1	1	0	0	0	1	0	1	0	0	0.296939	Frail	1	18.625	1	18.4575	6.86254	13.5	3.285	0	0	0	25
82	0	2	15.4	0.65	115.3	1.7	2.04	4.18	5.6	1	8	1	180.667	91.6667	172.5	50.4	16.9376	0	0	0	0	1	0	0	0	0	1	0	0	0	0	1	0.156122	Prefrail	1	23.375	0	18.3627	6.17104	9.06	2.97	1	1	1	0
76	0	0	14.9	1.25	77.8	1.61	3.21	5.62	6.4	2	8	1	149.333	83.6667	162.7	51.1	19.3039	1	1	0	0	0	0	1	0	0	1	0	0	1	0	0	0.183532	Prefrail	0	20.125	1	13.5142	5.10523	14.12	3.5	0	0	0	3
78	0	0	15.3	2.06	97.7	1.13	3.5	5.27	8.5	2	8	1	126	59.3333	156	72.9	29.9556	1	1	1	0	0	0	1	0	0	0	0	0	1	0	0	0.268367	Frail	1	13	1	16.9307	6.95706	12.25	3.985	1	0	1	2
65	0	0	14.1	0.87	66.9	1.53	3.37	5.38	5.5	2	8	1	103.667	61.6667	157.5	72.6	29.2668	1	1	0	0	0	0	1	0	0	1	0	0	1	0	1	0.210204	Prefrail	1	25	0	17.5143	7.06044	9.78	2.965	0	0	0	10
81	0	0	17.6	2.08	85.6	1.53	4.17	6.34	8.3	1	8	1	146.667	67.6667	171.5	91.1	30.9735	0	0	1	0	0	0	0	0	0	0	0	0	0	0	1	0.0428571	Robust	1	35.625	0	26.1478	8.89011	11.65	3.265	0	0	0	0
68	0	2	15.3	1.75	82.3	1.11	2.17	4.02	8.3	1	8	1	124.333	72.6667	177.2	85	27.0702	0	0	0	0	0	0	0	0	0	0	0	0	0	0	1	0.0377551	Robust	1	38.875	1	26.0614	8.29985	20.62	3.095	0	0	0	7
62	0	0	13.7	3.7	60.1	1.24	3.4	6.28	5.5	2	8	1	137.667	79.3333	159	73.7	29.1523	1	1	0	0	0	0	1	0	0	0	0	0	0	0	0	0.12551	Prefrail	1	21.875	1	17.9981	7.11922	12.62	3.73	0	0	0	3
60	1	0	15.9	0.77	67.1	1.73	1.82	4.08	5.2	1	8	1	131.667	82.3333	173	68.7	22.9543	0	0	0	0	0	0	1	0	0	0	0	0	1	0	1	0.0744898	Robust	1	37.5	1	22.7621	7.60537	13.37	3.325	0	0	0	5
64	0	0	12.2531	1.98546	65.4899	1.37545	4.04587	6.64745	5.48144	1	8	1	130.333	77.6667	171.2	84.9	28.9668	1	0	0	0	0	0	0	0	0	0	0	0	1	0	0	0.0922619	Robust	0	41.25	1	25.5481	8.71668	12.5	4.23	0	0	0	0
65	1	0	13.3	1.63	80.3	1.18	1.99	4.02	5.8	2	8	1	127.333	76.6667	156.3	65.4	26.7707	1	1	0	0	0	0	1	0	0	0	0	0	0	0	0	0.158163	Prefrail	1	21.425	1	15.9963	6.54789	13.08	5.25	0	0	0	11
60	0	0	15.2	0.93	65.3	1.1	3.02	4.65	6.1	1	8	1	150	89	172.2	104	35.0725	1	1	0	0	0	0	0	0	0	0	0	0	1	0	1	0.12551	Prefrail	1	51.25	0	29.4894	9.94488	9.08	4.05	0	0	0	6
78	1	0	14.1	3.09	70.9	1.37	3.18	5.54	5.9	2	8	2	117.333	72.3333	145.9	42.2	19.8245	0	0	0	0	0	0	0	0	0	0	0	0	0	0	1	0.125	Prefrail	0	19.25	1	9.9249	4.66246	13.74	6.195	0	1	0	3
66	1	0	13.3	0.85	65.6	1.51	2.92	4.93	6	2	8	2	100.333	65.3333	149.9	46.5	20.6942	0	0	0	0	0	0	0	0	0	0	0	0	0	0	0	0.0367063	Robust	0	20.675	1	11.6268	5.17436	14.1	3.39	0	0	0	3
76	0	0	14.3	1.62	52.4	1.38	4.83	6.99	7.4	2	8	2	151.667	70.6667	152.1	57.9	25.0277	1	0	0	0	0	0	0	0	0	0	0	0	0	0	0	0.158613	Prefrail	2	15.75	1	13.6924	5.91863	16.71	4.185	1	0	1	3
77	1	0	11.7	0.96	74.6	1.52	2.92	4.98	6.4	2	2	2	176	61.3333	146.7	48	22.3039	1	0	0	0	1	1	1	0	0	0	0	0	1	0	0	0.360204	Frail	1	20.5	1	11.1669	5.18887	16.01	5.52	0	0	0	1
73	0	0	11.8	0.49	62.5	1.46	2.11	4.07	5.8	2	8	2	148.667	74.3333	149.1	40.8	18.3529	1	0	0	0	0	0	1	0	0	0	1	0	1	0	0	0.15102	Prefrail	1	11.725	0	10.1821	4.58017	10.06	3.34	1	1	1	0
66	1	0	15.7	5.65	60.2	0.86	1.38	4.17	13.1	1	2	1	156.333	92.3333	161.9	70.9	27.0491	1	1	0	0	0	0	1	0	1	1	0	1	1	1	0	0.616327	Frail	1	32.25	1	21.777	8.30815	21.02	4.535	0	0	0	18
63	1	0	12.8	1.35	52.9	1.26	2.04	3.98	6.2	2	0	1	174.667	90.6667	158.1	72.4	28.9651	1	0	0	0	0	0	1	0	0	1	0	0	1	0	0	0.214286	Prefrail	1	29.25	0	17.6139	7.0468	10.05	3.83	0	0	0	24
62	1	0	14.2	2.21	56.4	1.12	3.29	5.55	6.2	2	3	1	127.667	77.6667	148.2	47.2	21.4905	0	0	0	0	0	0	0	0	0	1	0	0	0	0	0	0.0418367	Robust	1	31.25	0	11.728	5.33983	10.46	3.075	0	0	0	1
70	0	0	12.9	2.6	70.4	1.69	2.75	5.46	5.3	1	2	2	135.333	80.3333	158	56.2	22.5124	0	0	0	0	0	0	0	0	0	0	0	0	0	0	1	0.105159	Prefrail	0	37.2	0	18.3746	7.36044	8.68	3.755	0	0	0	3
71	0	0	14.9531	1.44881	64.7485	1.18733	1.8678	3.60928	6.57874	2	8	2	172	79.6667	151.7	45	19.5543	1	1	0	0	1	0	1	0	0	0	0	0	1	0	0	0.25102	Frail	1	24.95	1	11.3449	4.9298	12.86	3.01	0	0	0	15
71	0	0	15.4	3.69	51.7	1.4	3.52	6.94	5.7	2	0	1	139.333	94	154.4	68.3	28.6501	1	1	0	0	0	0	1	0	0	0	0	0	1	0	0	0.151786	Prefrail	0	15.75	1	16.1307	6.76641	12.03	3.6	1	0	1	6
74	0	0	13.2	2.52	196.4	0.91	2.82	4.93	6.1	1	8	1	129	73	169	67.2	23.5286	0	0	0	0	1	0	0	0	1	0	0	0	0	0	0	0.154762	Prefrail	0	19.5	1	21.5266	7.53706	17.28	5.355	1	0	1	2
64	0	0	13.6	1.15	53	1.38	3.47	5.34	5.5	2	8	1	123.333	79.6667	145.9	59.3	27.8576	0	1	0	0	1	0	1	0	0	1	0	0	1	0	0	0.208333	Prefrail	0	17.825	1	13.7432	6.4562	9.3	2.64	1	0	1	3
76	0	0	14	4.27	56	1.26	2.48	5.96	7.8	2	8	2	132	74	158.67	79.4	31.5378	1	1	0	0	1	0	1	0	0	0	0	0	1	0	0	0.358163	Frail	1	18.25	1	18.5449	7.36605	NA	6.625	0	0	0	15
68	0	0	14.2	2.22	77	1.56	3.21	6.25	7.8	2	8	2	124.333	59	157.2	58.8	23.7943	1	0	1	0	1	0	0	0	0	0	0	0	0	0	0	0.121032	Prefrail	0	25.875	0	14.7078	5.95172	10.3	3.465	0	0	0	8
65	0	0	13	1.25	48.7	1.37	3.15	5.17	6.1	2	8	1	113.667	60.3333	156.3	55.6	22.7592	0	0	0	0	0	0	0	0	1	0	0	0	0	0	0	0.0420168	Robust	2	29	0	14.1049	5.77367	7.44	3.065	0	0	0	6
63	0	0	18.6	3.39	64.6	1.31	2.73	5.55	6.7	1	8	1	140.333	80	173.6	74	24.5546	1	1	1	0	0	0	1	1	0	0	0	0	0	0	1	0.186735	Prefrail	1	39.85	1	23.7382	7.87677	9.06	2.55	0	0	0	17
75	0	0	14.9	1.04	69	1.53	2.92	4.97	5.4	1	8	1	130.667	90	167.3	75	26.796	1	0	0	0	0	0	0	0	0	0	0	0	0	0	1	0.0734694	Robust	1	33.25	1	22.8131	8.15065	20.34	3.675	0	0	0	0
61	0	2	17.3	0.89	83.7	1.48	2.61	4.45	5.5	1	8	1	129	72	171.4	71.7	24.4061	0	0	0	0	0	0	0	0	0	0	0	0	0	0	1	0.0367347	Robust	1	40.5	0	23.1329	7.87424	8.66	2.585	0	0	0	2
72	0	0	15.7	1.57	117.7	1.12	2.79	4.91	7.1	1	8	1	132	74	160.2	82.6	32.1851	1	1	1	1	0	0	1	0	0	0	0	0	1	0	1	0.240079	Prefrail	0	38.575	1	23.6312	9.2079	15.37	4.425	0	0	0	1
63	0	0	12.1586	1.1479	51.8876	1.97564	2.21333	4.64865	6.4402	2	8	1	134.667	91.3333	151.3	65.9	28.7877	1	1	0	0	0	0	1	1	1	0	0	0	1	0	0	0.205357	Prefrail	0	27.625	1	15.6318	6.82859	12.52	4.5	0	0	0	1
64	0	2	14.6	1.8	64.3	1.6	3.49	5.9	5.3	2	8	1	112.667	72.3333	155.3	54.4	22.5557	0	0	0	0	1	0	1	0	0	0	0	0	0	1	0	0.180556	Prefrail	0	28.45	0	13.8033	5.72321	11.56	4	0	0	0	12
79	0	0	15.7	1.14	69.7	1.66	2.16	4.61	5.7	1	8	1	111.667	70	165.1	55.8	20.471	0	0	0	0	1	0	0	0	0	0	0	0	1	0	0	0.132653	Prefrail	1	28.625	0	18.7241	6.86921	NA	NA	0	0	0	5
79	0	0	14	1	68.6	1.36	2.31	4.18	7.1	2	8	1	132	74	148.7	57.4	25.9591	1	1	1	0	1	0	1	0	0	0	0	0	1	0	0	0.270408	Frail	1	14.975	1	13.1211	5.93401	12.78	3.63	1	0	1	3
64	0	0	12.2	1.42	48.8	2.36	2.89	6.17	4.5	2	8	2	129	72.3333	155.4	43	17.806	0	1	0	0	0	1	1	0	1	0	0	0	1	0	0	0.271429	Frail	1	11.425	0	11.6138	4.80919	NA	5.26	1	1	1	4
69	0	0	16.2	0.97	73.4	1.46	3.53	5.36	6.6	1	8	1	119.667	75	170.5	75	25.7996	0	0	1	0	0	0	1	1	0	0	0	0	0	0	0	0.127551	Prefrail	1	36.325	0	23.3775	8.04173	10.16	3.725	0	0	0	0
64	0	0	12.5	0.96	62.2	1.26	3.1	4.96	6.3	2	8	1	145.333	83.3333	159.3	66.8	26.3236	1	1	0	0	1	0	0	0	0	0	0	0	0	0	1	0.163265	Prefrail	1	28.6	0	16.6245	6.55114	10.1	3.46	0	0	0	9
60	0	0	17.5	1.93	79.1	0.88	3.11	4.85	11.7	1	8	1	132	74	166.1	70.6	25.5897	0	1	1	0	0	0	1	0	0	0	0	0	0	0	1	0.122024	Prefrail	0	30.875	0	22.3905	8.11567	6.2	NA	0	0	0	5
67	0	0	12.9	3.63	67.5	1.21	2.34	5.26	6.2	2	8	1	130.333	71	155.4	58.9	24.3901	1	0	0	0	0	0	0	0	0	0	0	0	0	0	0	0.0462185	Robust	2	29.45	0	14.5715	6.03396	9.57	3.99	0	0	0	1
60	1	0	13	0.67	71.4	1.15	3.25	4.86	5.8	2	8	1	123	71.3333	154.8	54.4	22.7016	0	0	0	0	0	0	0	0	0	0	0	0	0	0	1	0.0367063	Robust	0	24.65	0	13.8978	5.79968	9.47	2.85	0	0	0	6
61	0	0	14.5	2.37	65.2	1.11	2.46	5.19	5.6	2	8	1	110	72.3333	155.9	57.7	23.7402	0	0	0	0	0	1	1	0	0	0	0	0	1	0	0	0.117063	Prefrail	0	19.225	1	14.6154	6.01338	13.37	2.29	0	0	0	7
63	0	0	12.5557	0.818715	55.6393	1.68247	2.69222	4.81641	8.03271	1	8	1	114.667	73.3333	168.7	65.8	23.1204	1	0	0	0	0	0	1	0	0	1	0	0	0	0	0	0.161224	Prefrail	1	28.5	0	21.6313	7.60068	8.97	3.095	0	0	0	9
62	0	0	14	1.83	62.8	0.98	1.32	3.13	6.1	2	8	1	128	90	158.6	70.9	28.1864	1	1	0	0	1	0	1	0	0	0	1	1	0	0	0	0.302041	Frail	1	12.075	1	17.4149	6.92332	15.9	0.035	1	0	1	27
68	0	0	12.4	4.11	42	1.11	3.1	5.85	8.3	2	8	1	132.333	64	154	66.3	27.9558	1	1	0	0	0	0	0	0	0	0	0	0	1	0	0	0.132653	Prefrail	1	16.925	1	15.8129	6.66761	12.51	2.915	1	0	1	3
75	0	0	13.7	0.98	61.3	1.45	3.25	5.19	5.8	2	8	2	146.667	74.6667	151.6	63.5	27.6296	1	0	0	0	0	0	1	0	0	1	0	0	1	0	0	0.158163	Prefrail	1	14.75	1	14.7567	6.42083	17.62	2.56	1	0	1	8
64	1	0	13.1	1.62	53.7	1.44	2.51	4.88	6.6	2	8	1	102.667	67.3333	157.1	68.1	27.5927	0	0	0	0	0	0	0	0	0	1	0	0	1	0	0	0.21131	Prefrail	0	16.35	1	16.64	6.74219	18.85	4.92	1	0	1	15
69	1	0	14.3	1.95	74.9	0.98	1.39	3.43	5.4	1	8	1	134.667	77.6667	169.4	64.6	22.5116	1	1	0	0	0	0	0	0	0	1	0	0	0	0	1	0.181548	Prefrail	0	24.8	1	21.2526	7.40603	14.53	3.53	1	0	1	9
63	1	0	14.5	1.54	84.4	1.69	3.28	5.71	5.7	1	8	1	128.333	77	171.8	64.7	21.9209	1	0	0	0	0	0	1	0	0	0	0	0	0	0	0	0.126531	Prefrail	1	22.675	1	21.7507	7.36931	13.34	3.315	1	0	1	6
62	1	0	14.1	1.54	57.3	1.45	3.53	5.72	5.6	2	8	1	130	84	157.8	64.6	25.9429	1	0	0	0	0	0	1	0	0	1	0	0	1	0	0	0.185714	Prefrail	1	19.05	1	16.1134	6.47103	13.09	3.3	0	0	0	7
62	1	0	14.2	2.35	67.6	1.13	2.18	4.43	5.6	2	8	1	133	75	155.3	68.5	28.4019	0	1	0	0	1	0	0	0	0	1	0	0	1	0	0	0.211224	Prefrail	1	13.725	1	16.5986	6.88222	15.35	3.58	1	0	1	7
64	1	0	16.1	0.79	73.7	1.45	3.39	5.15	6	1	8	1	105.667	59	166	70.3	25.5117	0	0	0	0	0	0	0	0	0	0	0	0	1	0	1	0.0673469	Robust	1	31.45	1	22.1739	8.04685	16.28	2.905	0	0	0	6
61	1	0	13	1.05	56	1.97	4.13	6.65	6	2	8	2	137.333	83.3333	152.5	53	22.7896	1	0	0	0	0	0	0	0	0	0	0	0	0	0	0	0.0959184	Robust	1	21.15	0	13.3445	5.73803	11.62	2.425	0	0	0	13
63	1	0	13.2	2.31	45.7	1.29	3.36	5.78	5.8	2	0	1	136	87.6667	158.2	66.6	26.611	1	1	0	0	0	0	0	0	0	1	0	0	1	0	0	0.214286	Prefrail	1	12.9	1	16.5052	6.59489	13.28	3.42	1	0	1	7
69	1	0	15.4	1.14	64.4	1.12	2.83	4.53	5.7	1	2	1	154	76.3333	176.8	62.5	19.9947	0	0	0	0	0	0	0	0	0	0	0	0	0	0	0	0.0436508	Robust	0	30.725	1	21.6391	6.92269	12.06	2.75	0	0	0	4
72	1	0	14.6738	1.71701	56.1303	1.23879	2.74372	4.95595	8.38269	2	8	1	120.333	72.6667	145.5	57.2	27.019	1	0	0	0	1	0	1	0	0	0	0	0	0	0	1	0.132653	Prefrail	1	9.75	1	12.9991	6.14027	16.14	5.81	1	0	1	4
71	1	0	15	1.48	129.3	1.14	2.14	3.74	5.3	1	8	1	110	61.3333	158	55.1	22.0718	0	0	0	0	0	1	0	0	0	0	0	0	0	0	0	0.184694	Prefrail	1	13.45	1	18.1253	7.26058	16.56	3.885	1	0	1	3
71	1	0	13.913	1.03547	72.2788	1.58334	2.27938	4.48021	5.28826	2	8	1	120.667	80.3333	160.8	70.8	27.3817	0	0	0	0	0	0	1	0	0	0	0	0	0	0	0	0.156746	Prefrail	0	9.35	1	17.298	6.68996	NA	6.155	1	0	1	12
60	1	0	13.3	2.21	58	1.15	2.15	4.27	5.4	2	8	1	99.3333	63	153.6	58.7	24.8803	0	0	0	0	0	1	0	0	1	1	0	0	1	0	0	0.348214	Frail	0	18.075	0	14.5993	6.18799	8.37	2.7	0	0	0	15
82	1	0	13.5	1.65	78	1.27	3.86	5.81	6.5	2	0	2	114	83.6667	148.2	44.1	20.079	0	0	0	0	0	0	0	0	0	0	0	0	0	0	1	0.0822511	Robust	3	11.475	1	10.3897	4.7305	16.34	5.83	1	1	1	NA
77	1	0	12.7	0.9	81.4	1.26	2.56	4.12	5.5	1	2	1	125.667	65.3333	166.4	60.1	21.7054	0	0	0	0	0	0	0	0	0	0	0	0	0	0	0	0.077551	Robust	1	24.4	1	19.7671	7.13898	11.41	3.955	1	0	1	7
74	1	0	10.9758	1.20378	108.792	1.15717	2.90313	5.06342	7.14363	2	8	2	190.333	92.3333	144	60.6	29.2245	1	0	0	0	0	0	0	0	0	0	0	0	0	0	0	0.415306	Frail	1	7.5	1	13.4208	6.47222	37.3	17.03	1	0	1	5
62	1	0	12.2	1.48	49.5	1.58	2.31	4.93	5.9	2	2	1	111	73	148.5	45.1	20.4514	0	0	0	0	1	0	1	0	1	1	1	0	0	0	1	0.336735	Frail	1	10.8	1	11.3548	5.14904	15.16	3.155	1	0	1	13
68	1	0	14.4	0.96	62.7	1.72	3.23	6.04	6.2	1	2	1	155	95.6667	156.5	39.3	16.0459	1	1	0	0	1	0	1	0	0	0	0	0	0	1	0	0.184694	Prefrail	1	23.625	1	15.0264	6.13517	25.41	2.985	1	1	1	2
72	1	0	13	2.59	53.7	1.21	3.04	5.86	6	2	2	1	123.333	70.3333	152.8	56.8	24.3277	1	1	0	0	0	0	0	0	0	0	0	0	0	0	1	0.0989796	Robust	1	22.925	0	13.703	5.86907	8.81	2.28	0	0	0	0
61	1	0	13.4	5.65	51.2	1	1.74	5.46	6.5	2	0	1	121	65.3333	153.3	63.9	27.1905	1	1	1	0	0	0	0	0	0	1	0	0	1	0	0	0.295635	Frail	0	17.425	1	15.5338	6.60988	13.78	2.905	1	0	1	20
64	1	0	15.1	1.87	56	1.29	2.68	4.8	6.2	1	2	1	123.667	72.6667	160.8	67	25.9121	0	1	0	0	0	0	0	0	0	1	0	0	1	0	1	0.102941	Prefrail	2	24.725	0	20.9806	8.1142	9.41	1.95	1	0	1	1
78	1	0	15.2745	1.44517	103.139	1.11304	2.23296	4.38519	5.38033	2	8	2	119.667	68	158.5	78.5	31.2472	1	0	1	0	1	0	1	0	1	1	0	0	1	0	0	0.679592	Frail	1	10.25	0	18.279	7.27602	NA	16.3	1	0	1	NA
80	1	0	15.6836	1.78318	78.0634	1.5855	3.18214	6.22805	6.34532	2	8	1	132.333	69	145.6	44.7	21.0855	0	0	0	0	1	0	1	0	0	0	0	0	0	0	0	0.183532	Prefrail	0	7.75	0	10.3013	4.85925	NA	6.375	1	1	1	6
77	1	0	11.7651	1.7255	79.6527	0.827843	2.53204	3.80323	5.97839	1	8	1	142.667	80.6667	152.3	61.6	26.5571	1	0	0	0	0	0	0	0	0	0	0	0	0	0	0	0.243878	Prefrail	1	14.75	1	18.5479	7.99641	NA	NA	1	0	1	7
70	1	0	13.9061	1.19275	98.1837	1.64508	2.95323	5.47766	5.22043	2	8	1	100	56.6667	148.3	44.3	20.1429	0	0	0	0	1	1	1	0	1	1	0	1	0	0	0	0.354082	Frail	1	17.625	1	10.883	4.94842	13.69	3.105	1	0	1	13
63	1	0	12.2	1.21	47	1.11	1.85	3.67	5.8	2	8	1	115.333	64.3333	153.4	47	19.9732	0	0	0	0	0	0	0	0	0	0	0	0	1	0	1	0.0757576	Robust	3	13.05	1	12.2088	5.18827	11.72	2.355	1	0	1	NA
61	1	0	15.4	5.6	74.5	1.36	2.08	5.23	5.4	1	3	1	140.333	88.3333	161.9	55	20.9831	0	0	0	0	0	0	0	0	0	1	0	0	1	0	1	0.0959184	Robust	1	33.475	0	18.8933	7.20799	11.82	1.97	0	0	0	0
61	0	0	12	4.22	90.5	1	2.75	5.7	6	2	2	1	102.667	63	152.3	60	25.8673	0	1	0	0	0	0	1	0	0	0	0	0	0	0	0	0.0979592	Robust	1	23.675	0	14.6741	6.32633	10.47	2.22	0	0	0	7
75	1	0	14	3.42	104.6	0.93	1.89	4.54	5.6	1	3	1	153	93	172.1	85.1	28.7321	1	1	0	0	0	0	1	0	0	1	0	0	1	0	0	0.319444	Frail	0	24.625	0	25.276	8.53388	11.82	3.575	1	0	1	19
74	1	0	12.8	1.22	50.7	1.7	2.64	4.98	5.6	2	2	1	140.667	74	146.5	52.3	24.3684	0	0	0	0	0	0	1	0	0	0	0	0	0	0	0	0.0704365	Robust	0	16.875	0	12.0864	5.63147	8.96	3.065	1	0	1	10
60	1	0	14	1.01	44.9	1.56	3.25	5.62	6.8	2	8	1	126.667	70.6667	154.8	54	22.5347	0	0	0	0	1	0	1	0	1	1	0	0	1	0	0	0.443878	Frail	1	17.25	0	13.8206	5.76747	NA	2.795	1	0	1	27
77	1	0	21.9199	2.46711	40.6751	1.15599	2.52798	5.17359	7.6231	2	8	2	127	61.6667	151.4	66	28.7933	1	0	0	0	1	1	1	0	0	0	0	0	1	0	0	0.460317	Frail	0	12.125	1	15.1438	6.60668	12.63	5.3	1	0	1	23
66	1	0	13.8	0.91	68.7	1.36	3.21	5.21	5.7	1	8	1	124.667	82	168	69.8	24.7307	1	0	0	0	0	0	1	0	1	1	0	0	0	0	1	0.213265	Prefrail	1	37.5	0	22.2174	7.87181	8.35	2.325	0	0	0	9
65	1	0	13.2	1.08	48.4	1.55	2.07	4.53	5.3	2	8	1	158.333	89.3333	153.1	61.9	26.4083	1	1	0	0	1	1	1	0	0	1	1	0	1	1	0	0.683532	Frail	0	15.875	0	14.9784	6.39021	11.97	4.22	1	0	1	9
61	1	0	13.1	1.08	49.2	1.25	3.07	4.92	5.8	2	8	1	137.333	89.6667	153.5	59.4	25.2098	0	0	1	0	0	0	1	0	0	0	0	1	1	0	1	0.400794	Frail	0	19.375	0	14.6867	6.23315	11.71	2.97	0	0	0	25
63	1	0	15.9	1.03	82.7	1.24	3.02	4.76	5.5	1	8	1	147.333	98.3333	165.8	58.2	21.1716	1	0	0	0	1	1	1	0	0	0	0	0	0	0	1	0.184694	Prefrail	1	18.375	1	19.8542	7.22243	10.07	2.67	1	0	1	8
62	1	0	13.3	0.87	53	1.86	2.75	5.15	5.3	2	2	1	127.333	69	155.1	56	23.279	0	0	0	0	0	0	0	0	0	0	0	0	1	0	0	0.0663265	Robust	1	21.25	0	14.1647	5.88822	10.52	2.345	0	0	0	0
69	1	0	15.9	1.31	89.1	1.34	2.56	4.71	5.9	1	0	1	156.667	91.3333	160.9	66.3	25.6095	1	0	0	0	1	0	1	0	0	0	0	0	0	1	0	0.180612	Prefrail	1	28.275	0	20.6712	7.98461	7.53	2.455	0	0	0	2
79	1	0	14.7	1.07	95.7	1.42	2.52	4.58	5.1	1	8	1	130.333	88.6667	164.2	61.1	22.6618	0	0	0	0	0	1	0	0	0	1	0	1	0	0	1	0.472449	Frail	1	24.75	1	19.6507	7.28839	16.04	3.19	1	0	1	15
60	1	0	11.7	0.97	58.6	1.09	2.25	3.96	5.7	2	2	1	143	85	152.9	52.1	22.2855	1	1	0	0	1	0	0	1	1	1	0	1	1	0	0	0.344246	Frail	0	15.875	0	13.2506	5.66788	11.43	2.545	1	0	1	25
87	1	0	10.746	1.2061	82.8394	1.32309	2.7919	4.83058	5.77295	2	0	1	175.333	86	141	59.4	29.8778	1	0	0	0	0	0	0	0	0	0	0	0	1	0	0	0.315126	Frail	2	14.875	1	12.3872	6.23067	13.09	8.85	1	0	1	NA
85	1	0	15.0636	0.581178	96.7334	1.37321	2.47948	3.9799	6.59562	1	2	1	162.333	70.3333	165.1	55.2	20.2509	1	0	0	0	0	0	0	0	0	0	0	0	0	0	0	0.165306	Prefrail	1	21.125	1	18.3863	6.74528	16.74	6.315	1	1	1	12
80	1	2	17.2	1.2	102	0.99	2.16	3.8	5.4	1	2	2	138.333	86.6667	146.8	52.8	24.5009	0	1	0	0	0	0	0	0	1	1	0	0	1	0	1	0.325397	Frail	0	17	1	16.15	7.49412	13.27	3.87	1	0	1	20
60	1	0	14.2984	3.32565	73.4827	1.32853	3.90558	6.83213	5.1778	2	8	1	116.667	77.6667	158.9	52.3	20.7135	0	0	0	0	0	0	1	0	0	1	0	0	0	0	0	0.163265	Prefrail	1	27.25	0	13.9312	5.51748	10.4	4.205	0	0	0	16
66	1	1	12.9127	0.870013	116.561	1.08399	1.93059	3.45912	6.65056	1	8	1	119.667	79.3333	166.2	72.3	26.1744	1	0	0	0	0	0	1	0	0	0	0	0	0	0	0	0.1	Robust	1	42.5	0	22.5073	8.14819	8.47	2.81	0	0	0	6
62	0	0	14.7	2.17	56.8	1.46	3.43	5.89	5.5	2	8	1	154	76.6667	153.3	56.3	23.9565	0	0	0	0	0	0	0	0	1	1	0	0	1	0	0	0.0945378	Robust	2	18.875	0	14.03	5.96999	7.55	3.41	0	0	0	9
63	1	0	15.9	0.97	85.1	1.86	3.25	5.56	5.6	1	8	2	132	74	170.5	65.4	22.4972	1	0	0	0	0	0	0	0	0	0	0	0	0	0	1	0.0787815	Robust	2	23.175	1	21.7467	7.48074	8.8	2.765	1	0	1	2
65	1	0	14.5	1.61	64.4	1.38	3.25	5.57	5.7	2	2	2	124	74.6667	146.5	63.8	29.7266	0	0	0	0	0	0	1	0	1	1	0	0	1	0	0	0.376984	Frail	0	18.75	1	14.6389	6.82077	18.62	4.03	0	0	0	23
71	1	0	14.8	0.84	93.1	1.44	2.48	4.54	6.3	1	8	2	109.667	71	168.5	66.7	23.4923	1	1	1	0	0	0	1	0	0	0	0	1	0	0	0	0.206349	Prefrail	0	30.5	0	21.4876	7.56812	10.65	2.575	0	0	0	15
66	1	2	13.9	5.65	41.5	0.86	1.93	5.57	6.3	2	8	1	131	77.6667	149.3	62.2	27.9043	1	0	0	0	0	0	0	0	0	1	1	0	0	0	0	0.128571	Prefrail	1	18.5	0	14.5927	6.5466	11.36	2.86	0	0	0	5
67	1	0	17.4	3.1	84.3	1.2	3.1	5.69	8.9	1	8	1	160.667	84.6667	160.9	70.5	27.2318	1	1	1	0	0	0	1	1	0	0	0	1	0	0	0	0.304082	Frail	1	25.875	1	21.5558	8.3263	11.27	2.83	1	0	1	11
62	1	0	13.5	0.87	54.7	1.35	2.83	4.89	5.3	2	8	1	146.333	78.6667	154.2	57	23.9721	1	1	0	0	0	0	0	0	0	0	0	0	1	0	0	0.12449	Prefrail	1	21.875	0	14.2614	5.99782	11.36	2.315	0	0	0	6
62	1	0	15.6	2.54	80.1	0.88	1.84	4.27	6.9	1	8	1	179.333	67.3333	153.8	63.3	26.7603	1	0	0	0	0	0	0	0	0	0	0	0	0	0	0	0.127551	Prefrail	1	27.625	0	19.5915	8.28238	10.86	3.355	1	0	1	9
65	1	0	14.3	0.91	47.8	1.52	2.82	4.94	5.1	2	8	1	145.667	90.6667	158.9	59.9	23.7235	1	0	0	0	0	0	1	0	0	0	0	0	1	0	0	0.156122	Prefrail	1	15.75	1	15.213	6.02514	11.99	2.735	1	0	1	12
67	1	0	16.4	1.91	95.2	1.31	2.36	4.63	5.6	1	8	1	135.333	90.6667	164.8	78.5	28.9038	1	1	0	0	1	0	1	0	1	1	0	0	1	0	1	0.261905	Frail	0	35	0	23.5171	8.65903	11.71	2.7	0	0	0	8
63	1	0	13	1.93	56.8	1.3	3.31	5.61	5.6	2	2	1	120.333	73	153.8	50.5	21.3491	1	1	0	0	0	0	1	0	0	1	0	0	1	0	0	0.260913	Frail	0	20.5	0	12.9271	5.46498	8.52	3.09	0	0	0	20
62	1	0	13.9	1.16	57.2	1.24	2.06	4.08	5.8	2	0	1	110.667	72	156.4	58.9	24.0792	0	1	0	0	1	0	1	0	0	1	0	0	1	0	0	0.235119	Prefrail	0	19.35	0	14.8635	6.07642	9.36	2.35	0	0	0	21
67	1	0	14.4	0.82	57.5	1.45	3.11	5.04	5.7	2	2	2	132.667	69	149.3	49.8	22.3414	0	0	0	0	1	0	1	0	0	1	0	0	1	1	0	0.28869	Frail	0	16.125	1	12.1625	5.45636	20.05	2.645	1	0	1	24
63	1	0	15.4	2.03	58.1	1.18	4.17	6.22	7.6	2	0	1	156.667	79	155.8	62.8	25.8717	1	0	1	0	0	0	1	0	0	0	0	0	0	0	0	0.127976	Prefrail	0	22.875	1	15.515	6.39171	12.42	2.855	0	0	0	8
63	1	0	16.8	2.11	68.4	0.96	2.38	4.49	5.7	1	3	1	146.333	98.3333	171.3	64.7	22.049	1	0	0	0	0	0	0	0	0	0	0	0	1	0	1	0.0989796	Robust	1	37.125	1	21.6972	7.39416	13.52	2.625	0	0	0	9
62	1	2	12.5	1.83	58.9	1	2.66	4.88	5.7	2	8	1	122.333	66.6667	155.4	54	22.361	0	0	0	0	0	0	0	0	0	1	0	0	1	0	0	0.121429	Prefrail	1	28	0	13.8108	5.71896	8.52	2.44	0	0	0	13
60	1	2	14.2	0.55	65.4	1.69	2.5	4.63	5.7	1	8	1	104	65.6667	168.8	57.1	20.0397	0	0	0	0	0	0	0	0	0	0	0	0	1	0	1	0.0704082	Robust	1	22.5	0	20.0739	7.0451	9.87	2.035	1	0	1	5
63	1	0	13.4	0.76	58.5	1.56	3.25	5.47	5.6	2	8	1	119.667	73	143.2	46.4	22.6273	0	0	0	0	0	0	0	0	0	0	0	0	0	0	0	0.094246	Robust	0	21	1	11.0016	5.365	10	2.85	0	0	0	6
72	1	0	12.3	3.44	59.8	1.62	2.98	6.36	5.2	2	0	2	137.667	79	149.5	54.1	24.2055	1	0	0	0	1	0	1	0	0	0	0	0	1	0	0	0.376984	Frail	0	17.375	0	12.8288	5.73989	NA	3.005	1	0	1	12
60	1	0	13.5	1.12	48.4	1.55	5.02	7.43	6	2	0	1	135	87.3333	149.2	49.6	22.2815	1	0	0	0	0	0	0	0	0	0	0	0	0	0	0	0.0387755	Robust	1	25	0	12.3722	5.55788	NA	2.605	0	0	0	7
84	1	2	12.1	0.53	46.2	1.18	1.64	3.26	6.3	1	8	1	118.333	72.3333	157.3	40.2	16.2468	0	0	0	0	0	0	0	0	0	0	0	0	0	1	1	0.319444	Frail	0	20	1	14.6937	5.93846	20.8	5.075	1	1	1	6
75	1	0	16.2	2.39	57	1.01	1.66	3.84	5.8	2	8	1	117.333	70	151	61	26.7532	0	0	0	0	0	0	1	0	0	0	0	0	0	1	0	0.231151	Prefrail	0	15.25	1	14.21	6.23218	15.07	2.95	1	0	1	4
70	1	0	16.1048	1.04277	139.721	1.60728	3.31899	5.73741	6.70515	2	8	1	101.333	68	161	63.6	24.5361	0	0	0	0	1	0	1	0	0	0	0	0	0	0	0	0.262897	Frail	0	19.375	1	15.9668	6.15979	17.84	3.455	0	0	0	8
72	1	0	11.3555	1.59667	94.5336	0.999752	2.16588	3.76751	5.50873	1	8	1	130	65	166	75.6	27.435	1	0	0	0	0	0	1	0	0	0	0	0	0	0	1	0.127976	Prefrail	0	35	1	22.9008	8.31064	12.97	3.22	0	0	0	6
68	1	0	18.7	1.35	56.8	1.07	2.46	4.07	6.1	1	8	1	119.333	73.6667	165.5	61.5	22.4532	1	0	0	0	1	0	1	0	0	0	0	0	1	0	0	0.334694	Frail	1	18.9	1	20.274	7.4019	12.84	3.41	1	0	1	25
63	1	0	12.7	1.32	71.7	1.7	3.08	5.5	6.1	1	8	1	172.667	91.3333	164.5	56.5	20.8793	0	0	0	0	0	0	0	0	0	0	0	0	0	0	1	0.0376984	Robust	0	35.5	0	19.387	7.16438	9.44	2.66	0	0	0	1
62	1	0	15.7	1.54	82.3	0.93	2.06	3.77	8.1	1	8	1	163.333	79.3333	162.7	71.8	27.1237	1	1	1	0	0	0	0	0	0	0	0	0	0	0	1	0.134454	Prefrail	2	24.875	1	22.1843	8.38051	13.84	2.735	1	0	1	12
63	1	0	16.7	3.37	50.1	1.18	1.86	5.13	5.7	2	8	1	122.333	69.3333	154.9	73.3	30.5493	0	0	0	0	0	0	0	0	0	0	0	0	0	0	0	0.093254	Robust	0	22.125	0	17.4452	7.27065	10.78	2.595	0	0	0	14
61	1	0	13.7	1.93	62.3	0.82	2.62	4.21	5.9	1	8	1	107.333	63.3333	166.6	58.2	20.9688	0	1	0	0	0	0	0	1	1	0	0	0	1	0	1	0.162245	Prefrail	1	30.5	1	20.0138	7.21074	15.81	5.625	0	0	0	3
69	1	2	15.8	0.67	52.1	1.27	3.84	5.73	6.1	1	8	1	114.667	70	156.3	47.5	19.4436	0	0	0	0	0	0	1	0	0	0	0	0	0	0	1	0.0684524	Robust	0	23.5	0	16.5506	6.77479	5.16	2.64	1	1	1	2
61	1	0	19	1.06	66.8	2.42	2.07	4.88	5.5	1	8	1	162.333	88.6667	171.6	68.4	23.2285	1	0	0	0	0	0	0	0	1	0	0	0	1	0	1	0.156122	Prefrail	1	38.5	0	22.5174	7.64687	10.03	2.55	0	0	0	5
61	1	2	17.5	1.15	56.9	2.06	3.43	6.15	5.4	2	8	1	144.333	85.6667	149.7	51.7	23.07	1	0	0	0	0	0	0	0	0	0	0	0	1	0	0	0.179563	Prefrail	0	26.25	0	12.794	5.70904	6.53	2.325	0	0	0	12
60	1	0	14.8962	3.38	79.5	1.12	3.02	5.79	5.9	1	8	1	132	72.3333	168.2	74.6	26.3686	0	1	0	0	0	0	1	0	1	0	0	0	0	0	1	0.158163	Prefrail	1	39.625	0	23.3872	8.26659	9.65	2.84	0	0	0	3
82	1	0	17.2	1.98	108.2	1.41	4.21	6.29	6.2	1	8	2	174	91.6667	162.5	76.3	28.8947	1	0	0	0	0	0	0	0	0	1	0	0	0	0	0	0.203463	Prefrail	3	16	1	22.2914	8.44171	14.1	3.235	1	0	1	3
66	1	0	16.4	1.9	74.2	1.22	3.29	5.25	6.6	1	8	1	171.667	93.6667	160.5	68.2	26.4749	0	0	0	0	1	0	1	0	0	1	0	0	1	0	1	0.210317	Prefrail	0	40.025	0	21.1061	8.19328	10.68	3.06	0	0	0	9
62	1	0	15.1	1.67	50.7	1.27	3.07	5.27	8	2	8	1	114.667	71	155.6	58.2	24.0383	0	0	0	0	0	0	0	0	0	1	0	0	1	0	0	0.191837	Prefrail	1	18.375	0	14.6428	6.0479	11.61	4.51	0	0	0	13
69	1	0	16.2	0.9	65	1.66	3.18	5.39	5.8	1	8	1	120.667	60.3333	161.1	66.6	25.6616	0	0	0	0	0	0	0	0	0	0	0	0	0	0	0	0.0428571	Robust	1	28.125	0	20.7505	7.99535	6.25	2.52	0	0	0	4
67	1	2	16.7	0.82	58.9	1.69	2.86	5.03	5.7	2	2	1	105.333	66.6667	156.8	48.1	19.5638	0	0	0	0	1	0	1	0	0	0	0	0	0	0	0	0.163265	Prefrail	1	18.625	0	12.6369	5.13983	10.88	2.47	0	0	0	20
83	1	2	17.1	1.4	71.2	0.79	2.91	4.46	6.1	1	8	1	136.667	73.6667	158.2	52.7	21.0571	1	0	0	0	0	0	0	0	0	1	0	0	0	0	0	0.265873	Frail	0	19.375	0	17.2395	6.88829	9.37	3.76	1	0	1	3
75	1	0	17	0.99	69	1.55	2.46	4.59	6.1	2	8	1	136.333	83	143.8	42.9	20.7462	0	0	0	0	0	0	1	0	0	0	0	0	0	0	0	0.0714286	Robust	0	19.125	0	9.9463	4.80999	9.59	3.435	0	0	0	7
76	1	0	17	2.37	65.5	1.55	2.87	5.33	6.7	1	8	1	188.333	95.3333	160.3	66.3	25.8016	1	0	0	0	0	0	1	0	0	0	0	0	1	0	0	0.272449	Frail	1	18.375	0	20.348	7.91871	9.15	3.295	1	0	1	NA
70	1	0	15.7	1.62	56.5	1.08	2.73	4.66	7.3	2	8	1	158.667	104.667	153.8	64.4	27.2253	1	1	0	0	0	0	1	0	0	1	0	0	1	0	0	0.420408	Frail	1	16.375	1	15.3508	6.48961	13.91	4.53	1	0	1	NA
63	1	0	13.5	1.86	117	1.51	4.02	6.63	6.2	2	8	1	137	93	152.8	67.3	28.8249	1	1	0	0	0	0	1	0	1	0	0	0	1	0	0	0.553061	Frail	1	18.625	0	16.0625	6.87965	10.43	3.31	0	0	0	18
71	1	0	18	0.82	63.5	1.12	2.98	4.59	5.8	1	8	1	121.667	71.3333	166.3	64.6	23.3587	0	0	0	0	0	0	0	0	0	0	0	0	1	0	0	0.0462185	Robust	2	27.25	1	20.8469	7.53801	13.28	2.56	1	0	1	4
78	0	0	15.5	1.1	101.4	1.65	3.44	5.79	5.5	1	8	1	130.667	73.6667	164.9	54.1	19.8956	1	0	0	0	0	0	1	0	0	1	0	0	1	0	0	0.158163	Prefrail	1	37.5	1	18.4116	6.77096	6.17	2.405	0	1	0	16
67	0	0	17.1	1.53	51.3	1.35	3.04	5.01	6.3	2	8	1	141.333	71.6667	151.4	85	37.0823	1	1	0	0	1	0	1	0	0	0	0	1	1	0	0	0.40873	Frail	0	18.5	0	19.1808	8.36787	NA	4.895	0	0	0	15
67	0	0	16.5	1.23	53.7	1.35	3.15	5.12	8.3	2	8	1	181.333	81	150.5	58.2	25.6951	1	1	1	0	0	0	1	0	0	0	0	0	0	0	0	0.155102	Prefrail	1	23.75	0	13.9121	6.14214	11.85	2.565	0	0	0	0
65	0	0	17.7	1.16	68.4	1.28	2.12	4.01	5.5	1	8	1	139	76.6667	161.7	72.7	27.8045	1	0	0	0	0	0	1	0	1	0	0	0	1	0	1	0.130252	Prefrail	2	32.25	0	22.14	8.46755	8.28	2.08	0	0	0	6
72	0	0	10.4	0.71	75.6	1.51	2.21	4.13	5.9	2	8	2	136	78.3333	131	46.6	27.1546	1	0	0	0	0	0	1	0	0	0	0	0	1	0	0	0.177579	Prefrail	0	25.25	0	9.4018	5.47859	NA	5.11	0	0	0	16
64	1	0	15	1.35	51.9	1.33	4.53	6.62	5.1	2	8	1	98.6667	62.3333	165.5	64	23.366	0	0	0	0	0	0	1	0	0	1	0	0	0	0	0	0.102041	Prefrail	1	24.5	1	16.7475	6.1144	9.82	3.325	0	0	0	5
61	1	0	16.7	0.77	63.5	1.71	2.66	4.93	5.2	1	8	1	105	73	170.5	62.9	21.6372	0	1	0	0	1	1	1	0	1	1	0	0	1	1	1	0.326531	Frail	1	32.625	0	21.3382	7.34022	7.1	2.745	0	0	0	19
62	1	0	14.5	2.09	64.6	1.31	4.86	7.42	5.6	2	8	1	109.333	74.6667	159.4	62.1	24.4408	1	0	0	0	0	0	1	0	0	1	1	1	0	0	0	0.295635	Frail	0	21.25	0	15.8021	6.21925	9.5	3.0755	0	0	0	20
68	1	0	18.4	3.22	60.3	1.44	2.71	6.25	8.2	1	8	1	119.333	77.3333	167.2	70.1	25.0753	1	0	1	0	0	0	0	0	0	0	0	0	1	0	1	0.0959184	Robust	1	35.375	0	22.1157	7.91094	7.9	2.455	0	0	0	10
61	1	0	12.2283	0.913702	57.9495	1.38863	3.56119	5.12582	5.38568	1	8	1	151.667	84.6667	164.6	56.3	20.7802	1	0	0	0	1	0	0	0	0	0	0	0	0	0	1	0.109307	Prefrail	3	34.5	0	19.4331	7.1727	9.53	4.22	0	0	0	3
65	1	0	13.0231	1.33862	49.4608	2.12478	2.95677	6.21054	5.67925	2	8	1	125.333	91.6667	138.8	63.5	32.9606	1	0	0	0	1	0	1	0	1	1	0	0	1	0	0	0.405754	Frail	0	16	1	13.7571	7.14082	21.69	8.28	1	0	1	13
74	1	0	14.8073	1.10873	72.3569	1.16458	3.63875	5.61488	5.80697	1	8	1	151	78	150.1	55.7	24.7226	1	0	0	0	0	0	1	0	1	1	0	0	1	0	1	0.472449	Frail	1	18.625	0	17.2848	7.6719	NA	10.83	1	0	1	5
65	1	2	18.3054	0.696765	76.9021	1.21714	2.1077	3.69502	6.66475	2	8	2	106	71.3333	156.3	52.1	21.3265	0	0	0	0	1	0	1	1	1	1	0	0	1	1	0	0.559184	Frail	1	17.25	1	13.4294	5.49716	NA	7.45	1	0	1	18
74	1	0	16.1	1.65	112.8	0.79	3.57	5.33	10.6	1	8	1	167.667	74.6667	152.2	69.4	29.9592	1	0	1	0	1	0	1	0	1	0	0	0	1	0	0	0.511905	Frail	0	21.375	1	20.1536	8.70008	10.28	3.41	1	0	1	12
66	1	0	16.4	2.01	41.4	1.86	3.6	6.52	6	2	8	1	162	99.3333	157.8	60.5	24.2964	1	0	0	0	0	1	1	0	0	1	0	0	1	0	0	0.400794	Frail	0	20.5	0	15.1741	6.09381	10.68	3.265	0	0	0	16
74	0	0	14.4	1.76	57.6	1.51	1.4	4.07	5.8	2	8	1	104	65.3333	142.8	36.7	17.9974	0	0	0	1	1	0	1	0	0	0	0	0	1	1	0	0.683532	Frail	0	16.625	1	8.6797	4.25646	NA	5.755	1	1	1	12
66	0	0	17.4	1.06	65.5	0.96	2.47	3.87	5.5	2	8	1	124	66.3333	157	65.8	26.6948	0	0	0	0	1	0	1	0	1	0	0	0	0	1	0	0.185714	Prefrail	1	8.5	1	16.1114	6.53633	13.62	2.8	1	0	1	13
67	0	0	18.4	2.85	83.4	1.01	2.11	4.58	7.6	1	8	1	138	78	162.7	63.3	23.9127	1	0	1	0	1	0	1	0	0	0	0	0	1	0	0	0.208333	Prefrail	0	25.25	0	20.3588	7.6909	9.37	3.395	1	0	1	6
60	1	0	15.1	1.3	47.9	1.77	4.79	7.38	6	2	8	1	93.3333	62.6667	148.9	44.5	20.0711	0	0	0	0	0	0	1	0	0	1	0	1	0	0	0	0.205357	Prefrail	0	20.125	0	11.3558	5.12187	8.15	2.37	0	0	0	21
62	1	0	16.8	1.03	77.8	1.36	2.89	4.88	6.6	1	8	1	95.3333	61	167.6	68.2	24.2793	0	0	0	0	0	0	0	0	0	0	0	0	0	0	0	0.0704082	Robust	1	33.5	0	22.0138	7.83695	8.16	2.44	0	0	0	1
65	1	0	17.1	0.84	49.6	1.31	3.11	4.84	5.7	1	8	2	121	68.3333	161.2	61.9	23.821	1	0	0	1	1	1	1	0	1	1	0	1	1	0	0	0.398109	Frail	2	29.5	1	20.0021	7.69743	12.22	3.075	0	0	0	NA
66	0	0	15.7	0.64	61.1	1.26	3.03	4.64	5.9	2	0	1	95.6667	52.3333	149.2	66.2	29.7386	1	0	0	0	1	0	0	0	0	1	0	0	0	0	0	0.158163	Prefrail	1	17.375	0	15.354	6.89738	10.09	3.135	1	0	1	6
65	0	1	18.1	1.03	90.1	0.82	2.67	3.99	7.3	1	8	1	153	92.6667	171.5	65.3	22.2016	1	1	1	0	1	1	1	0	1	1	0	0	0	1	0	0.328571	Frail	1	28.5	0	21.7604	7.39841	11.66	2.515	0	0	0	2
63	1	1	15.7	0.84	98.7	1.48	3.17	5.01	5.7	1	8	1	143.667	69	172.5	65	21.8442	1	0	0	0	1	0	1	0	0	0	0	1	0	0	1	0.334694	Frail	1	34.375	0	21.8835	7.35425	9.66	2.73	0	0	0	NA
74	1	1	17.7	1.25	76.3	1.36	2.62	4.68	5.9	1	8	1	129.667	80.6667	160.3	56	21.7932	0	0	0	0	0	0	0	0	0	0	0	0	0	0	0	0.072449	Robust	1	23.25	0	18.4341	7.17389	11.28	3.61	1	0	1	4
61	0	0	13.1	2.34	52.5	1.53	2.73	5.18	6	2	8	1	123	71	154.3	63.1	26.5032	1	0	0	0	0	1	0	0	0	0	0	0	1	0	0	0.206349	Prefrail	0	17.85	1	15.4864	6.50457	14.06	3.545	1	0	1	20
60	0	1	18.7672	3.50193	74.2271	1.18759	2.09127	4.87629	6.38777	1	8	1	117	75.6667	171.1	64.3	21.964	0	0	0	0	1	1	1	0	0	1	0	0	1	0	1	0.242857	Prefrail	1	48.375	0	21.7096	7.41569	9.43	NA	0	0	0	6
61	0	1	15.3	1.32	83.2	1.3	3.31	5.2	6.5	1	8	1	156	98.3333	169.5	85.5	29.7596	1	0	0	0	0	0	0	1	0	0	0	0	0	0	1	0.244898	Prefrail	1	27	1	25.593	8.90803	NA	7.61	1	0	1	9
61	0	0	12.5	1.77	58.2	1.5	3.35	5.68	5.7	2	8	1	132.667	77	154.6	67	28.0321	1	1	0	0	1	1	1	0	0	1	0	0	1	0	0	0.401786	Frail	0	4.875	1	16.2712	6.8077	15.06	3.03	1	0	1	20
68	0	0	14.3	0.58	70.6	1.77	2.25	4.54	6.3	1	8	1	99.3333	61.3333	170.5	63	21.6716	0	0	0	0	0	0	1	0	0	0	0	0	1	0	1	0.179563	Prefrail	0	33.375	0	21.0985	7.25776	10.41	2.34	0	0	0	12
62	0	0	14.8	0.79	70.5	1.17	1.64	3.63	5.8	1	8	1	111	68.3333	166.5	68.5	24.7094	0	0	0	0	0	0	0	0	0	0	0	0	0	0	0	0.0397959	Robust	1	26.375	0	21.954	7.91927	7.64	2.465	1	0	1	8
61	0	0	16.9636	0.824103	88.5558	1.58666	2.41761	4.11774	6.87648	2	8	1	100	59	151.9	51.3	22.2332	1	1	1	0	0	1	1	0	0	0	0	0	0	0	0	0.175595	Prefrail	0	17.725	0	12.9522	5.61343	9.07	2.93	1	0	1	1
60	0	0	15.7	1.85	83.3	1.17	3.58	5.45	6.1	1	8	1	109.667	69.6667	175.1	85	27.7234	0	0	0	0	1	0	0	0	0	1	0	0	1	0	0	0.0959184	Robust	1	45.625	0	26.1327	8.52338	9.5	2.66	0	0	0	2
67	0	0	15.3	1.24	88.5	1.4	2.92	4.96	6.4	1	8	1	161.667	78	160.5	78.5	30.4733	0	1	0	0	0	0	0	0	0	1	0	0	0	0	1	0.183673	Prefrail	1	29.625	0	23.057	8.95061	9.84	2.545	0	0	0	3
79	0	0	11.7	0.89	74.4	1.18	1.59	3.36	6.4	2	8	1	122.333	60	148.9	48.9	22.0556	0	0	0	0	0	0	0	0	0	0	0	0	0	0	0	0.0673469	Robust	1	16	0	11.502	5.18781	8.78	2.685	1	0	1	5
61	0	0	14.1	5.65	50.2	0.92	2.08	5.19	5.8	2	8	1	164.333	89	156.6	59.7	24.3439	1	0	0	0	0	0	1	1	0	0	0	0	1	0	0	0.318452	Frail	0	18.25	1	15.0763	6.14768	8.9	3.565	0	0	0	17
63	0	0	14.5	4.71	75.8	1.21	2.4	5.91	5.7	1	8	1	143	80.3333	165	65.4	24.022	1	1	0	0	1	1	1	1	0	1	1	1	1	0	1	0.591837	Frail	1	17	1	21.1582	7.77161	17.69	6.27	1	0	1	20
61	0	0	13.9	2.9	63	1.29	3.34	5.87	7.9	2	8	2	150.333	82.6667	156	70.1	28.8051	1	0	0	0	1	0	1	0	0	1	0	0	0	1	0	0.28869	Frail	0	11.875	0	17.0193	6.99347	7.85	2.235	1	0	1	17
66	0	2	14.5	0.81	77.4	1.14	2	3.56	6.9	1	8	1	118.333	79.6667	153.5	56.6	24.0215	1	0	0	0	0	0	1	0	1	0	0	0	0	0	0	0.128968	Prefrail	0	25.85	1	18.1183	7.68955	7.72	3.28	1	0	1	3
63	0	0	13.3	4.28	45.3	1.24	2.46	5.7	7.8	2	8	1	146.333	80	144.4	61.7	29.5904	0	0	1	0	0	1	1	0	0	0	0	0	0	0	0	0.156122	Prefrail	1	27.75	0	14.0829	6.75395	9.09	3.285	0	0	0	13
73	1	0	10.6695	0.463546	55.3159	1.50008	2.40227	4.19071	5.75057	2	8	2	137.333	71	140.5	47.6	24.1132	1	0	0	0	0	0	1	1	1	0	0	0	1	0	0	0.336735	Frail	1	14.875	1	10.5743	5.35672	8.76	5.215	1	0	1	7
68	1	0	12.4	1.13	54.7	1.42	2.71	4.78	5.8	2	8	1	118.667	68.3333	154.3	43	18.0608	1	0	0	0	1	0	1	0	0	1	0	0	0	1	0	0.179592	Prefrail	1	26.8	0	11.3481	4.76641	9.61	3.15	0	0	0	5
80	1	0	12.2	2.53	57.3	1	2.27	4.14	6	2	8	1	144.667	70.3333	151	47.1	20.657	0	0	0	0	0	0	0	0	0	0	0	0	0	0	0	0.0822511	Robust	3	22.875	0	11.3423	4.97447	9.06	4.7	0	0	0	NA
64	1	2	16.6904	0.793426	56.4936	1.48571	2.04637	4.30282	6.04544	1	8	1	135.333	71.3333	160.1	62.2	24.2665	1	0	0	0	1	0	0	0	0	1	0	0	0	1	0	0.194328	Prefrail	2	34.25	0	19.9793	7.79467	7.49	3.465	0	0	0	13
82	1	0	8.8	1.14	45.6	1.01	1.04	2.54	10.6	2	8	2	117.333	60	153	55.1	23.538	1	0	1	0	0	1	0	0	0	1	0	0	1	0	0	0.434524	Frail	0	14.5	0	13.0263	5.56465	NA	9.7	1	0	1	17
68	1	0	14.7742	1.06452	80.0138	1.48802	2.72833	4.87101	6.73002	1	8	1	123.333	81.3333	165.1	63.9	23.4427	0	0	0	0	0	0	0	0	0	1	0	0	1	0	0	0.0744898	Robust	1	45	0	20.6944	7.59204	8.5	3.15	0	0	0	10
74	1	0	14.3	0.8	77.9	1.18	1.51	3.15	5.7	1	8	2	116.667	68	153.3	46.4	19.7439	1	0	0	0	1	0	0	0	0	1	0	0	0	0	1	0.154412	Prefrail	2	26.5	0	15.8323	6.73689	6.73	4.6	1	1	1	19
78	1	0	13.9	1.6	64.7	1.5	3.49	5.75	5.7	2	8	2	170.333	81.3333	143.4	40.5	19.695	1	0	0	0	0	0	0	0	0	0	0	0	0	0	0	0.218367	Prefrail	1	9.125	0	9.3293	4.53681	11.46	3.55	1	1	1	NA
75	1	0	15.5	1.43	85.4	1.25	2.74	4.63	8.1	1	8	1	135	71.6667	157	58.4	23.6926	0	0	0	0	0	0	0	0	0	0	0	0	0	0	1	0.214286	Prefrail	0	38.25	0	18.5072	7.5083	8.33	3.9	0	0	0	9
73	1	0	13.6	1.88	91.2	1.12	6.94	9.21	8.7	2	8	1	116.333	70	160.2	80.6	31.4058	1	1	1	0	0	1	1	0	1	1	0	0	1	0	0	0.521825	Frail	0	16.575	0	19.0512	7.42331	NA	NA	1	0	1	14
64	1	0	12.497	2.96416	35.1974	0.820636	2.77639	4.8647	6.0017	2	8	1	102.667	69	154	63.3	26.6908	0	0	0	0	0	0	0	0	0	0	0	0	0	0	0	0.0168067	Robust	2	23.75	0	15.3819	6.48587	7.25	3.52	0	0	0	7
64	1	0	11.3318	0.772934	55.121	1.54037	2.67039	4.71709	5.79247	1	8	1	119.333	64.6667	165	70.8	26.0055	0	0	0	0	0	0	0	0	0	0	0	0	0	0	0	0.0163265	Robust	1	35.625	0	22.1634	8.14083	9.4	4.925	0	0	0	8
74	1	0	13.6	1.46	52.8	1.64	2.84	5.17	6.5	2	8	1	145	78	148.6	58.6	26.5375	1	0	0	0	0	1	0	0	0	0	0	0	1	0	0	0.163265	Prefrail	1	24.875	0	13.527	6.12581	11.84	3.9	0	0	0	3
86	1	0	13.5	0.93	85.9	1.5	2.22	4.21	5.8	1	0	1	144	72	162.4	63.7	24.1528	1	0	0	0	1	0	0	0	0	0	0	0	1	1	0	0.197479	Prefrail	2	33.375	0	19.7009	7.46989	8.61	4.95	0	0	0	NA
76	1	0	11.6	0.67	89.3	1.77	2.26	4.56	5.5	2	0	1	146.333	64.6667	143.5	40.5	19.6676	0	0	0	0	0	0	0	0	0	0	0	0	1	0	0	0.220408	Prefrail	1	15.375	1	9.414	4.57162	NA	5.25	1	1	1	3
65	1	0	14.3885	3.74457	108.979	1.38318	1.73859	4.43859	6.1036	2	8	1	99	65.6667	148.8	54.2	24.479	1	0	1	0	0	0	0	1	0	0	0	0	0	0	0	0.303061	Frail	1	28	1	13.0322	5.88589	8.25	6.395	0	0	0	20
61	1	0	12.7527	1.96277	100.612	1.29377	2.78997	5.27739	7.40595	2	8	1	96.6667	52.3333	154.3	45.7	19.1948	0	0	0	0	0	0	0	0	0	0	0	0	0	0	1	0.0416667	Robust	0	19.5	0	12.1282	5.09407	9.64	3.935	0	0	0	4
69	1	0	12.2	1.06	136.7	0.85	2.46	3.85	5.5	2	8	1	98	60.3333	139.3	58.2	29.9931	1	0	0	0	0	0	1	1	0	0	0	0	1	0	0	0.214286	Prefrail	1	17.75	0	12.6397	6.5138	7.28	3.75	1	0	1	8
61	0	0	13.1	1.44	71.1	1.21	2.75	4.76	5.5	2	8	1	120.333	74.6667	153.5	56.4	23.9366	0	0	0	0	0	0	0	0	0	1	0	0	0	0	0	0.0673469	Robust	1	24.25	0	14.1077	5.98742	7.28	6.55	0	0	0	5
62	0	0	14.2	1.68	84.1	0.72	2.43	3.92	5.6	1	8	1	138	71.6667	175.6	72.2	23.4147	0	0	0	0	0	0	0	0	0	0	0	0	0	0	0	0.0426587	Robust	0	50.625	0	23.6418	7.66711	6.32	4	0	0	0	4
72	1	0	17.3799	1.02638	94.866	1.04544	2.31524	3.92246	5.59473	1	8	1	95	56	160	57	22.2656	0	1	0	0	1	0	0	0	0	1	0	0	1	0	0	0.163866	Prefrail	2	20.625	0	18.669	7.29258	7.7	3.4	1	0	1	NA
70	1	0	13.8826	2.14611	93.9129	1.1616	3.06355	5.33717	6.38292	2	8	1	130.333	59	145.9	59.6	27.9986	1	0	0	0	0	0	0	0	1	0	0	0	0	0	0	0.106122	Prefrail	1	18.75	0	13.5791	6.37911	7.8	2.9	0	0	0	10
75	1	0	11.8	3.39	65.9	1.28	2.9	5.62	6.2	2	8	1	119.667	70	149.5	56.8	25.4136	1	0	0	0	0	0	1	0	0	0	0	0	0	0	0	0.106122	Prefrail	1	17.125	0	13.2389	5.92338	10.76	5.005	1	0	1	3
60	1	0	15	0.78	69.2	1.97	2.17	4.45	5.8	1	8	1	154.667	84	155.3	46.4	19.2387	0	0	0	0	0	0	0	0	0	1	0	0	0	0	1	0.0735294	Robust	2	35.25	0	16.5643	6.868	4.7	4.3	0	0	0	NA
63	1	0	12.1	0.85	52.1	1.2	2.98	4.69	5.2	2	8	1	138	67.6667	145.3	50	23.6831	1	0	0	0	0	0	0	0	0	0	0	0	0	0	0	0.197479	Prefrail	2	22.625	0	11.9211	5.64658	7.07	3.35	0	0	0	21
64	1	0	12.4	1.96	76.4	1.08	1.68	3.48	5.5	1	8	1	102.667	68	158.9	52.1	20.6343	0	0	0	0	0	0	0	0	0	0	0	0	0	0	1	0.0132653	Robust	1	23.75	1	17.9016	7.08996	12.11	3.835	1	0	1	0
76	1	0	12.9	2.11	75.1	1.12	2.84	4.99	5.4	2	8	1	132	65.3333	138.7	54.9	28.5377	1	0	0	0	0	0	0	0	0	0	0	0	0	0	0	0.168067	Prefrail	2	11.625	1	11.6796	6.07121	10.8	3.57	1	0	1	NA
77	1	0	12.7828	1.60462	79.2085	1.55117	2.80178	5.67197	5.06266	1	8	1	128.667	81.6667	174	76.9	25.3997	0	0	0	0	0	0	0	0	0	0	0	0	0	0	1	0.134694	Prefrail	1	33.175	1	23.8227	7.86851	13.75	2.965	0	0	0	3
64	1	1	14.2	3.99	92.5	1	2.08	4.64	5.1	1	3	1	132	74	158.7	70.4	27.9524	0	0	0	0	0	1	0	0	0	0	0	0	0	0	1	0.0663265	Robust	1	43.75	1	21.4121	8.50169	6.13	3.31	0	0	0	12
64	1	0	11	4.51	60.6	1.01	1.38	4.43	6	2	2	1	111.333	65.6667	149.8	49.4	22.0142	0	0	0	0	0	0	0	0	1	0	0	0	0	0	0	0.0469388	Robust	1	24.75	1	12.2498	5.4589	15.38	2.895	0	0	0	6
80	1	0	11.1	0.99	58.3	1.51	2.14	4.32	5.3	2	8	2	134.333	67.3333	151.5	45.7	19.9109	0	0	0	0	0	0	0	0	0	0	0	0	0	0	0	0.0755102	Robust	1	19.125	1	11.1256	4.84728	11.28	6.515	0	1	0	3
74	1	0	12.7	1.09	60.2	1.79	2.32	5	5	2	8	2	113.667	66.6667	148.2	43	19.5782	1	0	0	0	1	0	0	0	0	0	0	0	0	0	0	0.165306	Prefrail	1	14	1	10.4734	4.7686	28.44	4.37	1	1	1	23
78	1	0	11.5797	1.56603	85.6678	1.61581	1.9171	4.94135	4.87077	2	8	2	123.667	59.3333	140	51.3	26.1735	0	0	0	0	0	0	0	0	0	0	0	0	0	0	0	0.306122	Frail	1	12.375	1	11.0499	5.6377	25.97	7.355	1	0	1	2
64	1	0	14	0.75	74.6	1.28	1.76	3.27	5.7	1	8	1	129.333	67	160.2	48.1	18.7422	0	0	0	0	0	0	0	0	0	1	0	0	0	0	1	0.0766807	Robust	2	41.25	0	17.2687	6.72875	6.08	4.1	0	0	0	7
71	1	0	11.5	2.02	57.8	1.18	1.78	4.22	6	2	8	1	120.667	62.6667	143.5	51.3	24.9123	1	0	0	0	0	0	0	0	0	0	0	0	0	0	0	0.0462185	Robust	2	26	1	11.6834	5.67369	13.01	3.56	0	0	0	0
60	1	2	13.1	1.89	76.1	0.92	1.55	3.14	5	1	8	1	107.667	57	166	70.6	25.6206	1	0	0	0	0	0	0	0	0	0	0	0	0	0	1	0.072479	Robust	2	40.375	1	22.3798	8.12157	12.35	3.52	0	0	0	0
79	1	0	14.2901	1.87738	97.839	1.07091	1.88867	4.10991	6.32447	1	8	2	115.333	62.6667	144.7	33.7	16.0951	1	0	0	0	0	0	0	1	0	0	0	0	1	0	0	0.37395	Frail	2	13.25	1	12.276	5.863	10.04	7.395	1	1	1	NA
60	1	0	14.2	1.01	77.3	1.18	3.19	4.94	5.7	1	8	1	121.667	81.3333	162	59	22.4813	1	0	0	0	1	0	0	1	0	0	0	0	0	0	1	0.156746	Prefrail	0	32.625	0	19.713	7.51143	5.54	3.57	0	0	0	6
62	1	0	13.3	2.46	84.3	1.14	2.95	5.07	5.6	1	8	1	140	81.6667	174.4	86.7	28.5053	1	0	0	0	1	0	0	0	0	0	0	0	0	0	0	0.0798319	Robust	2	47.75	0	26.3119	8.65086	9.3	3.125	0	0	0	5
67	1	0	10.7	1.58	87.9	1.69	2.36	4.85	5.2	2	8	1	118	80	157	43.8	17.7695	0	0	0	0	0	0	0	0	0	0	1	0	0	0	0	0.344538	Frail	2	22.5	1	11.8284	4.79873	12	6.69	0	1	0	24
69	1	0	13.7	1.57	96.7	1.12	2.2	3.76	5.8	1	8	1	123.667	78.6667	161.9	71.6	27.3161	1	0	0	0	0	0	0	0	0	1	0	0	1	0	1	0.145833	Prefrail	0	36	1	21.8011	8.31734	12.49	3.86	0	0	0	15
61	0	0	10.3	0.99	57.4	1.42	2.74	4.71	5.3	2	8	2	95.3333	63.6667	153.3	52	22.1268	0	0	0	0	0	0	0	0	0	1	0	0	1	0	0	0.109244	Prefrail	2	24.375	0	13.2371	5.6326	8.36	4.675	0	0	0	14
78	0	0	14.6	1.88	86.6	1.05	3.09	5.08	5.8	1	8	1	123.333	68.6667	159.6	86.9	34.1157	0	1	1	0	0	0	1	1	0	1	1	1	1	0	1	0.27551	Frail	1	26.75	1	24.1749	9.49071	22.23	9.43	1	0	1	3
73	0	0	13.2	3.7	53.6	1.07	1.69	4.54	6.8	2	8	1	136.333	63.6667	159.3	64.8	25.5354	1	1	1	0	0	0	0	0	0	0	0	0	0	0	0	0.155102	Prefrail	1	24.375	0	15.9055	6.26781	9.56	2.815	0	0	0	6
74	0	2	14.4	0.76	74	1.13	2.58	4.31	5.7	1	8	1	147.333	69.6667	161.9	62.2	23.7299	1	1	0	0	0	0	1	1	0	0	0	0	0	0	1	0.152778	Prefrail	0	27.5	0	19.8019	7.55463	9.95	2.88	1	0	1	4
66	0	0	16.4	0.92	77.2	1.06	3.06	4.66	5.6	1	8	1	126	77	161.5	50.3	19.2851	0	1	0	1	0	0	0	0	0	0	0	0	0	0	1	0.155102	Prefrail	1	36.25	1	17.7584	6.80862	18.06	3.425	0	0	0	19
64	0	0	13.7	0.77	53.6	1.1	2.75	4.38	5.9	2	8	1	141.333	77	162	62.2	23.7007	1	0	0	0	0	0	1	0	0	0	0	0	1	0	1	0.120408	Prefrail	1	30.625	0	16.0256	6.10639	7.41	2.58	0	0	0	5
64	1	0	16.5	1.3	60.6	1.67	2.28	4.58	11.2	1	8	1	124	70.6667	151.5	49.1	21.3922	0	0	0	0	0	1	0	0	0	0	0	0	0	0	1	0.103061	Prefrail	1	30.25	0	16.5308	7.20226	7.44	2.735	0	0	0	3
63	1	0	14.4	0.86	50.7	1.63	3.51	5.74	5.4	2	8	1	126	77.3333	148	53.6	24.4704	1	1	0	0	0	0	1	0	0	0	0	0	0	0	0	0.39881	Frail	0	15.875	1	12.9048	5.89153	14	4.205	1	0	1	15
64	1	0	15	1.3	69.6	1.49	4	6.01	5.8	1	3	1	163.333	96	171.2	88.2	30.0927	1	0	0	0	0	0	0	0	0	0	0	0	1	0	1	0.152778	Prefrail	0	45	1	26.185	8.93398	8.68	2.8	0	0	0	0
67	1	0	16.8	1.82	41.7	1.41	2.93	5.05	7.3	2	0	1	114.333	66	151.2	58.1	25.414	0	0	0	0	0	0	0	0	0	0	0	0	1	0	0	0.217347	Prefrail	1	19	1	13.9677	6.10972	8.21	3.14	0	0	0	9
63	1	0	16	1.13	69.8	1.11	3.62	5.24	6	1	8	1	143.333	94.3333	168.8	75.7	26.5675	1	0	0	0	0	0	0	0	0	0	0	0	1	0	1	0.0989796	Robust	1	39.125	0	23.5527	8.26601	9.5	2.935	0	0	0	3
70	1	0	14.2	1.42	67	1.18	2.88	4.8	5.7	1	8	1	123	66.3333	168.9	99.3	34.8089	1	1	0	0	0	0	1	0	0	0	0	0	0	0	1	0.12449	Prefrail	1	42	0	27.8592	9.76583	11.41	3.5	0	0	0	0
71	1	0	13.4	1.23	53.4	1.26	2.96	4.86	6	2	0	1	137.333	76	153.8	62.4	26.3798	0	0	0	0	0	0	0	0	0	1	0	0	1	0	0	0.187755	Prefrail	1	22.125	0	14.9278	6.31078	10.37	3.06	0	0	0	0
69	1	0	13.2	0.75	41.1	1.75	3.4	5.56	6	2	8	1	118	65.6667	149.9	51.7	23.0084	1	0	0	0	0	0	0	0	0	0	0	0	0	0	0	0.0510204	Robust	1	16	1	12.5194	5.5716	8.81	4.545	1	0	1	3
68	1	0	13.4273	2.80046	54.8522	1.27631	2.12857	4.51823	5.54318	2	8	1	127.667	69.6667	138.9	36	18.6594	1	0	1	0	0	0	0	0	0	1	0	1	1	0	0	0.640756	Frail	2	16.15	0	8.3493	4.32758	NA	20.62	1	1	1	9
70	1	2	14.7	0.83	52.5	1.13	2.66	4.22	5.6	1	8	1	145.333	70.3333	156.9	49.1	19.9451	0	0	0	0	0	0	0	0	0	0	0	0	0	0	0	0.188776	Prefrail	1	32.25	1	16.8866	6.85956	8.19	3.56	0	0	0	6
72	1	0	13.4	1.2	55	1.22	3.05	4.85	5.7	2	8	1	121	75	157.1	61.8	25.0401	0	0	0	0	0	0	0	0	0	0	0	0	0	0	0	0.0406746	Robust	0	28.875	1	15.1281	6.1296	14	3.36	0	0	0	5
78	1	0	12.2	1.28	57.2	1.53	1.1	3.88	5.7	2	8	1	131.667	75	141.1	56.5	28.3788	0	0	0	0	0	0	0	0	0	1	0	0	0	0	0	0.190816	Prefrail	1	17.625	1	12.1712	6.11335	12.72	5.565	1	0	1	10
77	1	0	13.1	1.04	58.6	1.42	2.41	4.34	6	2	0	2	149.667	99.3333	147.1	35.2	16.2674	1	0	0	0	0	0	1	0	0	0	0	0	0	0	0	0.126984	Prefrail	0	17.375	1	8.7393	4.03879	17.06	3.81	1	1	1	5
61	1	0	13.9818	1.01904	73.0557	1.04024	2.65849	4.67526	5.55866	1	8	1	159.333	97	157.6	62.7	25.2438	0	0	0	0	0	0	0	0	0	0	0	0	0	0	1	0.209325	Prefrail	0	32.825	0	19.9193	8.01977	6.88	2.95	0	0	0	12
64	1	0	13.2994	2.96019	79.4685	1.09048	1.9174	4.10045	4.90301	2	8	1	163.667	81.6667	159.9	57.8	22.6064	0	0	0	0	0	0	0	0	0	0	0	0	0	0	0	0.104082	Prefrail	1	25.025	1	14.9517	5.84782	NA	3.655	0	0	0	0
81	1	0	15	1.82	46.1	1.4	3.49	5.9	10.7	2	8	1	138.333	74.6667	154.5	57	23.8791	1	0	1	0	0	0	1	0	0	0	0	1	0	0	0	0.277551	Frail	1	18.375	1	13.5905	5.69349	12.81	9.935	0	0	0	6
79	1	0	13.8	0.6	63.8	1.61	2.61	4.75	5.9	1	8	1	136.667	79.6667	167.3	53.4	19.0787	0	0	0	0	0	0	0	0	0	0	0	0	0	0	1	0.132653	Prefrail	1	26.75	1	18.4963	6.60835	12.5	3.985	1	1	1	3
78	1	0	12.6	0.87	71.9	0.96	3.63	5.17	4.7	2	8	2	131.667	74	144.8	48.3	23.0362	1	0	0	0	0	1	0	0	0	1	0	0	0	0	0	0.390816	Frail	1	15.375	1	10.9845	5.23894	14.06	5.705	1	0	1	3
61	1	1	14.9	0.58	70.1	1.2	2.92	4.39	5.6	1	3	1	114.333	70	167	70.4	25.2429	0	0	0	0	0	0	0	0	0	1	0	0	0	0	1	0.186735	Prefrail	1	41.375	1	22.4112	8.03586	7.93	2.41	0	0	0	2
63	1	0	13	1.26	45.1	1.26	2.97	5.01	5.9	2	0	1	144.667	74	147.7	58.3	26.7244	0	0	0	0	0	0	0	0	0	0	0	0	0	0	0	0.0952381	Robust	0	20.625	1	13.7798	6.31658	9.13	3.095	0	0	0	3
76	1	0	13.3	2	46.3	1.14	3.74	5.98	6.5	2	0	2	136.333	83.6667	154.8	61.5	25.6645	0	0	0	0	0	0	0	0	0	1	0	0	1	0	0	0.252101	Frail	2	22.75	0	14.6761	6.12447	10.82	3.23	0	0	0	16
65	0	0	12.7	0.79	54	1.62	2.66	4.73	6	2	2	2	129.333	61	156.4	65.4	26.7365	0	0	0	0	0	0	1	0	0	0	0	0	0	0	0	0.0979592	Robust	1	26.875	1	16.007	6.5439	9.84	2.5	0	0	0	2
60	1	0	14	3.37	49.4	1.07	2.43	4.88	6	2	8	1	138.667	84	146.6	61.1	28.4298	1	0	0	0	0	0	0	0	0	0	0	0	0	0	0	0.129592	Prefrail	1	22.25	1	14.3135	6.66006	5.09	2.8	0	0	0	9
84	0	0	11.3	1.6	46.7	0.99	1.81	3.57	5.9	2	8	2	154.667	76.6667	143.3	45.9	22.3522	1	0	0	0	0	0	1	0	0	0	0	0	0	0	0	0.277551	Frail	1	14.75	1	10.1388	4.93735	16	7.155	1	0	1	NA
70	1	0	12.7	0.77	44.2	1.41	2.1	3.89	6.1	2	8	2	95.3333	60	150.9	44.4	19.4986	0	0	1	0	0	0	0	0	0	1	0	0	1	0	0	0.181548	Prefrail	0	9.5	1	11.1805	4.91001	12.05	3.64	1	0	1	12
84	1	1	16	1.75	70.5	1.25	2.62	4.91	5.7	2	8	1	160.667	85	152.7	45.1	19.3419	0	0	0	0	0	0	0	0	0	0	0	0	0	0	0	0.0486111	Robust	0	18.625	1	10.9902	4.71333	13	4.735	0	1	0	3
82	1	1	16	3.02	96.5	0.78	1.89	4.13	7.5	1	3	1	124.667	62.3333	157.3	54.1	21.8645	1	0	1	0	0	0	0	0	0	0	0	0	0	0	0	0.133673	Prefrail	1	26.5	0	17.4504	7.05258	10.31	3.435	1	0	1	4
67	1	0	14.8	0.86	53.3	0.99	1.82	3.24	5.3	1	8	1	132	74	162	60	22.8624	1	0	0	0	0	0	0	0	0	0	0	0	0	0	0	0.077551	Robust	1	25.875	1	19.647	7.48628	13.44	4.65	1	0	1	3
63	1	0	13.4	0.93	53.4	1.74	3.16	5.37	5.6	2	8	1	109.333	64	153.6	51.5	21.8285	0	0	0	0	0	0	0	0	0	0	0	0	0	0	0	0.0408163	Robust	1	24.875	0	13.0987	5.55195	9.47	3.905	0	0	0	8
66	1	0	13.3	3.04	38	1.22	3.32	6.15	6.3	2	0	1	156.667	76.6667	155.7	55	22.6874	0	0	0	0	0	0	0	0	0	0	0	0	0	0	0	0.0204082	Robust	1	22.125	1	13.8879	5.72874	10.16	2.115	0	0	0	2
67	1	0	14.7	0.84	71.3	1.21	2.09	3.82	6	1	3	1	143	85.6667	174.1	68.2	22.5002	0	0	0	0	0	0	0	0	0	0	0	0	0	0	0	0.0406746	Robust	0	38.125	0	22.5243	7.43111	8.88	2.355	0	0	0	0
71	0	0	12	1.96	48.5	1.16	3.22	5.73	5.4	2	8	1	130.333	74	149.6	47.9	21.4029	0	0	0	0	0	0	0	0	0	0	0	0	0	0	0	0.0115546	Robust	2	21.875	0	11.6799	5.21886	11.63	2.22	0	0	0	3
74	0	0	9.3	2.11	66.8	0.97	2.37	4.32	5.2	2	8	2	120	66.6667	164.9	61.5	22.6169	1	0	0	0	0	0	0	0	0	0	0	0	1	0	0	0.093254	Robust	0	24.375	0	15.8308	5.82186	9.68	3.69	0	0	0	6
68	0	0	12.3	0.69	67.4	1.01	1.15	2.59	5.4	1	8	1	160.333	81.6667	161.5	56	21.4705	0	0	0	0	0	0	0	1	0	1	0	0	1	0	0	0.15377	Prefrail	0	34.5	0	18.7845	7.20202	6.65	123.19	0	0	0	12
72	0	0	11.1	0.57	50.8	1.51	2.78	4.73	5.5	2	8	2	130.667	60.3333	152.2	45.9	19.8145	0	1	0	0	0	0	1	0	0	0	0	0	0	0	0	0.0959184	Robust	1	19.125	1	11.5351	4.97957	8.53	3	0	0	0	7
66	0	0	12	0.8	50.1	1.28	3.03	4.57	5.8	2	8	2	134.667	78.6667	155.3	55.6	23.0532	0	0	0	0	0	1	0	0	0	0	0	0	0	0	0	0.0972222	Robust	0	24.25	0	13.9609	5.78856	7.25	3.155	0	0	0	5
74	0	0	10	3.25	63.5	1.01	2.76	5.4	5.6	2	3	2	140.667	65	160.9	65	25.1074	1	1	1	0	0	0	0	0	0	0	0	1	1	0	0	0.190126	Prefrail	2	29.25	1	16.0783	6.21052	6.95	2.095	0	0	0	2
68	0	1	15.9932	2.47745	61.1702	1.1953	4.81669	7.17945	6.44786	1	8	1	141.667	70.6667	171.5	70.3	23.9016	0	0	0	0	0	0	0	0	0	0	0	0	0	0	1	0.0183673	Robust	1	33.125	0	22.6144	7.68877	9.38	3.19	0	0	0	0
69	0	0	12	1.42	71.5	1.5	3.15	5.2	7.1	2	3	1	137	79.6667	141.8	53.2	26.4581	0	1	0	0	0	0	0	0	0	0	0	0	0	0	1	0.185714	Prefrail	1	14.625	0	11.9422	5.93925	6.5	2.705	1	0	1	9
62	0	0	12.1	1.23	58	1.21	3.48	5.45	5.9	2	0	2	170.333	79.6667	151.2	54.3	23.7518	0	0	0	0	0	0	0	0	0	0	0	0	0	0	0	0.103061	Prefrail	1	20.875	1	13.4193	5.86984	13.38	3.625	0	0	0	15
61	0	0	12.9	2.26	57.9	1.57	2.25	4.6	8.1	2	8	2	152.667	83.3333	158.2	63.3	25.2924	1	1	1	0	0	0	0	0	0	1	0	0	0	0	0	0.239087	Prefrail	0	24.625	1	15.9423	6.36998	11.94	2.985	0	0	0	19
[truncated: 3,715 more rows]
